# Supplementary material for: The Rice Serine/Arginine Splicing Factor RS33 Regulates Pre-mRNA Splicing during Abiotic Stress Responses
Source: Cells. 2022 May 30;11(11):1796. doi: 10.3390/cells11111796 (PMC9180459; doi:10.3390/cells11111796)
Supplement: Supplementary file 1 [file cells-11-01796-s001.zip]

Archive with 3 entries (3 files):
- RS33_SI_18March2022.pdf
- Table S2_List of DEGs of all comparisons.xlsx
- Table S3_List of DAS of all comparisons.xlsx
