# Supplementary material for: The Rice Serine/Arginine Splicing Factor RS33 Regulates Pre-mRNA Splicing during Abiotic Stress Responses
Source: Cells. 2022 May 30;11(11):1796. doi: 10.3390/cells11111796 (PMC9180459; doi:10.3390/cells11111796)
Supplement: Supplementary file 1 [file cells-11-01796-s001.zip › Table S2_List of DEGs of all comparisons.xlsx]

## Sheet: 33_C_3_vs_WT_C_3_diff_expressed
	Name	baseMean	log2FoldChange	lfcSE	stat	pvalue	padj
Os11g0206000	Os11g0206000	421.769	-6.97268	0.386057	-18.0613	6.43348e-73	1.6729e-68
Os02g0772100	Os02g0772100	96.049	5.74657	0.410181	14.0098	1.35701e-44	1.76431e-40
Os08g0496700	Os08g0496700	123.201	4.76785	0.347145	13.7344	6.31345e-43	5.47229e-39
Os11g0225300	Os11g0225300	89.9329	-5.5	0.40515	-13.5752	5.61657e-42	3.65119e-38
Os09g0554101	Os09g0554101	71.7392	5.59954	0.430246	13.0147	1.00893e-38	5.24705e-35
Os04g0355401	Os04g0355401	194.424	-5.61954	0.436251	-12.8814	5.72702e-38	2.48199e-34
Os11g0226400	Os11g0226400	73.9436	-5.20577	0.420107	-12.3915	2.90494e-35	1.0791e-31
Os11g0224900	Os11g0224900	168.855	-3.34949	0.276244	-12.1251	7.77416e-34	2.52689e-30
Os12g0169300	Os12g0169300	93.3322	4.35216	0.36925	11.7865	4.58123e-32	1.32362e-28
Os01g0960500	Os01g0960500	1806.72	1.94254	0.165975	11.7038	1.21855e-31	3.16861e-28
Os08g0203350	Os08g0203350	617.386	4.56575	0.398827	11.4479	2.40776e-30	5.69172e-27
Os08g0410900	Os08g0410900	82.2454	4.79778	0.425863	11.266	1.9311e-29	4.18453e-26
Os04g0483450	Os04g0483450	63.6075	4.80919	0.433296	11.0991	1.26761e-28	2.53552e-25
Os04g0390800	Os04g0390800	88.9969	3.5675	0.34001	10.4923	9.36724e-26	1.73983e-22
Os11g0204100	Os11g0204100	140.95	-3.18279	0.304711	-10.4453	1.54001e-25	2.66966e-22
Os01g0215750	Os01g0215750	232.736	4.50071	0.431751	10.4243	1.92021e-25	3.1207e-22
Os11g0226700	Os11g0226700	33.073	-4.63153	0.45081	-10.2738	9.25001e-25	1.41487e-21
Os03g0629800	Os03g0629800	38.3142	4.55618	0.46065	9.89075	4.56616e-23	6.59633e-20
Os03g0105500	Os03g0105500	58.41	4.36058	0.447088	9.7533	1.78567e-22	2.44384e-19
Os01g0974600	Os01g0974600	32.1496	4.32483	0.458293	9.43684	3.84206e-21	4.99526e-18
Os08g0211750	Os08g0211750	45.1883	3.69478	0.398535	9.27089	1.84597e-20	2.28575e-17
Os07g0560400	Os07g0560400	31.6675	4.22276	0.479232	8.81153	1.23451e-18	1.45914e-15
Os06g0271500	Os06g0271500	1601.42	-1.24483	0.142323	-8.74653	2.2002e-18	2.48747e-15
Os05g0527700	Os05g0527700	26.0947	4.0695	0.470606	8.64735	5.27072e-18	5.71061e-15
Os01g0509700	Os01g0509700	64.9851	2.87996	0.334508	8.60955	7.33476e-18	7.62903e-15
Os04g0174200	Os04g0174200	51.7148	3.61178	0.423992	8.5185	1.6163e-17	1.61649e-14
Os08g0517150	Os08g0517150	26.7485	4.1096	0.499746	8.22338	1.97842e-16	1.90536e-13
Os11g0282700	Os11g0282700	46.487	3.50527	0.446538	7.84989	4.16395e-15	3.86697e-12
Os11g0673600	Os11g0673600	47.6005	3.08016	0.393031	7.83694	4.61667e-15	4.13956e-12
Os04g0474900	Os04g0474900	2252.49	1.10592	0.147033	7.52153	5.41373e-14	4.69244e-11
Os11g0214400	Os11g0214400	60.1813	-3.67807	0.508559	-7.23235	4.74701e-13	3.98183e-10
Os07g0110000	Os07g0110000	2324.86	2.03884	0.291937	6.98383	2.87233e-12	2.33404e-09
Os07g0457200	Os07g0457200	20.0558	3.24716	0.471742	6.88334	5.8464e-12	4.60679e-09
Os05g0296200	Os05g0296200	15.3217	3.30131	0.484614	6.81225	9.60854e-12	7.1386e-09
Os11g0491600	Os11g0491600	17.9797	3.32063	0.487229	6.81535	9.40354e-12	7.1386e-09
Os03g0426350	Os03g0426350	642.731	2.20561	0.328978	6.70442	2.02214e-11	1.46061e-08
Os01g0610050	Os01g0610050	307.397	2.29245	0.355144	6.455	1.08222e-10	7.60566e-08
Os11g0220300	Os11g0220300	76.3978	2.14432	0.334739	6.40594	1.49444e-10	1.02263e-07
Os07g0191200	Os07g0191200	70.2059	1.54807	0.242089	6.39463	1.60939e-10	1.07305e-07
Os05g0305200	Os05g0305200	37.2484	2.52297	0.39729	6.35046	2.14671e-10	1.37516e-07
Os10g0416100	Os10g0416100	791.517	-0.959572	0.151139	-6.34892	2.16827e-10	1.37516e-07
Os04g0397800	Os04g0397800	20.5089	3.29458	0.523284	6.29597	3.05484e-10	1.89131e-07
Os11g0213000	Os11g0213000	422.984	1.84537	0.293575	6.28586	3.26052e-10	1.9717e-07
Os06g0141400	Os06g0141400	35.0787	3.16055	0.509118	6.2079	5.36979e-10	3.17342e-07
Os11g0233400	Os11g0233400	761.55	-0.98168	0.158875	-6.17896	6.45235e-10	3.72846e-07
Os12g0528801	Os12g0528801	244.13	1.56957	0.254945	6.15652	7.43614e-10	4.20352e-07
Os07g0681100	Os07g0681100	1169.03	-0.685267	0.113568	-6.03399	1.59963e-09	8.85006e-07
Os08g0245200	Os08g0245200	90.8282	1.5831	0.264848	5.97737	2.26766e-09	1.22846e-06
Os05g0481600	Os05g0481600	3779.41	-0.673313	0.113216	-5.94715	2.72853e-09	1.44796e-06
Os07g0457300	Os07g0457300	355.272	1.15457	0.194554	5.93444	2.94854e-09	1.53342e-06
Os01g0906425	Os01g0906425	70.8986	2.13466	0.365834	5.83504	5.37771e-09	2.74189e-06
Os12g0113700	Os12g0113700	44.5525	2.90443	0.502247	5.78287	7.3437e-09	3.67227e-06
Os02g0216200	Os02g0216200	10.5689	2.93062	0.512707	5.71598	1.09076e-08	5.35149e-06
Os10g0472501	Os10g0472501	17.4757	2.48637	0.435984	5.70289	1.17793e-08	5.67216e-06
Os01g0869750	Os01g0869750	17.806	2.72043	0.480556	5.661	1.50489e-08	7.11485e-06
Os08g0193200	Os08g0193200	11.4117	2.68676	0.508299	5.28579	1.25165e-07	5.81191e-05
Os12g0113600	Os12g0113600	151.264	2.57501	0.491013	5.24428	1.56898e-07	7.15756e-05
Os08g0369800	Os08g0369800	44.0967	2.20165	0.424083	5.19156	2.08534e-07	9.34915e-05
Os03g0661800	Os03g0661800	123.334	1.18659	0.228973	5.18222	2.19264e-07	9.60218e-05
Os03g0745700	Os03g0745700	14.7046	2.59373	0.500694	5.18027	2.21563e-07	9.60218e-05
Os07g0511400	Os07g0511400	443.603	2.24676	0.445565	5.04251	4.59471e-07	0.000195863
Os11g0225000	Os11g0225000	170.128	-1.50449	0.29996	-5.01563	5.28595e-07	0.000221694
Os11g0676200	Os11g0676200	25.3217	2.28034	0.458508	4.97338	6.5794e-07	0.000271562
Os08g0193600	Os08g0193600	34.7395	1.87493	0.380048	4.9334	8.08119e-07	0.000328336
Os02g0649900	Os02g0649900	87.367	1.88761	0.39155	4.82086	1.42938e-06	0.00057182
Os11g0681400	Os11g0681400	45.523	-2.069	0.430539	-4.80559	1.54296e-06	0.000607904
Os02g0327500	Os02g0327500	134.622	-1.57587	0.33117	-4.75849	1.9505e-06	0.000756999
Os01g0974701	Os01g0974701	122.676	-1.22114	0.259231	-4.71064	2.46944e-06	0.000944308
Os03g0404500	Os03g0404500	60.0351	1.37452	0.292012	4.70706	2.51315e-06	0.000947093
Os10g0208500	Os10g0208500	1256.54	2.08387	0.445218	4.68057	2.86081e-06	0.00106271
Os07g0165200	Os07g0165200	242.758	-1.21893	0.261524	-4.66089	3.14847e-06	0.00114147
Os07g0241500	Os07g0241500	169.203	1.56914	0.336718	4.6601	3.16062e-06	0.00114147
Os03g0112101	Os03g0112101	117.264	-1.62524	0.349604	-4.6488	3.33876e-06	0.00118928
Os02g0179600	Os02g0179600	35.0259	2.25636	0.489529	4.60925	4.04122e-06	0.00142005
Os06g0493100	Os06g0493100	155.818	-2.21089	0.48033	-4.60284	4.16761e-06	0.00144494
Os09g0497100	Os09g0497100	60.6529	1.63492	0.358003	4.56678	4.95278e-06	0.00169457
Os08g0358050	Os08g0358050	16.4482	2.04985	0.451556	4.53953	5.63811e-06	0.001904
Os11g0215100	Os11g0215100	57.0152	-1.58188	0.349407	-4.52733	5.9735e-06	0.0019914
Os03g0395801	Os03g0395801	130.995	0.96879	0.214446	4.51764	6.2534e-06	0.00205832
Os07g0511500	Os07g0511500	429.227	1.45094	0.321683	4.51047	6.46857e-06	0.00210253
Os06g0564700	Os06g0564700	220.874	1.26312	0.280707	4.49979	6.80206e-06	0.00218363
Os06g0731800	Os06g0731800	298.326	-1.13123	0.251833	-4.49199	7.05615e-06	0.00223757
Os06g0208100	Os06g0208100	29.4083	-1.89419	0.422617	-4.48205	7.39302e-06	0.00231615
Os04g0125700	Os04g0125700	503.129	-1.41735	0.316864	-4.47306	7.71073e-06	0.00238693
Os01g0713600	Os01g0713600	30.5319	1.77399	0.39704	4.46802	7.89461e-06	0.0024151
Os01g0941200	Os01g0941200	304.168	-1.43367	0.32335	-4.43379	9.25896e-06	0.00276737
Os05g0501001	Os05g0501001	20.4384	2.0358	0.45906	4.43472	9.21904e-06	0.00276737
Os11g0226201	Os11g0226201	105.37	-1.62326	0.36835	-4.40684	1.04892e-05	0.00309943
Os11g0246250	Os11g0246250	27.283	1.88577	0.430013	4.38538	1.15782e-05	0.00338277
Os10g0378100	Os10g0378100	197.488	-1.06372	0.243445	-4.36942	1.24575e-05	0.00359926
Os01g0558850	Os01g0558850	128.8	-0.993937	0.228835	-4.34347	1.40251e-05	0.00400762
Os03g0115800	Os03g0115800	11.6241	2.28695	0.52839	4.32815	1.50365e-05	0.00424993
Os06g0632500	Os06g0632500	17.7464	1.81178	0.419365	4.32029	1.55824e-05	0.00435686
Os02g0495400	Os02g0495400	350.915	0.780942	0.181051	4.31338	1.6078e-05	0.00444761
Os03g0805500	Os03g0805500	1020.01	-0.535019	0.124572	-4.29486	1.74804e-05	0.00474788
Os07g0667900	Os07g0667900	130.324	-0.961002	0.223788	-4.29425	1.75286e-05	0.00474788
Os09g0553200	Os09g0553200	2545.8	-0.811729	0.189178	-4.29083	1.78009e-05	0.00477191
Os08g0388900	Os08g0388900	25.9083	1.91322	0.449188	4.25929	2.05076e-05	0.00544142
Os01g0943800	Os01g0943800	249.846	-0.906517	0.215856	-4.19965	2.67334e-05	0.00702169
Os10g0178500	Os10g0178500	37.9312	-1.89677	0.453586	-4.18171	2.8932e-05	0.00752319
Os11g0592100	Os11g0592100	691.104	1.44393	0.345528	4.17891	2.92909e-05	0.00754109
Os02g0194700	Os02g0194700	177.753	1.76064	0.421646	4.17565	2.9714e-05	0.00757504
Os01g0339600	Os01g0339600	23.7584	1.7564	0.421711	4.16493	3.11448e-05	0.0077871
Os12g0622900	Os12g0622900	95.3058	1.94149	0.466123	4.16518	3.1111e-05	0.0077871
Os08g0517100	Os08g0517100	13.476	2.16386	0.519859	4.16241	3.1491e-05	0.00779867
Os04g0428950	Os04g0428950	1290.22	-0.565853	0.136145	-4.15625	3.23511e-05	0.00793608
Os08g0224700	Os08g0224700	2624.72	-0.352493	0.0849574	-4.14906	3.3384e-05	0.00811294
Os10g0492000	Os10g0492000	2509.3	-0.806538	0.194965	-4.13684	3.52119e-05	0.00847793
Os06g0638500	Os06g0638500	234.158	-0.815068	0.197193	-4.13334	3.57527e-05	0.00852916
Os10g0502400	Os10g0502400	375.014	-1.39025	0.338016	-4.11296	3.9061e-05	0.00923367
Os04g0634700	Os04g0634700	481.84	-1.08292	0.264391	-4.09591	4.2052e-05	0.00985115

## Sheet: 33_C_6_vs_WT_C_6_diff_expressed
	Name	baseMean	log2FoldChange	lfcSE	stat	pvalue	padj
Os11g0206000	Os11g0206000	421.769	-7.28824	0.384651	-18.9476	4.61769e-80	1.11286e-75
Os11g0225300	Os11g0225300	89.9329	-5.63265	0.403702	-13.9525	3.03765e-44	3.66037e-40
Os08g0496700	Os08g0496700	123.201	4.89751	0.353944	13.837	1.52482e-43	1.22494e-39
Os04g0355401	Os04g0355401	194.424	-5.88393	0.434981	-13.5269	1.08549e-41	6.54007e-38
Os02g0772100	Os02g0772100	96.049	5.125	0.397575	12.8907	5.08107e-38	2.44908e-34
Os11g0224900	Os11g0224900	168.855	-3.55103	0.27698	-12.8205	1.25813e-37	5.05349e-34
Os11g0226400	Os11g0226400	73.9436	-5.12782	0.419443	-12.2253	2.27699e-34	7.83936e-31
Os01g0215750	Os01g0215750	232.736	5.21626	0.44074	11.8353	2.56569e-32	7.72913e-29
Os08g0410900	Os08g0410900	82.2454	4.82151	0.420597	11.4635	2.01246e-30	5.38893e-27
Os04g0483450	Os04g0483450	63.6075	4.92654	0.432082	11.4019	4.09231e-30	8.96589e-27
Os11g0204100	Os11g0204100	140.95	-3.6949	0.323945	-11.4059	3.90544e-30	8.96589e-27
Os08g0203350	Os08g0203350	617.386	4.54114	0.398789	11.3873	4.83474e-30	9.70977e-27
Os12g0169300	Os12g0169300	93.3322	3.63457	0.327031	11.1138	1.07432e-28	1.99163e-25
Os09g0554101	Os09g0554101	71.7392	4.67499	0.429177	10.8929	1.24572e-27	2.14441e-24
Os03g0105500	Os03g0105500	58.41	4.77537	0.451734	10.5712	4.0523e-26	6.51069e-23
Os01g0960500	Os01g0960500	1806.72	1.67036	0.166225	10.0488	9.29962e-24	1.40076e-20
Os11g0226700	Os11g0226700	33.073	-4.41692	0.451244	-9.78832	1.26372e-22	1.79151e-19
Os03g0629800	Os03g0629800	38.3142	4.4071	0.457399	9.63513	5.68175e-22	7.60724e-19
Os11g0282700	Os11g0282700	46.487	4.10178	0.437172	9.38253	6.44108e-21	8.17001e-18
Os01g0974600	Os01g0974600	32.1496	4.21115	0.458377	9.1871	4.03588e-20	4.86323e-17
Os02g0649900	Os02g0649900	87.367	3.55376	0.390872	9.09187	9.73489e-20	1.11719e-16
Os04g0174200	Os04g0174200	51.7148	3.79083	0.422412	8.97424	2.85311e-19	3.12545e-16
Os01g0509700	Os01g0509700	64.9851	2.72463	0.329046	8.2804	1.22765e-16	1.28636e-13
Os08g0211750	Os08g0211750	45.1883	3.22032	0.395625	8.13984	3.95801e-16	3.9745e-13
Os11g0491600	Os11g0491600	17.9797	3.76008	0.477137	7.88051	3.2606e-15	3.14322e-12
Os11g0233400	Os11g0233400	761.55	-1.23201	0.157144	-7.83999	4.50579e-15	4.17652e-12
Os12g0528801	Os12g0528801	244.13	1.95797	0.25552	7.66269	1.82082e-14	1.62525e-11
Os08g0100300	Os08g0100300	84.0945	-2.58235	0.342799	-7.53312	4.9541e-14	4.26407e-11
Os06g0271500	Os06g0271500	1601.42	-1.06225	0.141662	-7.49846	6.45739e-14	5.36632e-11
Os08g0245200	Os08g0245200	90.8282	1.87254	0.251944	7.43237	1.06667e-13	8.56894e-11
Os11g0220300	Os11g0220300	76.3978	2.48031	0.343598	7.21864	5.25095e-13	4.08219e-10
Os04g0362375	Os04g0362375	98.2102	-2.5585	0.356992	-7.16682	7.67571e-13	5.78077e-10
Os08g0517150	Os08g0517150	26.7485	3.48216	0.500182	6.96178	3.35991e-12	2.45375e-09
Os04g0390800	Os04g0390800	88.9969	2.02997	0.293507	6.91626	4.63715e-12	3.28692e-09
Os11g0673600	Os11g0673600	47.6005	2.64135	0.382395	6.9074	4.93633e-12	3.39901e-09
Os05g0305200	Os05g0305200	37.2484	2.81116	0.40736	6.90093	5.16646e-12	3.45866e-09
Os05g0199700	Os05g0199700	929.789	1.53137	0.222201	6.89183	5.5078e-12	3.58751e-09
Os09g0537700	Os09g0537700	16517.2	2.7549	0.399987	6.88749	5.67846e-12	3.60134e-09
Os05g0296200	Os05g0296200	15.3217	3.2934	0.48027	6.8574	7.01261e-12	4.33344e-09
Os04g0370900	Os04g0370900	70.134	-3.44656	0.516432	-6.67378	2.49291e-11	1.50198e-08
Os01g0713600	Os01g0713600	30.5319	2.74423	0.414886	6.61442	3.73009e-11	2.19257e-08
Os02g0122800	Os02g0122800	5090.11	-1.5781	0.240239	-6.56889	5.06918e-11	2.90874e-08
Os04g0282400	Os04g0282400	47.0612	2.55233	0.390604	6.53432	6.38992e-11	3.58133e-08
Os01g0610050	Os01g0610050	307.397	2.31189	0.355793	6.49785	8.14782e-11	4.46278e-08
Os09g0538000	Os09g0538000	13311.9	2.25329	0.34711	6.49156	8.49518e-11	4.54964e-08
Os10g0416100	Os10g0416100	791.517	-0.977047	0.151521	-6.44827	1.13137e-10	5.92739e-08
Os05g0527700	Os05g0527700	26.0947	3.02942	0.471474	6.42544	1.3149e-10	6.74236e-08
Os09g0392666	Os09g0392666	734.761	-1.39069	0.21678	-6.41519	1.40645e-10	7.06154e-08
Os04g0290400	Os04g0290400	375.315	-1.6845	0.263047	-6.40381	1.51548e-10	7.45371e-08
Os07g0560400	Os07g0560400	31.6675	3.08455	0.483382	6.38119	1.75722e-10	8.4698e-08
Os03g0146800	Os03g0146800	290.554	-1.89458	0.302534	-6.26239	3.79121e-10	1.79153e-07
Os02g0495400	Os02g0495400	350.915	1.11631	0.178755	6.2449	4.24079e-10	1.96544e-07
Os07g0457200	Os07g0457200	20.0558	2.95341	0.473888	6.2323	4.59646e-10	2.09009e-07
Os07g0110000	Os07g0110000	2324.86	1.80652	0.291785	6.19129	5.96749e-10	2.66327e-07
Os09g0483500	Os09g0483500	869.179	-3.02912	0.49449	-6.12575	9.02588e-10	3.95497e-07
Os06g0142500	Os06g0142500	200.194	-1.27758	0.208788	-6.11906	9.41299e-10	4.05095e-07
Os01g0915000	Os01g0915000	182.825	-2.72793	0.449602	-6.06744	1.29969e-09	5.49518e-07
Os08g0518900	Os08g0518900	745.996	-3.07706	0.514632	-5.97914	2.24316e-09	9.32071e-07
Os01g0906425	Os01g0906425	70.8986	2.28638	0.38406	5.95318	2.62976e-09	1.07419e-06
Os02g0611500	Os02g0611500	334.309	1.14298	0.192414	5.94022	2.84637e-09	1.1367e-06
Os10g0551900	Os10g0551900	45.5504	-2.74049	0.461481	-5.93846	2.87713e-09	1.1367e-06
Os03g0765500	Os03g0765500	951.938	-2.97357	0.503143	-5.90999	3.42129e-09	1.32989e-06
Os03g0673600	Os03g0673600	779.3	-1.97557	0.337747	-5.84927	4.93738e-09	1.88874e-06
Os01g0681600	Os01g0681600	118.176	-1.76388	0.304872	-5.78563	7.22403e-09	2.71725e-06
Os05g0366600	Os05g0366600	373.915	-1.88521	0.32598	-5.78321	7.32867e-09	2.71725e-06
Os01g0221600	Os01g0221600	120.2	1.93409	0.336897	5.74089	9.41803e-09	3.43901e-06
Os11g0676200	Os11g0676200	25.3217	2.68388	0.468473	5.729	1.01023e-08	3.6338e-06
Os08g0193600	Os08g0193600	34.7395	2.24363	0.392412	5.71754	1.08076e-08	3.83035e-06
Os07g0674800	Os07g0674800	594.793	-2.7411	0.487427	-5.6236	1.87018e-08	6.53207e-06
Os11g0199900	Os11g0199900	11.2114	2.84939	0.507592	5.61355	1.98221e-08	6.82447e-06
Os11g0256900	Os11g0256900	1337.79	-2.37587	0.425324	-5.58602	2.32335e-08	7.8863e-06
Os06g0638500	Os06g0638500	234.158	-1.09143	0.195878	-5.57197	2.51879e-08	8.43095e-06
Os01g0869750	Os01g0869750	17.806	2.66107	0.478717	5.55875	2.71714e-08	8.97029e-06
Os09g0541000	Os09g0541000	824.687	2.5063	0.45412	5.51904	3.40853e-08	1.11008e-05
Os04g0295400	Os04g0295400	52.173	2.31804	0.420943	5.50678	3.65448e-08	1.17431e-05
Os05g0355400	Os05g0355400	1271.65	-2.49961	0.455329	-5.48967	4.02678e-08	1.26033e-05
Os10g0204400	Os10g0204400	2279.05	-2.82906	0.515197	-5.49121	3.99194e-08	1.26033e-05
Os02g0100300	Os02g0100300	128.582	1.52028	0.277999	5.46866	4.53451e-08	1.39842e-05
Os02g0216200	Os02g0216200	10.5689	2.80384	0.513059	5.46494	4.63067e-08	1.39842e-05
Os11g0215100	Os11g0215100	57.0152	-1.86994	0.342199	-5.4645	4.64206e-08	1.39842e-05
Os10g0178500	Os10g0178500	37.9312	-2.43289	0.446254	-5.45181	4.98602e-08	1.48349e-05
Os04g0397800	Os04g0397800	20.5089	2.84199	0.524125	5.42235	5.88202e-08	1.72874e-05
Os07g0162600	Os07g0162600	222.304	-1.86182	0.343672	-5.41744	6.04592e-08	1.7555e-05
Os06g0133200	Os06g0133200	305.675	-2.38132	0.439746	-5.41522	6.1214e-08	1.75626e-05
Os11g0214400	Os11g0214400	60.1813	-2.7611	0.510284	-5.41091	6.27051e-08	1.77787e-05
Os12g0592900	Os12g0592900	1134.14	-2.8651	0.530414	-5.40163	6.60399e-08	1.85065e-05
Os05g0555900	Os05g0555900	458.033	1.70178	0.315497	5.39395	6.89263e-08	1.90934e-05
Os03g0766600	Os03g0766600	435.182	-2.86631	0.531667	-5.39116	7.00025e-08	1.91711e-05
Os02g0275200	Os02g0275200	275.944	-2.03378	0.377818	-5.38296	7.32729e-08	1.98413e-05
Os02g0182850	Os02g0182850	59.4376	-1.61988	0.301287	-5.37654	7.59312e-08	2.03327e-05
Os03g0115800	Os03g0115800	11.6241	2.8239	0.52711	5.35732	8.44641e-08	2.23691e-05
Os01g0310700	Os01g0310700	29.4088	-2.56281	0.47892	-5.35123	8.73586e-08	2.26381e-05
Os11g0681400	Os11g0681400	45.523	-2.29782	0.429252	-5.35308	8.64701e-08	2.26381e-05
Os03g0661800	Os03g0661800	123.334	1.22446	0.229228	5.34169	9.20826e-08	2.36084e-05
Os02g0213100	Os02g0213100	82.6928	-2.1075	0.395177	-5.33306	9.65731e-08	2.39939e-05
Os06g0683800	Os06g0683800	405.115	-2.72178	0.510265	-5.33405	9.60451e-08	2.39939e-05
Os10g0378100	Os10g0378100	197.488	-1.38012	0.25871	-5.33463	9.57416e-08	2.39939e-05
Os11g0634200	Os11g0634200	1252.64	-1.33872	0.25112	-5.33098	9.76863e-08	2.40229e-05
Os01g0256500	Os01g0256500	14302.4	-2.41275	0.453526	-5.31999	1.03771e-07	2.48572e-05
Os03g0786100	Os03g0786100	1009.19	1.34997	0.253744	5.32019	1.03659e-07	2.48572e-05
Os11g0201299	Os11g0201299	10.1409	2.6316	0.494727	5.31929	1.04173e-07	2.48572e-05
Os12g0274700	Os12g0274700	18908.3	1.43614	0.270295	5.31322	1.07703e-07	2.54475e-05
Os04g0555300	Os04g0555300	1680.56	-1.52809	0.28785	-5.30861	1.10465e-07	2.58466e-05
Os10g0437500	Os10g0437500	1094.26	-2.75391	0.520968	-5.28614	1.24927e-07	2.89494e-05
Os10g0164001	Os10g0164001	58.8039	2.14583	0.406392	5.28019	1.29047e-07	2.96193e-05
Os07g0241500	Os07g0241500	169.203	1.79415	0.340438	5.27013	1.36328e-07	3.09953e-05
Os08g0558200	Os08g0558200	1143.22	1.05558	0.200815	5.25648	1.46841e-07	3.30735e-05
Os08g0242700	Os08g0242700	8698.23	1.0022	0.191509	5.23317	1.66629e-07	3.7183e-05
Os05g0100100	Os05g0100100	74.1032	-1.85495	0.356483	-5.20347	1.95597e-07	4.32468e-05
Os08g0518800	Os08g0518800	55.0828	-2.622	0.504067	-5.2017	1.97477e-07	4.32655e-05
Os04g0106400	Os04g0106400	354.381	-1.53224	0.294997	-5.19409	2.05724e-07	4.46662e-05
Os03g0655100	Os03g0655100	522.237	-2.65381	0.513854	-5.16452	2.4106e-07	5.1871e-05
Os07g0142900	Os07g0142900	887.785	2.11501	0.409669	5.16272	2.43391e-07	5.1909e-05
Os08g0277300	Os08g0277300	69.9551	2.08777	0.405718	5.14587	2.66283e-07	5.58037e-05
Os10g0504100	Os10g0504100	33.9695	-2.63413	0.511776	-5.14704	2.64632e-07	5.58037e-05
Os12g0291100	Os12g0291100	13570.4	1.4075	0.274457	5.12831	2.92355e-07	6.07392e-05
Os06g0142300	Os06g0142300	1831.79	-2.62719	0.514888	-5.10245	3.35292e-07	6.90644e-05
Os03g0114900	Os03g0114900	58.3023	1.78733	0.352018	5.07737	3.82698e-07	7.81613e-05
Os03g0426350	Os03g0426350	642.731	1.66056	0.329244	5.04354	4.56999e-07	9.2552e-05
Os05g0450300	Os05g0450300	391.617	-2.60299	0.516886	-5.03591	4.75584e-07	9.55132e-05
Os04g0679400	Os04g0679400	2193.44	-2.11392	0.421167	-5.01919	5.18889e-07	0.000103349
Os06g0505501	Os06g0505501	87.1149	-1.56047	0.311185	-5.0146	5.31441e-07	0.000104981
Os01g0717400	Os01g0717400	237.316	1.84376	0.367877	5.0119	5.38945e-07	0.000105598
Os01g0847100	Os01g0847100	149.285	-2.57716	0.514954	-5.00465	5.59641e-07	0.000108769
Os10g0508700	Os10g0508700	562.412	1.66996	0.333788	5.00306	5.64267e-07	0.000108791
Os05g0579600	Os05g0579600	124.42	1.66369	0.332757	4.99971	5.74156e-07	0.000109819
Os03g0351300	Os03g0351300	455.622	-1.65591	0.332184	-4.98491	6.19901e-07	0.00011682
Os04g0635000	Os04g0635000	131.067	-2.62362	0.526331	-4.98474	6.20453e-07	0.00011682
Os09g0115500	Os09g0115500	1635.71	1.47275	0.295901	4.97719	6.45154e-07	0.000120529
Os10g0536500	Os10g0536500	1983.37	1.88248	0.378346	4.97554	6.50648e-07	0.00012062
Os01g0180800	Os01g0180800	818.22	0.8878	0.178564	4.9719	6.63009e-07	0.000121973
Os06g0263801	Os06g0263801	204.982	1.76214	0.35504	4.96322	6.93323e-07	0.000126584
Os04g0469000	Os04g0469000	454.382	-1.71335	0.345595	-4.95767	7.13446e-07	0.000129279
Os04g0474900	Os04g0474900	2252.49	0.724441	0.14636	4.94971	7.43229e-07	0.000131705
Os06g0254600	Os06g0254600	120.264	2.31037	0.466641	4.95105	7.38134e-07	0.000131705
Os09g0425500	Os09g0425500	99.8919	-2.17301	0.438765	-4.95256	7.32421e-07	0.000131705
Os05g0387300	Os05g0387300	100.913	-2.52107	0.509588	-4.94728	7.52568e-07	0.000132386
Os03g0432100	Os03g0432100	7628.45	-2.55036	0.517407	-4.92912	8.25991e-07	0.000144249
Os08g0410950	Os08g0410950	22.4364	2.29745	0.467637	4.9129	8.974e-07	0.000155592
Os11g0225000	Os11g0225000	170.128	-1.44076	0.293979	-4.9009	9.54008e-07	0.000164226
Os06g0199400	Os06g0199400	221.131	-1.63465	0.333847	-4.89642	9.76003e-07	0.00016682
Os06g0125200	Os06g0125200	911.554	-2.57213	0.526063	-4.8894	1.01144e-06	0.00017166
Os01g0643800	Os01g0643800	44.4853	1.58048	0.323365	4.8876	1.02073e-06	0.000172026
Os10g0536100	Os10g0536100	425.775	-1.73945	0.356062	-4.88523	1.03306e-06	0.000172894
Os03g0119300	Os03g0119300	1445.18	-0.86731	0.178077	-4.87042	1.1136e-06	0.000185087
Os04g0634900	Os04g0634900	87.9294	-2.44782	0.502814	-4.86823	1.12602e-06	0.00018587
Os03g0348500	Os03g0348500	43.0253	1.95537	0.403161	4.8501	1.234e-06	0.000201928
Os07g0229200	Os07g0229200	10.8092	2.39039	0.492953	4.84913	1.24005e-06	0.000201928
Os12g0466200	Os12g0466200	714.198	-2.04263	0.42158	-4.84518	1.26496e-06	0.000204601
Os03g0386500	Os03g0386500	432.789	-1.11124	0.229791	-4.83588	1.3256e-06	0.000211569
Os09g0568400	Os09g0568400	239.214	1.64768	0.340694	4.83626	1.32305e-06	0.000211569
Os03g0305400	Os03g0305400	2153.08	-2.5056	0.519541	-4.82273	1.41609e-06	0.000223699
Os04g0450800	Os04g0450800	331.657	1.06412	0.220673	4.82215	1.42016e-06	0.000223699
Os02g0649800	Os02g0649800	517.626	-2.56036	0.531367	-4.81843	1.44691e-06	0.000226433
Os12g0599800	Os12g0599800	44.4507	-2.08716	0.433599	-4.81356	1.48264e-06	0.000230526
Os07g0558900	Os07g0558900	145.542	-2.50799	0.521971	-4.80484	1.54875e-06	0.000238336
Os07g0559000	Os07g0559000	128.605	-2.52803	0.526198	-4.80434	1.55265e-06	0.000238336
Os01g0564300	Os01g0564300	294.355	-1.76341	0.367644	-4.79652	1.61445e-06	0.000244706
Os03g0182900	Os03g0182900	746.951	-2.47365	0.515615	-4.79747	1.60683e-06	0.000244706
Os12g0291400	Os12g0291400	910.454	1.5133	0.315722	4.79314	1.6419e-06	0.000247312
Os11g0701500	Os11g0701500	210.714	-2.28092	0.476169	-4.79016	1.66652e-06	0.00024946
Os01g0505700	Os01g0505700	153.866	1.17818	0.246307	4.78338	1.72369e-06	0.000256425
Os05g0344200	Os05g0344200	7282.4	-2.12279	0.444532	-4.77534	1.794e-06	0.000265248
Os04g0412500	Os04g0412500	228.269	1.73782	0.364084	4.77313	1.81384e-06	0.000266546
Os10g0114300	Os10g0114300	297.017	1.28633	0.269743	4.76873	1.85388e-06	0.000270779
Os05g0155100	Os05g0155100	265.819	1.37983	0.290028	4.75757	1.95942e-06	0.00028447
Os02g0832150	Os02g0832150	98.8749	-2.16493	0.455177	-4.75623	1.97244e-06	0.000284645
Os02g0541700	Os02g0541700	2176.7	0.707985	0.148967	4.75263	2.0079e-06	0.000288039
Os06g0731800	Os06g0731800	298.326	-1.17947	0.248448	-4.74734	2.06108e-06	0.000293917
Os04g0364800	Os04g0364800	203.274	-1.47813	0.311525	-4.74483	2.0868e-06	0.000295834
Os05g0119100	Os05g0119100	190.353	-1.54512	0.325764	-4.74306	2.1051e-06	0.000296684
Os02g0802500	Os02g0802500	274.344	-2.48805	0.525105	-4.73819	2.15638e-06	0.000302144
Os05g0514800	Os05g0514800	25.2859	-2.36415	0.49979	-4.73029	2.24195e-06	0.000312317
Os05g0424000	Os05g0424000	57.0615	1.45037	0.306949	4.72513	2.29964e-06	0.000318514
Os07g0604600	Os07g0604600	201.583	-2.1258	0.450324	-4.7206	2.35153e-06	0.000323839
Os03g0369000	Os03g0369000	63.573	-2.48002	0.526147	-4.71356	2.4343e-06	0.000333333
Os03g0725200	Os03g0725200	114.011	-2.42384	0.515291	-4.70383	2.55324e-06	0.00034618
Os06g0604600	Os06g0604600	127.145	-1.48761	0.316274	-4.70354	2.55685e-06	0.00034618
Os06g0142350	Os06g0142350	1245.01	-2.42581	0.516446	-4.69713	2.63849e-06	0.000355238
Os06g0226700	Os06g0226700	161.236	-1.10215	0.235029	-4.6894	2.74003e-06	0.00036686
Os09g0130700	Os09g0130700	10.4896	-2.45238	0.52368	-4.68297	2.82745e-06	0.000376472
Os08g0545500	Os08g0545500	44.1421	-2.36151	0.50455	-4.68043	2.86277e-06	0.000379081
Os09g0326900	Os09g0326900	158.313	1.03104	0.22058	4.67424	2.9505e-06	0.000388563
Os01g0930800	Os01g0930800	295.999	1.11963	0.239773	4.66955	3.01855e-06	0.000394116
Os03g0340500	Os03g0340500	139.854	-1.31155	0.2809	-4.66909	3.02537e-06	0.000394116
Os08g0193200	Os08g0193200	11.4117	2.37225	0.508332	4.66674	3.06023e-06	0.000396513
Os01g0601675	Os01g0601675	40.2707	-2.47743	0.531187	-4.66395	3.10194e-06	0.000399768
Os01g0279400	Os01g0279400	380.866	1.33334	0.286059	4.66108	3.14557e-06	0.000399905
Os07g0457300	Os07g0457300	355.272	0.913796	0.196068	4.66061	3.15277e-06	0.000399905
Os07g0673400	Os07g0673400	2197.01	-2.44495	0.524588	-4.66071	3.15126e-06	0.000399905
Os03g0191100	Os03g0191100	911.182	0.558517	0.119916	4.65758	3.19955e-06	0.000403712
Os02g0478600	Os02g0478600	441.041	1.05605	0.227085	4.65047	3.31187e-06	0.000415709
Os08g0100200	Os08g0100200	26.8884	-1.86619	0.401386	-4.64937	3.32954e-06	0.000415761
Os09g0319701	Os09g0319701	1502.11	-1.29592	0.27889	-4.64672	3.37258e-06	0.000418965
Os03g0360600	Os03g0360600	220.297	-1.68592	0.36324	-4.64135	3.46135e-06	0.000427788
Os01g0692400	Os01g0692400	12.2007	2.21672	0.478121	4.63632	3.54675e-06	0.000434604
Os03g0676300	Os03g0676300	143.537	-1.86773	0.402968	-4.63493	3.57061e-06	0.000434604
Os03g0806600	Os03g0806600	797.736	-1.84924	0.398899	-4.63588	3.5543e-06	0.000434604
Os05g0565000	Os05g0565000	190.877	1.4894	0.321739	4.62922	3.67043e-06	0.000444509
Os07g0127700	Os07g0127700	13.7391	-2.25859	0.488062	-4.62767	3.69803e-06	0.000445613
Os09g0502000	Os09g0502000	93.318	1.5434	0.333652	4.62577	3.73207e-06	0.000447477
Os06g0637800	Os06g0637800	202.091	-1.62466	0.351989	-4.61567	3.91828e-06	0.000467478
Os03g0114100	Os03g0114100	425.604	-2.44892	0.530816	-4.61349	3.95954e-06	0.00046777
Os10g0514400	Os10g0514400	28.5143	1.76226	0.381978	4.6135	3.95947e-06	0.00046777
Os01g0313300	Os01g0313300	3235.4	-2.41093	0.524046	-4.60061	4.21251e-06	0.000495227
Os05g0312600	Os05g0312600	51.1564	-1.90884	0.415225	-4.59712	4.2838e-06	0.000501163
Os03g0793100	Os03g0793100	71.5865	-1.44839	0.315531	-4.59032	4.4257e-06	0.000515262
Os03g0805600	Os03g0805600	910.625	-1.31386	0.286952	-4.57868	4.67922e-06	0.00054216
Os10g0163370	Os10g0163370	92.0872	-1.50821	0.330102	-4.56892	4.90236e-06	0.000565296
Os03g0306800	Os03g0306800	3901.6	-1.36409	0.298951	-4.56291	5.04501e-06	0.000578974
Os03g0172100	Os03g0172100	835.275	-2.4149	0.529483	-4.56085	5.09459e-06	0.000581894
Os01g0748300	Os01g0748300	17.8288	-2.38716	0.524389	-4.55226	5.30719e-06	0.00059992
Os02g0610500	Os02g0610500	1533.89	-1.77779	0.390488	-4.55274	5.29515e-06	0.00059992
Os03g0855500	Os03g0855500	133.584	-1.59887	0.351285	-4.55148	5.32709e-06	0.00059992
Os01g0227700	Os01g0227700	170.202	-1.74966	0.384836	-4.54649	5.4547e-06	0.000608759
Os05g0477600	Os05g0477600	1047.81	0.994388	0.218718	4.54644	5.4561e-06	0.000608759
Os05g0192700	Os05g0192700	789.475	-1.63076	0.359335	-4.53827	5.67177e-06	0.000629906
Os01g0111900	Os01g0111900	860.858	-0.927269	0.204622	-4.53163	5.85302e-06	0.000647054
Os03g0284100	Os03g0284100	1443.94	0.820675	0.181287	4.52694	5.98437e-06	0.000658554
Os10g0361000	Os10g0361000	1509.15	-1.28757	0.284495	-4.5258	6.01672e-06	0.000659104
Os05g0161500	Os05g0161500	2076.04	1.57074	0.347166	4.52445	6.05527e-06	0.000660326
Os08g0360300	Os08g0360300	33.154	-1.94936	0.431287	-4.51988	6.1875e-06	0.000671706
Os01g0853400	Os01g0853400	1675.67	-0.548222	0.121366	-4.51709	6.26961e-06	0.000677567
Os03g0789433	Os03g0789433	694.103	-1.04288	0.231137	-4.51195	6.42352e-06	0.000691102
Os05g0160600	Os05g0160600	295.653	-1.13731	0.252145	-4.51054	6.46635e-06	0.000692618
Os01g0611100	Os01g0611100	77.2262	1.6382	0.363799	4.50304	6.69875e-06	0.000714336
Os10g0508900	Os10g0508900	16.907	2.05503	0.456615	4.50058	6.77697e-06	0.000718954
Os11g0615700	Os11g0615700	203.244	0.976009	0.2169	4.4998	6.80172e-06	0.000718954
Os05g0525900	Os05g0525900	1888.52	-2.35124	0.522802	-4.49739	6.87936e-06	0.000723986
Os08g0509200	Os08g0509200	311.514	1.28414	0.285694	4.49481	6.96329e-06	0.000729631
Os02g0821400	Os02g0821400	114.895	-1.62209	0.361238	-4.49038	7.10976e-06	0.000736789
Os05g0563900	Os05g0563900	30.6859	-2.18738	0.487171	-4.48997	7.12331e-06	0.000736789
Os11g0226201	Os11g0226201	105.37	-1.66116	0.369869	-4.49122	7.08156e-06	0.000736789
Os06g0496800	Os06g0496800	861.026	-0.960947	0.214404	-4.48195	7.39639e-06	0.000761765
Os01g0358400	Os01g0358400	15.7244	2.01908	0.451376	4.47316	7.70708e-06	0.000777158
Os06g0174300	Os06g0174300	308.225	-1.53497	0.34309	-4.47395	7.67888e-06	0.000777158
Os10g0510000	Os10g0510000	117.002	1.47017	0.32846	4.47597	7.60659e-06	0.000777158
Os10g0519700	Os10g0519700	31.6015	1.71217	0.382688	4.47406	7.67492e-06	0.000777158
Os12g0616500	Os12g0616500	151.373	-1.32907	0.297001	-4.47496	7.64261e-06	0.000777158
Os03g0411300	Os03g0411300	713.183	-1.92674	0.431829	-4.46181	8.12697e-06	0.000816083
Os01g0556700	Os01g0556700	9.72227	2.31354	0.519221	4.45579	8.35842e-06	0.000835842
Os08g0128000	Os08g0128000	1073.77	-2.33017	0.523594	-4.45034	8.57337e-06	0.000853795
Os06g0306600	Os06g0306600	354.287	-1.68765	0.37946	-4.4475	8.68765e-06	0.000861615
Os02g0134200	Os02g0134200	321.772	-1.79214	0.403883	-4.43727	9.11065e-06	0.000899863
Os11g0701600	Os11g0701600	115.466	-2.33864	0.527747	-4.43138	9.3634e-06	0.000921053
Os05g0586600	Os05g0586600	948.604	-1.66402	0.375803	-4.4279	9.5155e-06	0.000932209
Os06g0142400	Os06g0142400	3392.98	-2.20895	0.499116	-4.42572	9.61192e-06	0.000937844
Os06g0711800	Os06g0711800	466.976	-1.15711	0.261801	-4.41982	9.87827e-06	0.000959944
Os07g0585000	Os07g0585000	1051.58	-1.24527	0.282069	-4.41477	1.01116e-05	0.000978671
Os03g0675600	Os03g0675600	116.721	-2.18538	0.495417	-4.41119	1.02802e-05	0.000991013
Os12g0139400	Os12g0139400	414.484	1.57345	0.357448	4.4019	1.07305e-05	0.0010303
Os07g0516300	Os07g0516300	201.692	-1.63266	0.371618	-4.39339	1.11597e-05	0.00106726
Os04g0405100	Os04g0405100	297.74	1.03889	0.236576	4.39138	1.12634e-05	0.00107292
Os02g0567800	Os02g0567800	98.2721	-1.13693	0.25927	-4.38511	1.15927e-05	0.00109135
Os03g0275300	Os03g0275300	564.85	-0.907252	0.206847	-4.38611	1.15397e-05	0.00109135
Os09g0497100	Os09g0497100	60.6529	1.52277	0.347233	4.38545	1.15744e-05	0.00109135
Os12g0186600	Os12g0186600	397.126	-2.01392	0.459813	-4.37986	1.18757e-05	0.00111363
Os06g0347966	Os06g0347966	755.741	-0.898831	0.205278	-4.37861	1.19441e-05	0.00111571
Os01g0221800	Os01g0221800	422.344	1.10545	0.252642	4.37555	1.21128e-05	0.0011271
Os06g0573900	Os06g0573900	81.2001	1.54995	0.35508	4.36509	1.27071e-05	0.00117785
Os10g0165400	Os10g0165400	223.308	-1.17067	0.268289	-4.36347	1.28018e-05	0.00118208
Os06g0559400	Os06g0559400	67.6093	-2.26304	0.520021	-4.35182	1.35012e-05	0.0012419
Os02g0684400	Os02g0684400	678.226	-1.55325	0.357458	-4.34527	1.39107e-05	0.00126988
Os12g0599700	Os12g0599700	50.3465	-1.78106	0.409841	-4.34573	1.38816e-05	0.00126988
Os02g0799700	Os02g0799700	135.078	-2.18244	0.502374	-4.34424	1.39757e-05	0.001271
Os07g0558300	Os07g0558300	344.5	1.71481	0.394855	4.34288	1.40629e-05	0.00127412
Os04g0119000	Os04g0119000	911.757	1.32314	0.304849	4.3403	1.42287e-05	0.00128432
Os01g0766900	Os01g0766900	575.823	0.653699	0.150785	4.33531	1.45554e-05	0.00129441
Os04g0457200	Os04g0457200	195.93	0.963976	0.222317	4.33605	1.45067e-05	0.00129441
Os10g0401000	Os10g0401000	1151.05	-2.27617	0.524974	-4.33578	1.45245e-05	0.00129441
Os12g0492600	Os12g0492600	114.888	-1.20231	0.277299	-4.33579	1.45236e-05	0.00129441
Os03g0182800	Os03g0182800	2940.76	-2.30278	0.531552	-4.33218	1.47638e-05	0.00130333
Os10g0175500	Os10g0175500	162.329	-0.860425	0.198579	-4.33292	1.47145e-05	0.00130333
Os11g0113700	Os11g0113700	2435.58	-1.40395	0.324386	-4.32803	1.50448e-05	0.00132328
Os03g0821250	Os03g0821250	270.34	0.866292	0.200252	4.32601	1.51835e-05	0.0013299
Os12g0102350	Os12g0102350	52.0789	-1.75094	0.404811	-4.32533	1.52303e-05	0.0013299
Os04g0586200	Os04g0586200	496.875	-1.47737	0.342261	-4.31651	1.58517e-05	0.0013742
Os08g0532300	Os08g0532300	45.0514	1.51967	0.351998	4.31726	1.57977e-05	0.0013742
Os08g0178500	Os08g0178500	56.9609	-2.26892	0.52602	-4.31338	1.6078e-05	0.00138881
Os01g0856900	Os01g0856900	269.053	-1.22895	0.285261	-4.30816	1.64617e-05	0.00141688
Os03g0769700	Os03g0769700	44.1198	-1.79726	0.417318	-4.30669	1.65712e-05	0.00142123
Os09g0418000	Os09g0418000	331.147	-2.22042	0.5173	-4.29232	1.76814e-05	0.00151107
Os04g0665800	Os04g0665800	1016.82	-0.859697	0.200384	-4.29024	1.78477e-05	0.00151989
Os05g0188300	Os05g0188300	57.4449	-1.37435	0.320567	-4.28726	1.80892e-05	0.00153462
Os12g0472800	Os12g0472800	99.9541	-1.77769	0.414714	-4.28654	1.8148e-05	0.00153462
Os01g0844000	Os01g0844000	264.193	-1.37707	0.322035	-4.27615	1.90153e-05	0.00160234
Os08g0460700	Os08g0460700	663.831	0.720122	0.168491	4.27396	1.92034e-05	0.00161255
Os02g0606200	Os02g0606200	2284.38	-1.83827	0.430483	-4.27024	1.95264e-05	0.00162833
Os11g0227100	Os11g0227100	98.3883	-1.07062	0.250696	-4.2706	1.94952e-05	0.00162833
Os02g0690000	Os02g0690000	219.735	-1.65497	0.388097	-4.26433	2.00503e-05	0.00166625
Os04g0273900	Os04g0273900	22.0469	2.08943	0.490558	4.25929	2.05077e-05	0.0016984
Os06g0142200	Os06g0142200	2072.02	-2.1627	0.508078	-4.25664	2.07526e-05	0.0017128
Os01g0878300	Os01g0878300	566.034	-0.597157	0.140422	-4.25258	2.11318e-05	0.00172636
Os06g0144800	Os06g0144800	86.5271	1.29888	0.30533	4.25401	2.0998e-05	0.00172636
Os09g0471000	Os09g0471000	27.7193	-2.2194	0.521829	-4.25313	2.10805e-05	0.00172636
Os03g0823400	Os03g0823400	1838.63	-1.82086	0.428367	-4.25069	2.13116e-05	0.00173007
Os04g0678400	Os04g0678400	279.424	-1.6995	0.399893	-4.24989	2.13873e-05	0.00173007
Os11g0143300	Os11g0143300	238.093	1.25543	0.295406	4.24984	2.13925e-05	0.00173007
Os05g0369900	Os05g0369900	536.881	1.15982	0.272962	4.249	2.1473e-05	0.00173077
Os02g0173650	Os02g0173650	42.5157	-2.20676	0.519696	-4.24626	2.17371e-05	0.00174041
Os08g0567200	Os08g0567200	889.537	0.6384	0.150344	4.24627	2.17363e-05	0.00174041
Os05g0125100	Os05g0125100	103.9	-1.21695	0.286773	-4.24362	2.19948e-05	0.00175521
Os07g0249700	Os07g0249700	797.542	-0.712612	0.167957	-4.24281	2.20734e-05	0.00175568
Os01g0207400	Os01g0207400	914.308	-1.15797	0.273578	-4.23271	2.30891e-05	0.00183042
Os03g0323600	Os03g0323600	293.923	-1.77922	0.420437	-4.23185	2.3178e-05	0.00183144
Os03g0745700	Os03g0745700	14.7046	2.14014	0.505919	4.23021	2.33472e-05	0.00183879
Os09g0392700	Os09g0392700	349.471	-1.29484	0.3062	-4.22873	2.35013e-05	0.00184489
Os05g0125500	Os05g0125500	469.323	-1.14409	0.271048	-4.22098	2.43246e-05	0.00190332
Os06g0716100	Os06g0716100	881.556	-1.89854	0.44989	-4.22001	2.44291e-05	0.00190531
Os11g0164900	Os11g0164900	12.4477	-2.14423	0.508799	-4.2143	2.50553e-05	0.00194785
Os03g0564200	Os03g0564200	65.9707	-1.21998	0.289938	-4.20771	2.57969e-05	0.00199905
Os03g0657100	Os03g0657100	168.136	-1.00284	0.238457	-4.20552	2.60484e-05	0.00201207
Os03g0654800	Os03g0654800	465.06	-0.915934	0.217924	-4.203	2.63396e-05	0.00202806
Os02g0130100	Os02g0130100	2060.29	1.02385	0.24411	4.19421	2.73822e-05	0.00210163
Os10g0501500	Os10g0501500	3185.74	-0.71627	0.170816	-4.19323	2.75014e-05	0.00210408
Os03g0409100	Os03g0409100	934.518	-1.87569	0.447764	-4.18901	2.8017e-05	0.00213674
Os01g0126200	Os01g0126200	143.244	-1.08454	0.259082	-4.1861	2.83793e-05	0.0021553
Os02g0753300	Os02g0753300	2097.91	-0.640012	0.152927	-4.18508	2.85063e-05	0.0021553
Os05g0130600	Os05g0130600	2054.21	-1.10868	0.264968	-4.18419	2.86181e-05	0.0021553
Os06g0550000	Os06g0550000	28.0833	1.48452	0.354759	4.18459	2.85677e-05	0.0021553
Os11g0701000	Os11g0701000	206.957	-2.1842	0.522905	-4.17705	2.95309e-05	0.00221712
Os01g0580800	Os01g0580800	536.773	-1.53137	0.366741	-4.17563	2.9716e-05	0.00222409
Os02g0285800	Os02g0285800	3311.62	1.16451	0.279175	4.17126	3.02917e-05	0.00226016
Os01g0816100	Os01g0816100	609.752	-1.77352	0.425452	-4.16855	3.06547e-05	0.00228018
Os12g0158700	Os12g0158700	60.4944	-2.01688	0.48407	-4.1665	3.09305e-05	0.00229362
Os06g0141700	Os06g0141700	125.482	-2.20148	0.5286	-4.16474	3.11701e-05	0.0023043
Os10g0576600	Os10g0576600	3761.76	-2.13494	0.513026	-4.16148	3.16196e-05	0.00233038
Os03g0168000	Os03g0168000	174.07	-2.20612	0.530658	-4.15732	3.21996e-05	0.00235155
Os05g0164100	Os05g0164100	3600.96	0.882289	0.212191	4.15799	3.21055e-05	0.00235155
Os11g0702200	Os11g0702200	165.821	-2.04118	0.49092	-4.15787	3.21222e-05	0.00235155
Os02g0254600	Os02g0254600	381.488	-0.989655	0.238612	-4.14754	3.36062e-05	0.00243949
Os04g0587400	Os04g0587400	439.022	-1.42676	0.343996	-4.14761	3.3597e-05	0.00243949
Os02g0229800	Os02g0229800	64.9308	-1.73472	0.418463	-4.14545	3.39152e-05	0.00245453
Os01g0166500	Os01g0166500	405.397	-1.26309	0.304841	-4.14344	3.42138e-05	0.00246135
Os02g0579800	Os02g0579800	1319.08	-1.3832	0.333818	-4.14358	3.41929e-05	0.00246135
Os11g0644700	Os11g0644700	1231.18	1.67101	0.403776	4.13846	3.49643e-05	0.00250786
Os03g0722200	Os03g0722200	509.087	-0.954474	0.230778	-4.13589	3.53577e-05	0.00252855
Os01g0873200	Os01g0873200	74.2817	1.56718	0.379465	4.12997	3.62806e-05	0.00257924
Os04g0191500	Os04g0191500	601.545	0.954506	0.231104	4.1302	3.62448e-05	0.00257924
Os02g0671100	Os02g0671100	298.922	-1.85334	0.449288	-4.12506	3.70637e-05	0.00262716
Os01g0186200	Os01g0186200	1656.69	-1.88091	0.456122	-4.1237	3.72829e-05	0.00263057
Os04g0589500	Os04g0589500	1713.05	-0.818955	0.198622	-4.12319	3.73664e-05	0.00263057
Os05g0577700	Os05g0577700	1527.63	-1.46728	0.3559	-4.12274	3.74392e-05	0.00263057
Os02g0152400	Os02g0152400	3839.4	-1.57199	0.381502	-4.12054	3.77987e-05	0.00264528
Os03g0108500	Os03g0108500	132.253	-1.25082	0.303589	-4.12012	3.78681e-05	0.00264528
Os05g0423500	Os05g0423500	153.439	-1.10108	0.267445	-4.11705	3.83755e-05	0.00267297
Os02g0265800	Os02g0265800	14.0415	-1.86805	0.453904	-4.11552	3.86315e-05	0.00268305
Os03g0285300	Os03g0285300	340.103	-1.67594	0.407398	-4.11376	3.89258e-05	0.00269573
Os02g0176000	Os02g0176000	458.986	-2.08781	0.507628	-4.11288	3.90752e-05	0.00269832
Os04g0608100	Os04g0608100	6382.64	-1.75955	0.428295	-4.10828	3.98617e-05	0.00274476
Os11g0702100	Os11g0702100	139.038	-2.09147	0.509287	-4.10666	4.01426e-05	0.00275623
Os02g0535901	Os02g0535901	74.6789	-1.90965	0.465592	-4.10155	4.10389e-05	0.00280181
Os11g0214900	Os11g0214900	15.5713	-1.91309	0.466383	-4.10197	4.09651e-05	0.00280181
Os02g0124866	Os02g0124866	3924.94	-1.41648	0.3455	-4.09979	4.13528e-05	0.00281526
Os02g0564200	Os02g0564200	2480.2	-0.500744	0.122238	-4.09648	4.19485e-05	0.00284777
Os11g0684000	Os11g0684000	324.911	-1.67135	0.408243	-4.09401	4.23968e-05	0.00287012
Os02g0455400	Os02g0455400	45.5916	-1.43533	0.350856	-4.09095	4.29604e-05	0.00289203
Os03g0817200	Os03g0817200	285.198	-1.17147	0.286315	-4.09153	4.28545e-05	0.00289203
Os04g0581700	Os04g0581700	394.311	-2.17412	0.531651	-4.08938	4.32533e-05	0.00290364
Os06g0232600	Os06g0232600	30.1603	1.71267	0.419353	4.08408	4.42518e-05	0.00296241
Os11g0306300	Os11g0306300	12.3544	-2.11255	0.51814	-4.07718	4.5586e-05	0.00304328
Os01g0186000	Os01g0186000	174.82	-1.72117	0.422241	-4.07627	4.5764e-05	0.00304672
Os05g0161400	Os05g0161400	281.799	0.778478	0.191343	4.06849	4.73185e-05	0.00311578
Os06g0595800	Os06g0595800	215.646	-0.828024	0.203479	-4.06933	4.71488e-05	0.00311578
Os10g0483900	Os10g0483900	234.983	-1.02565	0.252046	-4.06928	4.71589e-05	0.00311578
Os11g0484700	Os11g0484700	58.8992	-2.1564	0.529948	-4.06908	4.71999e-05	0.00311578
Os01g0681700	Os01g0681700	39.353	-2.10015	0.516465	-4.06639	4.77465e-05	0.00313539
Os05g0130100	Os05g0130100	193.87	-1.69269	0.416507	-4.06401	4.82369e-05	0.00315882
Os11g0286800	Os11g0286800	1131.74	1.44766	0.356271	4.06338	4.83671e-05	0.00315882
Os12g0158900	Os12g0158900	47.0322	-1.16484	0.286712	-4.06276	4.84964e-05	0.00315882
Os10g0451900	Os10g0451900	21.2713	-2.14216	0.527379	-4.06189	4.86764e-05	0.003162
Os08g0172300	Os08g0172300	122.515	0.901462	0.222111	4.05861	4.93649e-05	0.0031981
Os03g0765400	Os03g0765400	2855.89	-1.76384	0.434749	-4.05715	4.96742e-05	0.00320951
Os09g0354900	Os09g0354900	94.8584	1.19424	0.294399	4.05653	4.98079e-05	0.00320955
Os03g0231400	Os03g0231400	130.897	-1.44031	0.35554	-4.05105	5.09882e-05	0.00323394
Os03g0293600	Os03g0293600	38.4183	-2.11064	0.520891	-4.05199	5.07841e-05	0.00323394
Os03g0684700	Os03g0684700	494.75	1.32927	0.327988	4.05281	5.06065e-05	0.00323394
Os04g0634800	Os04g0634800	201.313	-2.15003	0.530803	-4.05052	5.11042e-05	0.00323394
Os05g0217800	Os05g0217800	5396.97	2.00882	0.495524	4.05392	5.03662e-05	0.00323394
Os08g0203100	Os08g0203100	144.6	-1.68379	0.415707	-4.05042	5.11258e-05	0.00323394
Os08g0541400	Os08g0541400	1848.21	0.758302	0.187124	4.05241	5.06927e-05	0.00323394
Os03g0643250	Os03g0643250	50.2461	-2.08406	0.514905	-4.04746	5.17767e-05	0.00326654
Os04g0560100	Os04g0560100	593.891	-1.51508	0.374762	-4.04277	5.2824e-05	0.00332392
Os03g0698400	Os03g0698400	67.9034	1.18213	0.292475	4.04181	5.30399e-05	0.00332881
Os03g0204300	Os03g0204300	142.654	-0.784669	0.194266	-4.03915	5.36451e-05	0.00334934
Os05g0390550	Os05g0390550	83.8189	1.12009	0.277268	4.03975	5.35081e-05	0.00334934
Os01g0823900	Os01g0823900	523.99	-1.39669	0.346219	-4.03411	5.48096e-05	0.00341321
Os04g0448600	Os04g0448600	2226.65	0.860711	0.213418	4.03299	5.50718e-05	0.0034207
Os08g0386200	Os08g0386200	104.367	-1.62837	0.403942	-4.0312	5.54919e-05	0.00343793
Os12g0478200	Os12g0478200	166.563	-1.30539	0.323881	-4.03047	5.5666e-05	0.00343987
Os08g0163400	Os08g0163400	3225.79	-1.55438	0.385968	-4.02722	5.64411e-05	0.00347885
Os01g0326000	Os01g0326000	409.573	-0.78475	0.194952	-4.02535	5.68918e-05	0.00348879
Os04g0686300	Os04g0686300	329.31	-0.990538	0.246067	-4.02548	5.68582e-05	0.00348879
Os03g0198400	Os03g0198400	152.266	1.03193	0.25649	4.02328	5.73925e-05	0.00351055
Os03g0642300	Os03g0642300	31.5893	-1.58989	0.395347	-4.02149	5.78309e-05	0.00352842
Os03g0690500	Os03g0690500	178.112	-0.90251	0.224634	-4.0177	5.8769e-05	0.0035766
Os03g0305200	Os03g0305200	98.0528	-2.05137	0.510936	-4.01492	5.9467e-05	0.00360089
Os06g0168500	Os06g0168500	295.821	-0.731404	0.182169	-4.01498	5.94503e-05	0.00360089
Os07g0584900	Os07g0584900	502.952	-1.03433	0.257693	-4.01381	5.97461e-05	0.00360872
Os11g0102700	Os11g0102700	60.2537	-1.81794	0.453264	-4.01078	6.05197e-05	0.00363722
Os11g0246250	Os11g0246250	27.283	1.72553	0.430207	4.01093	6.04805e-05	0.00363722
Os12g0197100	Os12g0197100	471.361	-2.09406	0.522514	-4.00766	6.13242e-05	0.0036764
Os08g0359900	Os08g0359900	52.2067	-1.34375	0.335462	-4.00565	6.18464e-05	0.0036958
Os10g0499400	Os10g0499400	767.415	-1.06999	0.267149	-4.00524	6.19545e-05	0.0036958
Os02g0808500	Os02g0808500	84.6419	-1.22759	0.306606	-4.00382	6.23273e-05	0.00370886
Os03g0816200	Os03g0816200	156.374	1.07227	0.267984	4.00123	6.30142e-05	0.00373868
Os10g0530500	Os10g0530500	754.297	1.8295	0.457289	4.00076	6.31387e-05	0.00373868
Os01g0963000	Os01g0963000	1497.53	-1.33334	0.333601	-3.99681	6.42029e-05	0.00378697
Os10g0116800	Os10g0116800	50.4275	-2.11746	0.529821	-3.99656	6.42685e-05	0.00378697
Os01g0747300	Os01g0747300	638.155	-1.21415	0.303932	-3.99481	6.47456e-05	0.00380578
Os04g0587500	Os04g0587500	65.8111	-1.39595	0.349507	-3.99405	6.49551e-05	0.0038088
Os01g0266400	Os01g0266400	1092.82	-2.1211	0.531353	-3.99189	6.55495e-05	0.00382728
Os01g0738900	Os01g0738900	90.3352	-1.34609	0.337219	-3.99175	6.55879e-05	0.00382728
Os10g0572300	Os10g0572300	978.209	-1.73851	0.435697	-3.99019	6.60193e-05	0.00384315
Os07g0173100	Os07g0173100	154.464	-0.825464	0.206995	-3.98784	6.66769e-05	0.00387208
Os04g0559400	Os04g0559400	733.771	-1.7338	0.434836	-3.98727	6.6839e-05	0.00387216
Os03g0314750	Os03g0314750	82.2762	1.03532	0.25993	3.98306	6.80321e-05	0.00393183
Os09g0328600	Os09g0328600	37.649	-1.89477	0.475809	-3.9822	6.82809e-05	0.00393677
Os07g0108300	Os07g0108300	16743.9	0.908511	0.228211	3.98102	6.86202e-05	0.00394689
Os01g0239200	Os01g0239200	105.956	-1.10716	0.278364	-3.97739	6.9677e-05	0.00399814
Os03g0385400	Os03g0385400	1521.11	-0.731039	0.183913	-3.97491	7.04058e-05	0.0040208
Os10g0407200	Os10g0407200	560.167	-2.02676	0.509822	-3.97542	7.0255e-05	0.0040208
Os03g0406250	Os03g0406250	146.641	1.03935	0.261608	3.97293	7.09945e-05	0.00404484
Os01g0128200	Os01g0128200	112.851	1.01936	0.256809	3.96934	7.20734e-05	0.00408699
Os03g0203200	Os03g0203200	2687.46	-1.28967	0.324881	-3.96967	7.19726e-05	0.00408699
Os03g0579300	Os03g0579300	325.706	1.0627	0.267798	3.96829	7.23917e-05	0.0040954
Os11g0242400	Os11g0242400	1511.73	0.854337	0.215486	3.96469	7.34902e-05	0.00414781
Os05g0427100	Os05g0427100	261.13	-0.997812	0.251789	-3.96288	7.40497e-05	0.00415666
Os06g0696900	Os06g0696900	57.4849	-1.7861	0.450748	-3.96251	7.41645e-05	0.00415666
Os07g0561800	Os07g0561800	496.178	-2.10517	0.531198	-3.96306	7.39951e-05	0.00415666
Os01g0959200	Os01g0959200	64.8188	-1.52974	0.386413	-3.95883	7.53175e-05	0.00420276
Os07g0588900	Os07g0588900	159.083	-1.13356	0.286341	-3.95877	7.53357e-05	0.00420276
Os05g0106600	Os05g0106600	43.9878	1.92685	0.487079	3.95593	7.62387e-05	0.00424331
Os02g0492000	Os02g0492000	43.5424	-2.04337	0.516616	-3.95529	7.64407e-05	0.00424475
Os01g0546800	Os01g0546800	250.533	-0.723545	0.183098	-3.95168	7.7604e-05	0.00426999
Os03g0269300	Os03g0269300	51.1141	-1.80881	0.457626	-3.9526	7.7308e-05	0.00426999
Os07g0191200	Os07g0191200	70.2059	1.04487	0.264409	3.95171	7.75938e-05	0.00426999
Os08g0293100	Os08g0293100	380.136	-1.87582	0.474504	-3.95322	7.71079e-05	0.00426999
Os04g0459200	Os04g0459200	519.284	-1.38876	0.351709	-3.94861	7.8607e-05	0.00431533
Os05g0244700	Os05g0244700	368.463	-2.0849	0.52898	-3.94136	8.10193e-05	0.0044284
Os05g0365300	Os05g0365300	294.144	0.716909	0.181896	3.94132	8.10342e-05	0.0044284
Os11g0240600	Os11g0240600	551.991	-1.6745	0.425124	-3.93885	8.18738e-05	0.00446416
Os05g0439200	Os05g0439200	63.0193	-1.37371	0.349071	-3.93534	8.30791e-05	0.00451965
Os08g0531000	Os08g0531000	144.952	1.1257	0.286272	3.93227	8.41476e-05	0.00456747
Os06g0651900	Os06g0651900	17.0846	-2.05785	0.523638	-3.92991	8.49765e-05	0.0046021
Os01g0666600	Os01g0666600	230.894	-1.69478	0.431354	-3.92897	8.53089e-05	0.00460974
Os02g0479100	Os02g0479100	10.8056	-1.90432	0.485019	-3.92628	8.62691e-05	0.00463048
Os04g0430600	Os04g0430600	306.349	-1.28901	0.328274	-3.92662	8.61472e-05	0.00463048
Os11g0701800	Os11g0701800	57.9702	-2.06015	0.524586	-3.92719	8.59458e-05	0.00463048
Os01g0604500	Os01g0604500	136.162	-1.35227	0.344601	-3.92417	8.70276e-05	0.00466081
Os11g0145200	Os11g0145200	82.8123	-1.89082	0.482135	-3.92178	8.7899e-05	0.00469704
Os03g0275700	Os03g0275700	10.6606	-2.07404	0.529242	-3.91889	8.89572e-05	0.00474307
Os07g0677200	Os07g0677200	1162.02	-1.12765	0.28779	-3.91829	8.91779e-05	0.00474434
Os05g0323900	Os05g0323900	16212.5	-1.87259	0.47823	-3.91566	9.0156e-05	0.00478582
Os01g0805300	Os01g0805300	2331.61	0.693156	0.177174	3.91229	9.1426e-05	0.00482575
Os02g0101500	Os02g0101500	5512.75	1.36911	0.349898	3.91288	9.12028e-05	0.00482575
Os08g0203150	Os08g0203150	217.05	-1.59785	0.408442	-3.91207	9.15091e-05	0.00482575
Os03g0105600	Os03g0105600	119.162	1.56371	0.399973	3.90952	9.24783e-05	0.00486622
Os01g0757400	Os01g0757400	1579.97	0.913593	0.234401	3.89757	9.71639e-05	0.00507086
Os02g0139100	Os02g0139100	393.026	0.847746	0.21747	3.89822	9.69014e-05	0.00507086
Os03g0775000	Os03g0775000	96.1879	1.89846	0.487233	3.89641	9.76299e-05	0.00507086
Os06g0651000	Os06g0651000	374.829	-0.964662	0.247458	-3.89829	9.68753e-05	0.00507086
Os06g0662200	Os06g0662200	788.505	-1.71	0.438786	-3.89712	9.73445e-05	0.00507086
Os08g0548400	Os08g0548400	152.037	-2.05683	0.52784	-3.89668	9.75185e-05	0.00507086
Os04g0652400	Os04g0652400	212.318	1.35428	0.347784	3.89403	9.85926e-05	0.00508987
Os05g0420000	Os05g0420000	351.111	-1.50105	0.385534	-3.89342	9.88407e-05	0.00508987
Os06g0564700	Os06g0564700	220.874	1.09808	0.281985	3.8941	9.8566e-05	0.00508987
Os07g0636800	Os07g0636800	503.817	1.11741	0.286984	3.89363	9.87555e-05	0.00508987
Os11g0640000	Os11g0640000	38.9381	1.45121	0.372877	3.89193	9.94502e-05	0.00511034
Os04g0583200	Os04g0583200	283.157	-1.6386	0.421189	-3.89042	0.000100072	0.00513135
Os03g0346200	Os03g0346200	61.7198	-1.68791	0.433971	-3.88946	0.000100468	0.00514073
Os03g0389100	Os03g0389100	112.676	1.52295	0.391695	3.8881	0.000101033	0.00515866
Os01g0498802	Os01g0498802	276.122	-1.75155	0.450621	-3.88696	0.000101507	0.005161
Os02g0248200	Os02g0248200	64.245	-2.05781	0.529369	-3.88728	0.000101373	0.005161
Os01g0872566	Os01g0872566	161.932	1.29001	0.332136	3.88398	0.00010276	0.00521374
Os01g0143300	Os01g0143300	56.3663	1.43474	0.369612	3.88174	0.000103712	0.005229
Os07g0539900	Os07g0539900	889.694	-1.40807	0.362706	-3.88212	0.00010355	0.005229
Os10g0580500	Os10g0580500	51.1952	-1.83179	0.471792	-3.88263	0.000103334	0.005229
Os11g0168500	Os11g0168500	144.075	-1.75407	0.451963	-3.88101	0.000104022	0.0052337
Os12g0429950	Os12g0429950	101.044	0.925441	0.238521	3.87991	0.000104493	0.00524642
Os05g0490100	Os05g0490100	321.141	0.957523	0.247083	3.87531	0.00010649	0.00533558
Os01g0888900	Os01g0888900	398.208	-1.79095	0.462538	-3.87201	0.000107943	0.00539602
Os04g0605100	Os04g0605100	670.577	-0.754573	0.194902	-3.87155	0.000108144	0.00539602
Os01g0641100	Os01g0641100	365.416	0.659382	0.170433	3.86885	0.000109349	0.00540022
Os01g0825800	Os01g0825800	637.956	-1.55913	0.402961	-3.86918	0.000109203	0.00540022
Os06g0346201	Os06g0346201	154.6	-1.29875	0.335625	-3.86965	0.000108993	0.00540022
Os07g0163000	Os07g0163000	92.1598	0.921073	0.238027	3.86962	0.000109006	0.00540022
Os12g0111600	Os12g0111600	1294.87	-2.04147	0.527447	-3.87048	0.000108622	0.00540022
Os05g0553400	Os05g0553400	276.86	-1.4145	0.365768	-3.86721	0.000110088	0.00542561
Os01g0342900	Os01g0342900	20.2127	-1.95436	0.505683	-3.8648	0.000111178	0.0054624
Os08g0137200	Os08g0137200	334.899	0.685812	0.177462	3.86456	0.000111288	0.0054624
Os01g0176400	Os01g0176400	172.168	-1.59029	0.411854	-3.86129	0.000112789	0.00552484
Os06g0260000	Os06g0260000	61.4184	-1.22746	0.318188	-3.85766	0.000114478	0.00559619
Os06g0682633	Os06g0682633	495.808	1.24297	0.322327	3.85623	0.000115149	0.00560623
Os10g0522400	Os10g0522400	748.802	-1.74262	0.451895	-3.85624	0.000115143	0.00560623
Os11g0700900	Os11g0700900	395.174	-2.04384	0.531093	-3.84837	0.000118906	0.0057775
Os07g0606600	Os07g0606600	288.127	-1.35634	0.352491	-3.84786	0.000119153	0.00577783
Os07g0661400	Os07g0661400	3427.91	-1.28882	0.33499	-3.84735	0.000119404	0.00577838
Os07g0673900	Os07g0673900	2722.25	-2.04411	0.531482	-3.84605	0.000120035	0.00579728
Os07g0604000	Os07g0604000	1545.54	-1.45316	0.378038	-3.84395	0.000121072	0.00583566
Os02g0288100	Os02g0288100	29.2616	-1.78639	0.465004	-3.84167	0.000122202	0.0058784
Os02g0792800	Os02g0792800	919.02	-0.784355	0.204433	-3.83673	0.000124685	0.00598585
Os01g0887700	Os01g0887700	2059.61	-1.08913	0.284001	-3.83496	0.000125586	0.00601712
Os03g0341000	Os03g0341000	108.098	-2.03568	0.531207	-3.83218	0.000127011	0.00603742
Os05g0361000	Os05g0361000	186.885	-1.14697	0.299252	-3.83279	0.000126699	0.00603742
Os05g0501300	Os05g0501300	15.7816	1.69871	0.443123	3.83349	0.000126336	0.00603742
Os08g0429800	Os08g0429800	19.5885	-1.93858	0.505833	-3.83245	0.000126875	0.00603742
Os07g0595700	Os07g0595700	98.8849	-0.891319	0.233044	-3.82469	0.000130937	0.00621179
Os02g0530300	Os02g0530300	553.187	-2.02804	0.530414	-3.82351	0.000131565	0.00622928
Os04g0538100	Os04g0538100	555.054	1.08147	0.28306	3.82062	0.000133118	0.00629046
Os12g0596300	Os12g0596300	31.3218	-1.82391	0.47747	-3.81995	0.000133477	0.00629512
Os06g0607100	Os06g0607100	288.749	-1.18953	0.311675	-3.81658	0.000135315	0.00635692
Os07g0619400	Os07g0619400	86.8	1.73439	0.454414	3.81676	0.000135216	0.00635692
Os10g0111800	Os10g0111800	342.978	-0.908315	0.238024	-3.81607	0.000135592	0.00635754
Os04g0586100	Os04g0586100	1228.56	-1.71242	0.448816	-3.81541	0.000135957	0.00636227
Os10g0481000	Os10g0481000	224.087	-1.27046	0.333111	-3.81394	0.000136769	0.00638785
Os04g0635500	Os04g0635500	705.998	-2.01087	0.52744	-3.8125	0.000137569	0.00639647
Os04g0684900	Os04g0684900	1412.23	-1.44673	0.379502	-3.81217	0.00013775	0.00639647
Os09g0460500	Os09g0460500	93.2448	1.89115	0.496038	3.8125	0.000137566	0.00639647
Os03g0165900	Os03g0165900	26.5849	-2.01663	0.529543	-3.80825	0.000139952	0.00648624
Os06g0724400	Os06g0724400	659.662	-1.21336	0.319627	-3.79618	0.000146945	0.00679725
Os11g0210300	Os11g0210300	28933.8	-1.96599	0.518186	-3.79398	0.000148249	0.00684443
Os08g0359000	Os08g0359000	1366.67	0.73301	0.193834	3.78164	0.000155801	0.00717934
Os07g0546400	Os07g0546400	169.364	-1.10641	0.292827	-3.77839	0.000157847	0.00725977
Os09g0491708	Os09g0491708	1281.78	-0.650419	0.172176	-3.77764	0.00015832	0.00726766
Os06g0246000	Os06g0246000	8233.22	-1.11676	0.295741	-3.77616	0.000159265	0.00728327
Os08g0476300	Os08g0476300	924.065	-1.71639	0.454515	-3.77632	0.000159162	0.00728327
Os02g0823200	Os02g0823200	195.732	0.71899	0.190495	3.77432	0.000160443	0.00732324
Os05g0491200	Os05g0491200	1787.66	-1.46268	0.387894	-3.77083	0.000162707	0.00741256
Os01g0178500	Os01g0178500	864.61	-1.40074	0.37181	-3.76735	0.000164988	0.00744609
Os01g0959100	Os01g0959100	76.9784	-1.32527	0.351743	-3.76771	0.00016475	0.00744609
Os04g0617050	Os04g0617050	70.6083	-1.34695	0.357438	-3.76833	0.000164341	0.00744609
Os05g0407500	Os05g0407500	1500.4	-1.46454	0.38868	-3.76799	0.000164564	0.00744609
Os05g0421900	Os05g0421900	64.2585	-1.90078	0.504525	-3.76747	0.00016491	0.00744609
Os02g0124800	Os02g0124800	7143.65	-1.30732	0.347346	-3.76374	0.000167392	0.00754047
Os08g0111200	Os08g0111200	353.625	-1.0047	0.266984	-3.76313	0.000167798	0.00754466
Os02g0711400	Os02g0711400	119.362	-1.01561	0.269951	-3.76219	0.000168429	0.00754486
Os02g0726300	Os02g0726300	1004.72	-1.11058	0.295177	-3.76242	0.000168275	0.00754486
Os01g0192300	Os01g0192300	619.385	-0.841578	0.223742	-3.76137	0.000168982	0.00755559
Os02g0826400	Os02g0826400	708.499	-0.647072	0.172137	-3.75905	0.000170563	0.00761215
Os01g0595600	Os01g0595600	135.996	-1.45098	0.386057	-3.75848	0.000170951	0.00761522
Os02g0725300	Os02g0725300	1293.96	-0.42617	0.113403	-3.75802	0.000171263	0.00761522
Os02g0260700	Os02g0260700	1977.9	-1.20248	0.32051	-3.75177	0.000175593	0.00779032
Os04g0649600	Os04g0649600	406.947	-1.36156	0.362956	-3.75132	0.000175909	0.00779032
Os07g0258100	Os07g0258100	335.92	1.22269	0.325968	3.75094	0.000176171	0.00779032
Os09g0416600	Os09g0416600	354.209	-1.55712	0.415194	-3.75034	0.000176592	0.00779461
Os09g0483100	Os09g0483100	175.86	-1.76907	0.472129	-3.74702	0.00017895	0.00788428
Os02g0247800	Os02g0247800	142.322	1.04179	0.278163	3.74526	0.000180204	0.00791061
Os03g0781000	Os03g0781000	3841.09	0.534796	0.142777	3.74568	0.000179906	0.00791061
Os07g0628500	Os07g0628500	578.35	-1.76229	0.470664	-3.74427	0.00018092	0.0079276
Os03g0708800	Os03g0708800	11.0164	-1.90646	0.50932	-3.74314	0.000181731	0.00794868
Os11g0639600	Os11g0639600	731.382	0.509862	0.136251	3.74207	0.000182512	0.00796837
Os04g0570500	Os04g0570500	1266.71	1.61596	0.432158	3.73928	0.000184547	0.00804265
Os03g0743650	Os03g0743650	870.46	-0.478992	0.128239	-3.73515	0.000187604	0.00813288
Os08g0535200	Os08g0535200	855.927	-0.827878	0.221616	-3.73565	0.000187233	0.00813288
Os09g0115400	Os09g0115400	171.193	1.11098	0.297441	3.73511	0.00018763	0.00813288
Os01g0241000	Os01g0241000	83.9432	-1.39298	0.372999	-3.73455	0.000188055	0.00813665
Os02g0213450	Os02g0213450	98.0598	-1.42158	0.380998	-3.73121	0.000190565	0.00823048
Os02g0829850	Os02g0829850	429.354	-1.54637	0.414898	-3.72711	0.000193685	0.00834568
Os10g0205200	Os10g0205200	1152.32	-0.853588	0.22904	-3.7268	0.000193925	0.00834568
Os03g0370400	Os03g0370400	337.329	-0.933539	0.250791	-3.72238	0.000197357	0.00847824
Os01g0352100	Os01g0352100	249.557	1.0801	0.290384	3.71956	0.000199574	0.00855822
Os01g0372700	Os01g0372700	26.5575	1.6622	0.447028	3.71834	0.000200537	0.00856648
Os01g0880300	Os01g0880300	158.062	-1.04865	0.28202	-3.71834	0.000200533	0.00856648
Os05g0298900	Os05g0298900	85.4575	-1.25039	0.336309	-3.71797	0.000200832	0.00856648
Os03g0244950	Os03g0244950	46.6418	-1.33859	0.360192	-3.71633	0.000202134	0.00858281
Os09g0547500	Os09g0547500	92.4937	-1.07891	0.290303	-3.71649	0.000202008	0.00858281
Os10g0101200	Os10g0101200	311.912	-1.00894	0.271501	-3.71615	0.000202284	0.00858281
Os01g0320700	Os01g0320700	417.067	-0.810052	0.218011	-3.71565	0.000202679	0.00858447
Os03g0821100	Os03g0821100	752.136	1.21702	0.327625	3.71467	0.000203467	0.00860272
Os05g0125200	Os05g0125200	223.341	-0.961291	0.258968	-3.71201	0.000205619	0.00866331
Os05g0469800	Os05g0469800	112.871	-1.76306	0.474926	-3.71229	0.000205389	0.00866331
Os03g0101700	Os03g0101700	487.876	0.683881	0.184448	3.70772	0.000209133	0.00877368
Os05g0497675	Os05g0497675	362.42	0.768824	0.207354	3.70778	0.000209083	0.00877368
Os05g0549800	Os05g0549800	111.795	-1.50821	0.406803	-3.70748	0.00020933	0.00877368
Os03g0583900	Os03g0583900	389.167	0.65101	0.175803	3.70306	0.000213018	0.00891274
Os02g0686400	Os02g0686400	474.278	0.806969	0.218012	3.70149	0.000214339	0.00895247
Os02g0165000	Os02g0165000	688.717	-0.745542	0.201537	-3.69928	0.000216212	0.0089995
Os04g0385600	Os04g0385600	62.2476	-1.72317	0.465787	-3.69947	0.000216049	0.0089995
Os04g0635650	Os04g0635650	1211.43	-1.63894	0.44327	-3.69738	0.000217838	0.00905155
Os03g0278000	Os03g0278000	2980.1	0.715136	0.193466	3.69645	0.000218635	0.00906901
Os03g0743500	Os03g0743500	1240.91	-0.935191	0.253077	-3.69529	0.000219636	0.00907931
Os11g0264600	Os11g0264600	1296.03	0.616106	0.166722	3.69542	0.000219525	0.00907931
Os06g0226950	Os06g0226950	222.12	-1.52762	0.413485	-3.69451	0.000220313	0.00909169
Os03g0398600	Os03g0398600	185.56	-1.44321	0.390834	-3.69264	0.000221938	0.00914307
Os03g0386000	Os03g0386000	627.84	-1.16988	0.317043	-3.68997	0.000224285	0.00922399
Os06g0192800	Os06g0192800	47.538	-1.11787	0.303082	-3.68833	0.000225732	0.00925193
Os06g0714800	Os06g0714800	1482.59	-1.57844	0.427906	-3.68874	0.000225364	0.00925193
Os01g0227800	Os01g0227800	14.408	1.94101	0.526395	3.68737	0.000226582	0.00925593
Os02g0654600	Os02g0654600	56.1092	-1.53356	0.415898	-3.68735	0.000226597	0.00925593
Os01g0850550	Os01g0850550	39.4849	-1.61008	0.437028	-3.68415	0.000229468	0.00935731
Os01g0884700	Os01g0884700	220.144	-1.54662	0.420104	-3.68152	0.000231847	0.00943836
Os01g0588200	Os01g0588200	57.4769	1.39953	0.380347	3.67961	0.000233588	0.00946129
Os04g0652600	Os04g0652600	148.077	-0.91502	0.248663	-3.67976	0.000233458	0.00946129
Os11g0139900	Os11g0139900	697.47	-0.86133	0.234031	-3.68042	0.000232854	0.00946129
Os01g0264000	Os01g0264000	54.1655	-1.81032	0.492397	-3.67655	0.000236406	0.0095355
Os02g0199600	Os02g0199600	53.668	-1.2877	0.350228	-3.67676	0.000236219	0.0095355
Os06g0665500	Os06g0665500	2474.59	-1.09005	0.296539	-3.67591	0.000237003	0.0095355
Os09g0345300	Os09g0345300	282.663	-1.60495	0.436588	-3.67611	0.000236814	0.0095355
Os11g0649500	Os11g0649500	20.6918	-1.60305	0.436161	-3.67537	0.000237502	0.00953968
Os01g0865400	Os01g0865400	61.7696	1.5987	0.43522	3.67331	0.000239427	0.00960097
Os02g0527300	Os02g0527300	1457.23	-1.08154	0.294477	-3.67276	0.000239949	0.00960595
Os03g0689900	Os03g0689900	2138.7	-0.86516	0.235641	-3.67151	0.000241118	0.00963673
Os03g0150600	Os03g0150600	844.089	-1.11643	0.304222	-3.66979	0.000242754	0.00968606
Os01g0925100	Os01g0925100	61.1155	-1.76722	0.481964	-3.66671	0.000245688	0.00973863
Os03g0308800	Os03g0308800	2373.57	-1.1288	0.307799	-3.66735	0.00024508	0.00973863
Os04g0520700	Os04g0520700	430.084	-0.988685	0.269609	-3.66711	0.000245308	0.00973863
Os06g0683100	Os06g0683100	33.9546	-1.89941	0.51801	-3.66674	0.000245663	0.00973863
Os05g0506300	Os05g0506300	2535.03	-0.667	0.182018	-3.66448	0.000247842	0.00980788
Os09g0449700	Os09g0449700	36.8333	-1.71634	0.468479	-3.66364	0.000248657	0.00982397
Os03g0640000	Os03g0640000	260.305	-1.18121	0.322627	-3.66121	0.000251023	0.00989848
Os08g0372900	Os08g0372900	9.79569	-1.92306	0.525301	-3.66087	0.000251364	0.00989848

## Sheet: 33_C_3_vs_33_S_3_diff_expressed
	Name	baseMean	log2FoldChange	lfcSE	stat	pvalue	padj
Os03g0296200	Os03g0296200	90.482	-3.62075	0.367068	-9.86398	5.96399e-23	1.51301e-18
Os01g0138500	Os01g0138500	122.721	-2.48871	0.262971	-9.46381	2.9692e-21	3.76628e-17
Os11g0498600	Os11g0498600	677.645	-3.18113	0.339272	-9.37634	6.83016e-21	5.77581e-17
Os03g0820500	Os03g0820500	227.765	-2.73283	0.300237	-9.10226	8.84738e-20	5.61123e-16
Os01g0705200	Os01g0705200	439.091	-3.0786	0.378653	-8.13039	4.27898e-16	2.17107e-12
Os09g0455300	Os09g0455300	174.465	-2.789	0.345531	-8.07162	6.93724e-16	2.93318e-12
Os07g0687900	Os07g0687900	157.075	-2.79573	0.3815	-7.32825	2.33184e-13	7.39454e-10
Os09g0325700	Os09g0325700	32.6123	-3.26796	0.445902	-7.32888	2.32092e-13	7.39454e-10
Os09g0378700	Os09g0378700	23.7136	-3.19542	0.443479	-7.20535	5.78943e-13	1.63191e-09
Os04g0564700	Os04g0564700	798.396	-1.47339	0.207131	-7.11332	1.13283e-12	2.87388e-09
Os05g0115100	Os05g0115100	135.223	-1.44185	0.204824	-7.03948	1.92963e-12	4.45026e-09
Os04g0438200	Os04g0438200	189.578	2.16968	0.315593	6.87494	6.20171e-12	1.31109e-08
Os03g0723400	Os03g0723400	16.7239	-3.47479	0.510806	-6.80256	1.02775e-11	2.00562e-08
Os09g0394600	Os09g0394600	253.166	1.77091	0.267133	6.62932	3.37239e-11	6.11101e-08
Os04g0483000	Os04g0483000	121.245	-1.92425	0.29198	-6.59035	4.388e-11	6.95745e-08
Os09g0445600	Os09g0445600	48.4931	-3.07797	0.466424	-6.59908	4.13707e-11	6.95745e-08
Os01g0121600	Os01g0121600	95.5812	-1.9851	0.303908	-6.5319	6.49423e-11	9.15289e-08
Os03g0141200	Os03g0141200	901.532	-1.85129	0.283171	-6.53771	6.24695e-11	9.15289e-08
Os09g0379600	Os09g0379600	38.1312	-2.6142	0.415534	-6.29118	3.15053e-10	4.20662e-07
Os02g0179600	Os02g0179600	35.0259	-2.73739	0.436582	-6.27006	3.60914e-10	4.36001e-07
Os12g0437800	Os12g0437800	752.948	1.92222	0.306344	6.27473	3.50241e-10	4.36001e-07
Os09g0513200	Os09g0513200	233.369	1.59949	0.257171	6.21957	4.98506e-10	5.74845e-07
Os05g0252100	Os05g0252100	67.2546	-2.01931	0.326104	-6.19223	5.93183e-10	6.54281e-07
Os06g0681200	Os06g0681200	43.5349	-2.82997	0.459061	-6.16468	7.06245e-10	7.46531e-07
Os12g0478400	Os12g0478400	68.5802	-2.23185	0.36506	-6.11364	9.73851e-10	9.88226e-07
Os09g0362500	Os09g0362500	1164.55	-1.18616	0.196647	-6.03193	1.62011e-09	1.58079e-06
Os12g0548501	Os12g0548501	423.653	-2.12874	0.353507	-6.02177	1.7252e-09	1.62099e-06
Os11g0130200	Os11g0130200	246.693	1.4649	0.245857	5.95835	2.54801e-09	2.30859e-06
Os03g0142600	Os03g0142600	19.2382	-3.02303	0.509933	-5.92828	3.0612e-09	2.67791e-06
Os06g0651200	Os06g0651200	55.8521	-2.44621	0.420708	-5.81451	6.08111e-09	4.97651e-06
Os11g0454000	Os11g0454000	79.6887	-3.08975	0.531063	-5.81805	5.95364e-09	4.97651e-06
Os11g0112400	Os11g0112400	237.48	-1.94093	0.338078	-5.74107	9.40799e-09	7.45847e-06
Os02g0649300	Os02g0649300	28.4631	-2.62899	0.459183	-5.72537	1.03211e-08	7.93446e-06
Os06g0534200	Os06g0534200	47.2676	2.84792	0.507617	5.61038	2.01886e-08	1.50636e-05
Os11g0213700	Os11g0213700	215.802	-1.426	0.258079	-5.52545	3.28651e-08	2.38215e-05
Os10g0361900	Os10g0361900	25.4379	-2.67927	0.48915	-5.4774	4.3163e-08	3.04167e-05
Os07g0466000	Os07g0466000	73.0588	2.62735	0.483925	5.42926	5.65879e-08	3.87995e-05
Os02g0160500	Os02g0160500	854.114	1.55047	0.286037	5.42054	5.94202e-08	3.96692e-05
Os03g0316200	Os03g0316200	138.705	-1.79325	0.332752	-5.38916	7.07891e-08	4.60474e-05
Os09g0498500	Os09g0498500	236.279	1.71538	0.318662	5.38305	7.3233e-08	4.64462e-05
Os06g0114200	Os06g0114200	39.0733	2.66068	0.498627	5.33601	9.50129e-08	5.87898e-05
Os09g0252700	Os09g0252700	10.1811	-2.71578	0.512641	-5.29764	1.17312e-07	7.0859e-05
Os02g0509600	Os02g0509600	29.3107	-2.30262	0.436976	-5.26944	1.36844e-07	8.07346e-05
Os05g0579600	Os05g0579600	124.42	-1.86574	0.35814	-5.20953	1.89325e-07	0.000107828
Os11g0451700	Os11g0451700	37.6352	-2.70543	0.519513	-5.20763	1.91267e-07	0.000107828
Os01g0135700	Os01g0135700	693.696	-1.98693	0.383943	-5.17505	2.27846e-07	0.000125657
Os07g0442900	Os07g0442900	551.467	1.37214	0.265905	5.16025	2.46622e-07	0.000133118
Os05g0595100	Os05g0595100	612.686	-1.55244	0.301225	-5.15374	2.55336e-07	0.00013495
Os10g0521000	Os10g0521000	417.089	-2.13898	0.418235	-5.11431	3.14898e-07	0.000163034
Os07g0684900	Os07g0684900	86.3477	-1.79962	0.352265	-5.10871	3.24365e-07	0.000164576
Os01g0678800	Os01g0678800	407.505	1.61236	0.317382	5.0802	3.77031e-07	0.000186443
Os05g0542500	Os05g0542500	267.996	-2.21152	0.435541	-5.07764	3.82161e-07	0.000186443
Os01g0833400	Os01g0833400	308.371	-1.61644	0.318946	-5.06808	4.01845e-07	0.000192347
Os04g0438101	Os04g0438101	25.0024	2.44241	0.486565	5.0197	5.17518e-07	0.000243128
Os08g0408500	Os08g0408500	627.653	-1.19001	0.237477	-5.01105	5.41348e-07	0.000249699
Os08g0246100	Os08g0246100	70.1571	1.64197	0.329969	4.97613	6.48673e-07	0.000293861
Os04g0541700	Os04g0541700	65.9841	-1.96735	0.395842	-4.97004	6.694e-07	0.00029793
Os01g0795700	Os01g0795700	228.154	-1.22994	0.248505	-4.94936	7.44568e-07	0.000325671
Os09g0322400	Os09g0322400	205.553	1.46537	0.300054	4.8837	1.04112e-06	0.000447664
Os01g0170051	Os01g0170051	139.509	-1.65914	0.341899	-4.85272	1.21781e-06	0.000514911
Os02g0638650	Os02g0638650	19.1372	-2.1719	0.447897	-4.84912	1.24013e-06	0.000515753
Os05g0162000	Os05g0162000	546.01	1.45015	0.300264	4.82959	1.36815e-06	0.000559378
Os09g0564200	Os09g0564200	190.839	1.92848	0.399556	4.82656	1.38913e-06	0.000559378
Os02g0658800	Os02g0658800	524.7	-1.31871	0.273557	-4.82061	1.43123e-06	0.000567327
Os01g0688000	Os01g0688000	990.696	-2.53581	0.52733	-4.80877	1.51859e-06	0.000592694
Os01g0274800	Os01g0274800	85.9439	-1.5577	0.324775	-4.79624	1.61675e-06	0.000603168
Os08g0189900	Os08g0189900	60.6713	2.12241	0.442185	4.79983	1.58799e-06	0.000603168
Os11g0593000	Os11g0593000	87.9982	1.63224	0.340184	4.79812	1.60163e-06	0.000603168
Os01g0150400	Os01g0150400	51.5823	-1.68823	0.352266	-4.79249	1.64723e-06	0.000605633
Os10g0550800	Os10g0550800	31.8759	2.52352	0.530565	4.75628	1.97196e-06	0.000714667
Os02g0669100	Os02g0669100	5450.74	-1.32801	0.279538	-4.75074	2.02673e-06	0.000724171
Os11g0454200	Os11g0454200	32.2097	-2.31695	0.490323	-4.72536	2.29712e-06	0.000809383
Os03g0746900	Os03g0746900	16.421	-2.26016	0.481768	-4.69138	2.71363e-06	0.000930297
Os11g0241200	Os11g0241200	26.6207	2.07949	0.443057	4.6935	2.68574e-06	0.000930297
Os07g0245100	Os07g0245100	7069.62	1.48194	0.317783	4.66336	3.11081e-06	0.00105224
Os04g0128700	Os04g0128700	120.099	-1.7989	0.385996	-4.6604	3.15589e-06	0.00105344
Os06g0349800	Os06g0349800	75.3805	1.83258	0.393996	4.65128	3.29888e-06	0.00108687
Os08g0190100	Os08g0190100	170.353	2.16783	0.466387	4.64813	3.34959e-06	0.00108943
Os06g0575400	Os06g0575400	175.188	1.60239	0.34546	4.63844	3.51057e-06	0.00112734
Os06g0587100	Os06g0587100	50.0455	2.13989	0.463368	4.61812	3.87241e-06	0.00122799
Os04g0173800	Os04g0173800	134.348	-2.02722	0.439351	-4.61413	3.94754e-06	0.00123636
Os02g0611200	Os02g0611200	161.333	-1.28135	0.278936	-4.5937	4.35454e-06	0.00132617
Os02g0685200	Os02g0685200	35.9395	-1.841	0.400919	-4.59196	4.39111e-06	0.00132617
Os12g0552900	Os12g0552900	95.2213	-1.88902	0.411232	-4.59356	4.35749e-06	0.00132617
Os05g0468800	Os05g0468800	22.3094	-2.12611	0.463735	-4.58475	4.54536e-06	0.0013566
Os01g0973000	Os01g0973000	670.815	-0.956353	0.208854	-4.57905	4.67102e-06	0.0013779
Os02g0745100	Os02g0745100	3369.11	1.51435	0.331637	4.5663	4.96407e-06	0.00141763
Os08g0529300	Os08g0529300	12.1237	-2.37681	0.520462	-4.56674	4.95363e-06	0.00141763
Os11g0181200	Os11g0181200	9.61116	-2.40701	0.52717	-4.56591	4.97335e-06	0.00141763
Os08g0529000	Os08g0529000	19.5107	2.33066	0.510935	4.56155	5.07769e-06	0.00143129
Os01g0916000	Os01g0916000	223.152	1.88749	0.415427	4.54349	5.53295e-06	0.00154248
Os04g0476100	Os04g0476100	4205.6	0.790444	0.174177	4.53816	5.67482e-06	0.00156483
Os10g0191300	Os10g0191300	2104.81	1.11861	0.248305	4.50498	6.63807e-06	0.00181076
Os02g0554900	Os02g0554900	210.287	-1.2242	0.27212	-4.49874	6.83576e-06	0.00184486
Os01g0327000	Os01g0327000	265.609	-1.55545	0.346709	-4.48633	7.24598e-06	0.00188219
Os03g0196000	Os03g0196000	356.728	1.40905	0.314128	4.4856	7.27088e-06	0.00188219
Os07g0178700	Os07g0178700	91.8179	-1.95167	0.434827	-4.48838	7.17678e-06	0.00188219
Os08g0277200	Os08g0277200	24.9768	-2.3822	0.530879	-4.48727	7.21402e-06	0.00188219
Os07g0546200	Os07g0546200	113.034	1.37509	0.30817	4.46212	8.1154e-06	0.0020588
Os11g0482200	Os11g0482200	65.3778	1.84139	0.412659	4.46225	8.11048e-06	0.0020588
Os07g0646800	Os07g0646800	70.3781	-1.43205	0.32116	-4.45899	8.23486e-06	0.00206842
Os01g0183300	Os01g0183300	156.186	-1.5343	0.344275	-4.45662	8.32623e-06	0.00207086
Os06g0246500	Os06g0246500	41.8486	-1.77346	0.398517	-4.45014	8.58138e-06	0.0021136
Os02g0766700	Os02g0766700	970.463	-1.40812	0.31918	-4.41167	1.02578e-05	0.00247839
Os05g0206000	Os05g0206000	7.52817	-2.3255	0.527071	-4.41212	1.02365e-05	0.00247839
Os02g0481900	Os02g0481900	191.555	0.986542	0.223928	4.40563	1.05477e-05	0.00252438
Os05g0373900	Os05g0373900	36.0147	-1.87201	0.425231	-4.40233	1.07094e-05	0.00253912
Os09g0437400	Os09g0437400	125.671	-1.48123	0.337355	-4.39072	1.12978e-05	0.00265383
Os03g0719400	Os03g0719400	75.5791	-1.33931	0.305802	-4.37967	1.18858e-05	0.00276635
Os08g0260600	Os08g0260600	342.912	1.32609	0.303034	4.37606	1.20842e-05	0.00278695
Os12g0147200	Os12g0147200	50.4598	-1.93609	0.442811	-4.37226	1.22966e-05	0.00281039
Os06g0107800	Os06g0107800	29.9564	2.26326	0.518441	4.36551	1.26824e-05	0.00287267
Os08g0231400	Os08g0231400	7551.06	1.45456	0.333507	4.3614	1.29234e-05	0.00290137
Os01g0854000	Os01g0854000	264.921	-1.28481	0.295498	-4.34795	1.37417e-05	0.00305801
Os04g0362375	Os04g0362375	98.2102	1.69471	0.392369	4.31917	1.56619e-05	0.00345501
Os01g0944700	Os01g0944700	201.408	-2.07953	0.481699	-4.31708	1.58109e-05	0.00345781
Os03g0112101	Os03g0112101	117.264	-1.54356	0.358189	-4.30934	1.63742e-05	0.00355041
Os04g0511200	Os04g0511200	237.681	-1.48953	0.346172	-4.30285	1.68614e-05	0.00356464
Os04g0571300	Os04g0571300	495.634	1.16034	0.269459	4.3062	1.66086e-05	0.00356464
Os05g0187100	Os05g0187100	651.755	1.38312	0.321397	4.30346	1.6815e-05	0.00356464
Os03g0266900	Os03g0266900	82.9668	1.98575	0.461796	4.30006	1.70752e-05	0.00358001
Os11g0444700	Os11g0444700	352.712	1.46935	0.342827	4.28598	1.81936e-05	0.00378322
Os02g0658000	Os02g0658000	40.7493	-1.90708	0.446907	-4.26728	1.97874e-05	0.0040812
Os03g0831400	Os03g0831400	38.3989	1.68871	0.396385	4.26027	2.04176e-05	0.00415854
Os06g0724000	Os06g0724000	40.3567	1.99365	0.46805	4.25948	2.04903e-05	0.00415854
Os11g0582400	Os11g0582400	61.5701	-2.06301	0.486454	-4.24092	2.22605e-05	0.00448197
Os01g0710100	Os01g0710100	23.7095	-2.03783	0.482217	-4.22597	2.37918e-05	0.00475256
Os09g0541700	Os09g0541700	1928.24	0.809292	0.191591	4.22405	2.39946e-05	0.00475561
Os01g0656200	Os01g0656200	29.0218	-1.926	0.4563	-4.22091	2.43317e-05	0.00478504
Os03g0340500	Os03g0340500	139.854	1.29732	0.308639	4.20334	2.63002e-05	0.00513239
Os01g0791033	Os01g0791033	1318.02	-2.20867	0.526031	-4.19875	2.68397e-05	0.00519768
Os06g0524900	Os06g0524900	25.9117	-1.58064	0.376935	-4.1934	2.74809e-05	0.00528153
Os04g0508500	Os04g0508500	34.5031	-2.14127	0.51151	-4.18619	2.83682e-05	0.00540746
Os05g0257100	Os05g0257100	230.348	-1.29714	0.309977	-4.18464	2.85624e-05	0.00540746
Os09g0272000	Os09g0272000	452.897	-0.848108	0.202838	-4.18122	2.89952e-05	0.00544874
Os03g0696300	Os03g0696300	997.566	-0.779855	0.187459	-4.16015	3.18044e-05	0.00593268
Os06g0553100	Os06g0553100	52.5565	-1.48941	0.359091	-4.14771	3.35813e-05	0.00621842
Os05g0257333	Os05g0257333	682.579	-0.906712	0.219293	-4.1347	3.55423e-05	0.00653386
Os02g0702100	Os02g0702100	25.1702	1.87471	0.453846	4.13072	3.61625e-05	0.00660005
Os02g0466400	Os02g0466400	67.2828	-1.61269	0.390732	-4.12735	3.6697e-05	0.00664977
Os03g0129400	Os03g0129400	498.46	1.54443	0.374722	4.12155	3.76336e-05	0.00677111
Os10g0572500	Os10g0572500	32.7077	-1.91807	0.46592	-4.11673	3.84291e-05	0.00686555
Os03g0608000	Os03g0608000	52.074	2.04409	0.498909	4.09712	4.18326e-05	0.00742135
Os04g0494600	Os04g0494600	67.9968	-1.881	0.459935	-4.08971	4.31904e-05	0.00760901
Os06g0127100	Os06g0127100	294.869	-1.93668	0.475868	-4.06979	4.70561e-05	0.00817648
Os07g0538700	Os07g0538700	250.057	1.07163	0.263277	4.07037	4.69392e-05	0.00817648
Os03g0267000	Os03g0267000	60.7588	1.87335	0.461178	4.0621	4.86342e-05	0.0083932
Os02g0114033	Os02g0114033	21.989	-2.12726	0.524024	-4.05947	4.91844e-05	0.0084308
Os08g0157700	Os08g0157700	41.2697	1.9306	0.476479	4.05179	5.08264e-05	0.00865379
Os04g0343050	Os04g0343050	25.1577	-2.12981	0.526105	-4.04825	5.16014e-05	0.00866674
Os09g0511200	Os09g0511200	41.7497	-1.9197	0.474377	-4.04678	5.19273e-05	0.00866674
Os10g0559700	Os10g0559700	72.0988	-1.9192	0.473921	-4.04962	5.13003e-05	0.00866674
Os03g0583900	Os03g0583900	389.167	-0.709492	0.1758	-4.03579	5.44191e-05	0.00902326
Os01g0284900	Os01g0284900	38.1196	-1.71569	0.425496	-4.0322	5.52573e-05	0.00904401
Os04g0649500	Os04g0649500	644.394	0.99917	0.247731	4.03329	5.5001e-05	0.00904401
Os03g0320100	Os03g0320100	1836.21	0.931149	0.231809	4.01687	5.89753e-05	0.00954334
Os06g0705400	Os06g0705400	80.948	-1.76595	0.43967	-4.01653	5.90605e-05	0.00954334
Os01g0784500	Os01g0784500	173.051	1.01172	0.252281	4.01029	6.06452e-05	0.00964899
Os04g0228600	Os04g0228600	16.0941	1.93423	0.482391	4.00969	6.07997e-05	0.00964899
Os10g0474800	Os10g0474800	268.667	1.24472	0.310445	4.00947	6.08553e-05	0.00964899
Os11g0239500	Os11g0239500	74.3435	1.60272	0.400113	4.00565	6.18461e-05	0.00974518
Os01g0915900	Os01g0915900	197.94	1.80808	0.451592	4.00378	6.23375e-05	0.00976198
Os06g0539500	Os06g0539500	56.5855	1.77712	0.444318	3.99966	6.34345e-05	0.00987283
Os12g0582000	Os12g0582000	12.8718	-2.09968	0.525473	-3.99579	6.448e-05	0.00997435

## Sheet: 33_C_6_vs_33_S_6_diff_expressed
	Name	baseMean	log2FoldChange	lfcSE	stat	pvalue	padj
Os03g0820500	Os03g0820500	227.765	-4.71452	0.320314	-14.7184	4.91073e-49	1.27694e-44
Os07g0466000	Os07g0466000	73.0588	6.64117	0.457894	14.5037	1.14758e-47	1.49203e-43
Os06g0575400	Os06g0575400	175.188	3.50081	0.331403	10.5636	4.39563e-26	3.80999e-22
Os01g0868600	Os01g0868600	19.4517	4.98818	0.475201	10.497	8.9176e-26	5.79711e-22
Os01g0705200	Os01g0705200	439.091	-4.00837	0.392431	-10.2142	1.71301e-24	8.90867e-21
Os09g0394600	Os09g0394600	253.166	2.51195	0.248138	10.1232	4.35935e-24	1.88927e-20
Os10g0416100	Os10g0416100	791.517	-1.51702	0.150634	-10.0709	7.43071e-24	2.7603e-20
Os07g0638100	Os07g0638100	754.712	-2.22312	0.221205	-10.05	9.18275e-24	2.98474e-20
Os03g0196000	Os03g0196000	356.728	2.97688	0.304431	9.77853	1.39224e-22	3.29114e-19
Os05g0542500	Os05g0542500	267.996	-4.29577	0.438511	-9.79627	1.16825e-22	3.29114e-19
Os11g0498600	Os11g0498600	677.645	-3.34073	0.341519	-9.78198	1.34557e-22	3.29114e-19
Os11g0112400	Os11g0112400	237.48	-3.28046	0.339286	-9.66872	4.09453e-22	8.87251e-19
Os11g0694100	Os11g0694100	25.1633	4.66321	0.484692	9.62098	6.5209e-22	1.30433e-18
Os02g0179600	Os02g0179600	35.0259	-4.36615	0.461072	-9.46956	2.81026e-21	5.21965e-18
Os06g0226050	Os06g0226050	88.9184	3.90206	0.431445	9.04417	1.50807e-19	2.61428e-16
Os08g0245200	Os08g0245200	90.8282	2.26493	0.255138	8.87728	6.85138e-19	1.11348e-15
Os04g0564700	Os04g0564700	798.396	-1.82516	0.207539	-8.79429	1.43951e-18	2.20185e-15
Os06g0147000	Os06g0147000	161.004	-2.63351	0.301225	-8.74269	2.27619e-18	3.2882e-15
Os01g0138500	Os01g0138500	122.721	-2.31327	0.267035	-8.6628	4.60329e-18	6.29997e-15
Os12g0478200	Os12g0478200	166.563	-2.73904	0.317641	-8.62306	6.51896e-18	8.47562e-15
Os10g0501500	Os10g0501500	3185.74	-1.46733	0.170415	-8.61034	7.28429e-18	9.01968e-15
Os02g0131400	Os02g0131400	25.87	3.68084	0.428044	8.5992	8.02717e-18	9.48775e-15
Os11g0557800	Os11g0557800	606.174	2.52679	0.298591	8.46237	2.62001e-17	2.96209e-14
Os08g0205800	Os08g0205800	577.196	-2.34055	0.277594	-8.43153	3.41181e-17	3.69656e-14
Os02g0649300	Os02g0649300	28.4631	-4.06699	0.482743	-8.42474	3.61555e-17	3.76061e-14
Os03g0171300	Os03g0171300	77.8108	2.58989	0.310772	8.33374	7.83282e-17	7.54359e-14
Os11g0454000	Os11g0454000	79.6887	-4.42298	0.530597	-8.33586	7.69391e-17	7.54359e-14
Os06g0651200	Os06g0651200	55.8521	-3.62072	0.436497	-8.29495	1.08633e-16	1.00885e-13
Os04g0135400	Os04g0135400	46.6671	3.93432	0.477842	8.23351	1.81812e-16	1.63022e-13
Os02g0557800	Os02g0557800	843.49	1.76427	0.215906	8.17147	3.04655e-16	2.64064e-13
Os05g0135200	Os05g0135200	83.4555	2.7705	0.339595	8.15826	3.39887e-16	2.7619e-13
Os07g0687900	Os07g0687900	157.075	-3.16083	0.387384	-8.15942	3.3664e-16	2.7619e-13
Os03g0316200	Os03g0316200	138.705	-2.70668	0.333964	-8.10471	5.2873e-16	4.16624e-13
Os01g0124401	Os01g0124401	5992.84	-2.00401	0.248444	-8.06625	7.24917e-16	5.54412e-13
Os12g0168100	Os12g0168100	93.2814	-3.76276	0.468218	-8.03635	9.2552e-16	6.87609e-13
Os11g0168500	Os11g0168500	144.075	-3.56946	0.44647	-7.99484	1.29746e-15	9.37165e-13
Os05g0433800	Os05g0433800	22.7101	4.16668	0.521806	7.98511	1.40393e-15	9.86662e-13
Os01g0510200	Os01g0510200	231.613	-2.63024	0.331417	-7.93636	2.08198e-15	1.42467e-12
Os01g0726100	Os01g0726100	57.0492	3.18872	0.403602	7.90064	2.77468e-15	1.85e-12
Os04g0244800	Os04g0244800	4642.07	-2.49525	0.316889	-7.87421	3.42902e-15	2.22912e-12
Os05g0444200	Os05g0444200	183.07	-2.57679	0.327576	-7.86622	3.65525e-15	2.31823e-12
Os11g0454300	Os11g0454300	106.642	-4.02802	0.514585	-7.82771	4.96847e-15	3.07608e-12
Os03g0386500	Os03g0386500	432.789	-1.77717	0.227984	-7.79515	6.43315e-15	3.89026e-12
Os05g0312600	Os05g0312600	51.1564	-3.14631	0.404323	-7.78167	7.15759e-15	4.22997e-12
Os03g0296200	Os03g0296200	90.482	-3.077	0.395733	-7.77543	7.51906e-15	4.34485e-12
Os04g0483000	Os04g0483000	121.245	-2.24208	0.290829	-7.70925	1.26555e-14	7.15394e-12
Os05g0167600	Os05g0167600	74.9018	2.81614	0.367474	7.66351	1.80918e-14	1.00094e-11
Os02g0139000	Os02g0139000	173.747	-2.32175	0.303367	-7.65329	1.95902e-14	1.06126e-11
Os03g0723400	Os03g0723400	16.7239	-3.85213	0.504494	-7.63564	2.24706e-14	1.19246e-11
Os03g0353400	Os03g0353400	5722.08	-1.3542	0.177836	-7.61489	2.63917e-14	1.37253e-11
Os05g0115100	Os05g0115100	135.223	-1.53435	0.201713	-7.60658	2.8145e-14	1.43501e-11
Os10g0552200	Os10g0552200	31.6156	3.99194	0.52499	7.60383	2.87491e-14	1.43762e-11
Os03g0390200	Os03g0390200	860.055	-1.58418	0.209745	-7.55287	4.25778e-14	2.08896e-11
Os12g0478400	Os12g0478400	68.5802	-2.81766	0.375964	-7.49449	6.65585e-14	3.20504e-11
Os02g0644000	Os02g0644000	399.17	-1.20762	0.161697	-7.46843	8.11556e-14	3.83689e-11
Os07g0192000	Os07g0192000	699.271	-2.69034	0.360656	-7.45957	8.68028e-14	4.0306e-11
Os06g0681200	Os06g0681200	43.5349	-3.35085	0.450795	-7.4332	1.06002e-13	4.83574e-11
Os09g0379600	Os09g0379600	38.1312	-3.01778	0.408042	-7.39576	1.40603e-13	6.21452e-11
Os11g0666200	Os11g0666200	286.017	-2.15139	0.29091	-7.39538	1.41006e-13	6.21452e-11
Os03g0701200	Os03g0701200	2148.81	-2.15175	0.29218	-7.36447	1.77849e-13	7.70767e-11
Os05g0490100	Os05g0490100	321.141	1.84311	0.25127	7.33517	2.21443e-13	9.43963e-11
Os01g0846300	Os01g0846300	170.319	-2.84372	0.391222	-7.26882	3.62638e-13	1.52092e-10
Os05g0549232	Os05g0549232	21.7271	3.32912	0.45828	7.26439	3.74717e-13	1.54663e-10
Os06g0166500	Os06g0166500	374.753	-2.4895	0.34353	-7.24682	4.26676e-13	1.73357e-10
Os06g0671700	Os06g0671700	647.869	1.19446	0.165078	7.2357	4.63133e-13	1.85275e-10
Os10g0389000	Os10g0389000	417.431	-1.50395	0.207965	-7.23175	4.76798e-13	1.87851e-10
Os12g0147200	Os12g0147200	50.4598	-3.26218	0.453399	-7.19494	6.24879e-13	2.42518e-10
Os11g0143300	Os11g0143300	238.093	2.13594	0.297913	7.16968	7.51707e-13	2.87451e-10
Os08g0557600	Os08g0557600	3117.88	-1.21979	0.170943	-7.13569	9.6305e-13	3.6293e-10
Os11g0451700	Os11g0451700	37.6352	-3.67601	0.517892	-7.09802	1.26553e-12	4.70106e-10
Os03g0733900	Os03g0733900	66.5973	3.06366	0.433018	7.07512	1.49322e-12	5.39281e-10
Os07g0116050	Os07g0116050	28.3378	3.37538	0.476975	7.07664	1.47692e-12	5.39281e-10
Os09g0109600	Os09g0109600	33.0656	-3.41688	0.483613	-7.06532	1.60248e-12	5.70811e-10
Os05g0563550	Os05g0563550	312.384	2.31017	0.328732	7.02751	2.10252e-12	7.38808e-10
Os03g0718800	Os03g0718800	83.145	-2.90045	0.413638	-7.01205	2.34846e-12	8.14228e-10
Os01g0795700	Os01g0795700	228.154	-1.69522	0.242282	-6.9969	2.61692e-12	8.95364e-10
Os09g0325700	Os09g0325700	32.6123	-3.26012	0.466478	-6.9888	2.77245e-12	9.36259e-10
Os12g0123700	Os12g0123700	88.3947	-2.94134	0.421146	-6.98412	2.86642e-12	9.55585e-10
Os01g0124100	Os01g0124100	1133.56	-2.06744	0.297049	-6.95995	3.40396e-12	1.08116e-09
Os09g0555500	Os09g0555500	421.852	-2.22695	0.319747	-6.96472	3.29057e-12	1.08116e-09
Os11g0181200	Os11g0181200	9.61116	-3.60059	0.517346	-6.95972	3.40941e-12	1.08116e-09
Os11g0634200	Os11g0634200	1252.64	-1.74637	0.250857	-6.96161	3.36408e-12	1.08116e-09
Os09g0539800	Os09g0539800	4426.75	1.10306	0.158864	6.94341	3.82745e-12	1.1991e-09
Os02g0669100	Os02g0669100	5450.74	-1.94184	0.280036	-6.93427	4.08315e-12	1.26398e-09
Os06g0180100	Os06g0180100	21.5153	3.20967	0.463469	6.92531	4.35029e-12	1.33083e-09
Os05g0424000	Os05g0424000	57.0615	2.23229	0.322905	6.91315	4.74023e-12	1.43326e-09
Os09g0455300	Os09g0455300	174.465	-2.16905	0.314197	-6.90346	5.07493e-12	1.51682e-09
Os11g0454200	Os11g0454200	32.2097	-3.33785	0.483626	-6.90173	5.13735e-12	1.51803e-09
Os01g0550300	Os01g0550300	5750.05	-1.06349	0.154277	-6.89341	5.44687e-12	1.59141e-09
Os02g0628800	Os02g0628800	3020.62	-1.12284	0.162926	-6.89171	5.51256e-12	1.5927e-09
Os08g0374600	Os08g0374600	154.329	-3.23331	0.469288	-6.88982	5.58615e-12	1.59623e-09
Os08g0158600	Os08g0158600	110.174	-2.3064	0.335663	-6.87117	6.36791e-12	1.79983e-09
Os02g0783625	Os02g0783625	448.765	-2.00153	0.291733	-6.86083	6.84639e-12	1.91427e-09
Os04g0140400	Os04g0140400	48.6374	2.53827	0.370563	6.84976	7.39743e-12	2.04633e-09
Os01g0812800	Os01g0812800	343.183	2.47513	0.36216	6.83436	8.23748e-12	2.25473e-09
Os01g0591300	Os01g0591300	1061.35	1.74712	0.255924	6.82669	8.68953e-12	2.35369e-09
Os05g0555900	Os05g0555900	458.033	2.14337	0.316334	6.77565	1.23849e-11	3.28616e-09
Os07g0688200	Os07g0688200	79.1168	-2.28687	0.337463	-6.77664	1.23001e-11	3.28616e-09
Os09g0358000	Os09g0358000	46.6969	3.47258	0.513227	6.76618	1.32227e-11	3.47304e-09
Os05g0468800	Os05g0468800	22.3094	-3.1149	0.461373	-6.75136	1.46463e-11	3.80847e-09
Os02g0503900	Os02g0503900	462.853	-2.29272	0.339923	-6.74481	1.53226e-11	3.9449e-09
Os10g0565150	Os10g0565150	203.689	-2.5177	0.374135	-6.7294	1.70365e-11	4.34313e-09
Os05g0163900	Os05g0163900	22.6592	-3.12916	0.465415	-6.72336	1.7758e-11	4.48311e-09
Os01g0952800	Os01g0952800	122.968	2.92063	0.435613	6.70464	2.019e-11	5.04808e-09
Os01g0280500	Os01g0280500	109.458	-3.22621	0.482278	-6.68953	2.23894e-11	5.54469e-09
Os01g0180800	Os01g0180800	818.22	1.19671	0.179099	6.68182	2.35992e-11	5.78916e-09
Os05g0119200	Os05g0119200	332.832	-1.74225	0.262508	-6.63694	3.20265e-11	7.75312e-09
Os11g0179700	Os11g0179700	128.513	2.64091	0.397959	6.63613	3.22015e-11	7.75312e-09
Os04g0442300	Os04g0442300	375.043	1.69545	0.256963	6.59802	4.16696e-11	9.94069e-09
Os05g0257333	Os05g0257333	682.579	-1.4491	0.219713	-6.5954	4.24099e-11	1.00253e-08
Os04g0511200	Os04g0511200	237.681	-2.29677	0.348594	-6.58867	4.43783e-11	1.03961e-08
Os06g0246500	Os06g0246500	41.8486	-2.59962	0.394843	-6.58392	4.58209e-11	1.06382e-08
Os12g0260500	Os12g0260500	308.65	2.06035	0.31351	6.57187	4.9688e-11	1.1434e-08
Os05g0381400	Os05g0381400	21.2807	-3.38561	0.518425	-6.53057	6.5518e-11	1.49444e-08
Os01g0962600	Os01g0962600	580.087	1.92192	0.295904	6.49506	8.29988e-11	1.87671e-08
Os06g0496800	Os06g0496800	861.026	-1.38596	0.213852	-6.4809	9.11749e-11	2.04381e-08
Os10g0453000	Os10g0453000	229.215	2.91737	0.45074	6.4724	9.64554e-11	2.1437e-08
Os05g0130100	Os05g0130100	193.87	-2.6828	0.415356	-6.45905	1.05363e-10	2.32183e-08
Os11g0557700	Os11g0557700	323.397	1.49694	0.231836	6.45692	1.06858e-10	2.33498e-08
Os07g0207400	Os07g0207400	522.227	2.09365	0.325815	6.4259	1.31096e-10	2.81726e-08
Os12g0569200	Os12g0569200	2417.2	2.05182	0.319304	6.42591	1.31085e-10	2.81726e-08
Os01g0279400	Os01g0279400	380.866	1.84557	0.287654	6.41592	1.39975e-10	2.98341e-08
Os05g0158600	Os05g0158600	128.573	-2.43106	0.379097	-6.41275	1.42914e-10	3.02129e-08
Os07g0559700	Os07g0559700	2403.28	-1.60969	0.252638	-6.37151	1.87173e-10	3.89365e-08
Os09g0568400	Os09g0568400	239.214	2.18231	0.342445	6.37273	1.85693e-10	3.89365e-08
Os07g0164800	Os07g0164800	5103.43	-1.48465	0.233224	-6.36576	1.94326e-10	4.01036e-08
Os10g0361900	Os10g0361900	25.4379	-3.13925	0.494661	-6.34626	2.20606e-10	4.51686e-08
Os02g0725300	Os02g0725300	1293.96	-0.715175	0.112718	-6.34482	2.22684e-10	4.52378e-08
Os05g0579600	Os05g0579600	124.42	2.1321	0.336769	6.33105	2.43491e-10	4.90814e-08
Os01g0505700	Os01g0505700	153.866	1.57335	0.248641	6.32779	2.48694e-10	4.97445e-08
Os05g0542200	Os05g0542200	919.748	-1.96797	0.312278	-6.30198	2.93872e-10	5.83325e-08
Os02g0662000	Os02g0662000	2942.76	2.10552	0.334339	6.29757	3.0234e-10	5.95587e-08
Os01g0664500	Os01g0664500	1067.72	-0.904919	0.144118	-6.279	3.40768e-10	6.64721e-08
Os02g0671100	Os02g0671100	298.922	-2.81495	0.44837	-6.27819	3.42547e-10	6.64721e-08
Os07g0169600	Os07g0169600	1011.74	-1.22043	0.194941	-6.26054	3.83647e-10	7.38961e-08
Os08g0237800	Os08g0237800	9.63346	3.26227	0.521329	6.2576	3.90959e-10	7.47508e-08
Os01g0221600	Os01g0221600	120.2	2.11102	0.337497	6.25494	3.97671e-10	7.54791e-08
Os09g0435700	Os09g0435700	49.4863	-2.70978	0.43343	-6.25193	4.05416e-10	7.63916e-08
Os07g0665900	Os07g0665900	420.64	1.5039	0.240673	6.2487	4.13872e-10	7.74238e-08
Os01g0583100	Os01g0583100	1059.06	-1.44297	0.231314	-6.23813	4.42835e-10	8.20254e-08
Os03g0119300	Os03g0119300	1445.18	-1.10823	0.177673	-6.23744	4.44779e-10	8.20254e-08
Os01g0551400	Os01g0551400	156.74	1.69951	0.272549	6.23559	4.50072e-10	8.2417e-08
Os03g0840900	Os03g0840900	1527.42	0.716751	0.11504	6.23045	4.65109e-10	8.45751e-08
Os08g0192900	Os08g0192900	700.223	2.23305	0.358568	6.22768	4.73396e-10	8.54842e-08
Os08g0157700	Os08g0157700	41.2697	2.86351	0.460708	6.21545	5.11778e-10	9.17776e-08
Os07g0258400	Os07g0258400	77.3524	2.00431	0.322827	6.20863	5.34485e-10	9.51933e-08
Os06g0319700	Os06g0319700	3160.74	1.74562	0.281369	6.20404	5.50313e-10	9.73455e-08
Os01g0860300	Os01g0860300	3878.98	1.43125	0.23102	6.19537	5.81475e-10	1.02163e-07
Os07g0485100	Os07g0485100	948.914	-1.10566	0.179096	-6.17353	6.67824e-10	1.16546e-07
Os06g0228200	Os06g0228200	887.302	1.19928	0.194495	6.16613	6.99816e-10	1.21315e-07
Os06g0724800	Os06g0724800	677.707	-1.42086	0.230549	-6.16295	7.14033e-10	1.22304e-07
Os08g0553300	Os08g0553300	28.4385	2.23216	0.362202	6.16275	7.14927e-10	1.22304e-07
Os03g0110300	Os03g0110300	626.549	-0.885861	0.143826	-6.15927	7.30788e-10	1.23394e-07
Os03g0289800	Os03g0289800	74.5799	-2.2217	0.360682	-6.15973	7.28672e-10	1.23394e-07
Os01g0138800	Os01g0138800	452.606	-2.63942	0.428673	-6.15718	7.40498e-10	1.24227e-07
Os04g0627300	Os04g0627300	187.603	2.3039	0.375068	6.14263	8.11663e-10	1.35293e-07
Os11g0126900	Os11g0126900	131.816	-2.17906	0.356232	-6.11698	9.53668e-10	1.57951e-07
Os12g0183100	Os12g0183100	1549.18	-1.4677	0.240045	-6.11429	9.6989e-10	1.59621e-07
Os04g0398000	Os04g0398000	140.931	-1.68217	0.275192	-6.1127	9.79608e-10	1.60206e-07
Os05g0119100	Os05g0119100	190.353	-1.96461	0.321533	-6.11015	9.95384e-10	1.61769e-07
Os05g0138300	Os05g0138300	5593.71	-1.40078	0.229366	-6.10718	1.01407e-09	1.63781e-07
Os02g0229000	Os02g0229000	5616.48	1.17344	0.192361	6.10018	1.05946e-09	1.70057e-07
Os12g0299300	Os12g0299300	1027.53	-0.755671	0.123964	-6.0959	1.08821e-09	1.73599e-07
Os02g0629000	Os02g0629000	181.978	-2.89453	0.4751	-6.09246	1.11185e-09	1.7629e-07
Os10g0524300	Os10g0524300	616.205	-1.55927	0.256051	-6.08971	1.13119e-09	1.78268e-07
Os12g0567800	Os12g0567800	898.999	-1.57112	0.258593	-6.07563	1.23499e-09	1.93454e-07
Os07g0249700	Os07g0249700	797.542	-1.01566	0.167216	-6.07395	1.24805e-09	1.9433e-07
Os02g0255200	Os02g0255200	652.141	0.848791	0.140245	6.05221	1.42871e-09	2.19827e-07
Os02g0606400	Os02g0606400	67.0258	2.78856	0.460678	6.05316	1.42029e-09	2.19827e-07
Os01g0192300	Os01g0192300	619.385	-1.34765	0.222906	-6.04585	1.48629e-09	2.26011e-07
Os02g0821800	Os02g0821800	420.85	1.89713	0.313766	6.04632	1.48194e-09	2.26011e-07
Os03g0832600	Os03g0832600	1637.88	-0.864952	0.143184	-6.04085	1.533e-09	2.3176e-07
Os03g0233000	Os03g0233000	57.2174	-2.96162	0.490973	-6.03214	1.61798e-09	2.43193e-07
Os05g0552700	Os05g0552700	34.3119	-2.51704	0.418085	-6.02039	1.73998e-09	2.60028e-07
Os02g0702600	Os02g0702600	713.425	-1.07981	0.179462	-6.01694	1.77742e-09	2.64104e-07
Os04g0615100	Os04g0615100	1432.24	-0.904832	0.150749	-6.00226	1.94586e-09	2.87489e-07
Os04g0541700	Os04g0541700	65.9841	-2.40339	0.401197	-5.99054	2.09148e-09	3.07258e-07
Os04g0125700	Os04g0125700	503.129	1.89956	0.317743	5.97827	2.25515e-09	3.27602e-07
Os04g0466600	Os04g0466600	1298.92	-0.630027	0.10537	-5.97917	2.24279e-09	3.27602e-07
Os02g0654600	Os02g0654600	56.1092	-2.45411	0.410632	-5.97643	2.28075e-09	3.29479e-07
Os10g0205700	Os10g0205700	86.7226	-2.22485	0.372483	-5.97303	2.32885e-09	3.3457e-07
Os01g0955100	Os01g0955100	391.973	-1.61747	0.271523	-5.95702	2.56872e-09	3.67003e-07
Os12g0139400	Os12g0139400	414.484	2.12925	0.358246	5.94354	2.7893e-09	3.96339e-07
Os01g0834600	Os01g0834600	3148.52	1.18192	0.198984	5.93978	2.85398e-09	4.03326e-07
Os01g0897500	Os01g0897500	459.915	1.27961	0.215527	5.93713	2.90055e-09	4.07692e-07
Os09g0497700	Os09g0497700	2191.3	1.2525	0.211249	5.92903	3.04738e-09	4.26027e-07
Os01g0832600	Os01g0832600	139.302	-2.69645	0.454874	-5.9279	3.06825e-09	4.26651e-07
Os03g0258200	Os03g0258200	423.543	-1.93973	0.327462	-5.92353	3.15101e-09	4.34133e-07
Os03g0733200	Os03g0733200	217.787	1.25957	0.212647	5.9233	3.15545e-09	4.34133e-07
Os01g0314100	Os01g0314100	1386.94	-1.49761	0.253157	-5.91571	3.30439e-09	4.52232e-07
Os01g0976300	Os01g0976300	129.996	-2.16853	0.366672	-5.9141	3.33701e-09	4.54305e-07
Os10g0503200	Os10g0503200	633.893	1.24407	0.210532	5.90918	3.43821e-09	4.65644e-07
Os10g0487300	Os10g0487300	396.575	0.948411	0.160823	5.89723	3.69647e-09	4.98028e-07
Os03g0851000	Os03g0851000	5037.37	1.3816	0.234322	5.89616	3.72054e-09	4.98686e-07
Os07g0614500	Os07g0614500	14079.5	1.14327	0.193941	5.89494	3.74827e-09	4.98978e-07
Os08g0246100	Os08g0246100	70.1571	1.80517	0.306254	5.89437	3.76109e-09	4.98978e-07
Os06g0662550	Os06g0662550	50.4071	-2.87685	0.488475	-5.88945	3.87478e-09	5.11452e-07
Os01g0829800	Os01g0829800	1576.1	1.06766	0.181352	5.88723	3.92719e-09	5.15751e-07
Os07g0139600	Os07g0139600	3867.69	1.33057	0.226694	5.86944	4.37257e-09	5.71357e-07
Os08g0359000	Os08g0359000	1366.67	1.14023	0.194325	5.86766	4.41978e-09	5.74638e-07
Os01g0375500	Os01g0375500	126.651	1.43081	0.244057	5.86263	4.55598e-09	5.89399e-07
Os10g0552800	Os10g0552800	833.673	1.95542	0.334039	5.85387	4.80272e-09	6.18244e-07
Os02g0706500	Os02g0706500	304.416	1.60317	0.273985	5.85131	4.87708e-09	6.24723e-07
Os01g0919900	Os01g0919900	780.75	1.27293	0.218005	5.83897	5.25241e-09	6.67481e-07
Os04g0473400	Os04g0473400	5716.63	1.25627	0.215165	5.83866	5.26222e-09	6.67481e-07
Os01g0513800	Os01g0513800	97.7073	1.75282	0.300565	5.83177	5.48436e-09	6.92281e-07
Os07g0208000	Os07g0208000	769.445	1.60381	0.275645	5.81838	5.94204e-09	7.46429e-07
Os10g0492900	Os10g0492900	387.614	-2.25924	0.388361	-5.81738	5.97786e-09	7.47319e-07
Os01g0368900	Os01g0368900	227.221	2.04876	0.352836	5.80655	6.37722e-09	7.9343e-07
Os02g0649900	Os02g0649900	87.367	2.18024	0.375753	5.80233	6.53986e-09	8.09791e-07
Os07g0572900	Os07g0572900	684.276	1.41293	0.243881	5.79353	6.89241e-09	8.46881e-07
Os08g0364900	Os08g0364900	477.461	-1.72442	0.297661	-5.79323	6.90454e-09	8.46881e-07
Os08g0366100	Os08g0366100	8641.64	-0.94495	0.163151	-5.79186	6.9613e-09	8.49834e-07
Os03g0579300	Os03g0579300	325.706	1.55886	0.269299	5.78859	7.09801e-09	8.62474e-07
Os02g0284800	Os02g0284800	68.5999	2.07104	0.358164	5.78237	7.36568e-09	8.90836e-07
Os01g0257300	Os01g0257300	127.169	-1.8658	0.322877	-5.77867	7.52924e-09	9.06402e-07
Os02g0608900	Os02g0608900	1202.67	1.18918	0.206167	5.76805	8.01931e-09	9.56862e-07
Os05g0155100	Os05g0155100	265.819	1.67761	0.290848	5.768	8.02199e-09	9.56862e-07
Os03g0781000	Os03g0781000	3841.09	0.823724	0.142901	5.76431	8.19907e-09	9.73518e-07
Os06g0644600	Os06g0644600	837.585	1.49447	0.259624	5.75629	8.59834e-09	1.01628e-06
Os08g0485400	Os08g0485400	510.769	-1.68358	0.293431	-5.73757	9.60459e-09	1.13008e-06
Os11g0691300	Os11g0691300	209.127	2.03419	0.354606	5.73648	9.66626e-09	1.13222e-06
Os05g0163700	Os05g0163700	1716.07	-1.11717	0.194872	-5.73287	9.87439e-09	1.15141e-06
Os08g0374701	Os08g0374701	30.2303	-2.79898	0.489255	-5.72091	1.05958e-08	1.23001e-06
Os09g0564200	Os09g0564200	190.839	2.19819	0.384384	5.71874	1.07315e-08	1.24022e-06
Os08g0556300	Os08g0556300	105.058	1.64589	0.288025	5.7144	1.10092e-08	1.26669e-06
Os04g0128700	Os04g0128700	120.099	-2.19905	0.384941	-5.7127	1.11199e-08	1.27379e-06
Os12g0112000	Os12g0112000	555.089	-2.48652	0.435499	-5.70959	1.13247e-08	1.29156e-06
Os02g0478600	Os02g0478600	441.041	1.29706	0.227511	5.70109	1.19046e-08	1.35177e-06
Os03g0655400	Os03g0655400	14150.1	-1.89914	0.33338	-5.69662	1.22203e-08	1.38159e-06
Os05g0206100	Os05g0206100	16.6232	-2.73175	0.480793	-5.68175	1.33321e-08	1.50075e-06
Os03g0816200	Os03g0816200	156.374	1.53198	0.270099	5.67191	1.41215e-08	1.58276e-06
Os04g0655300	Os04g0655300	234.17	-1.47506	0.260168	-5.66965	1.43088e-08	1.59688e-06
Os07g0677300	Os07g0677300	294.64	1.667	0.294423	5.66191	1.49694e-08	1.66346e-06
Os03g0163000	Os03g0163000	170.372	-1.46589	0.258948	-5.66094	1.50549e-08	1.66584e-06
Os01g0183100	Os01g0183100	959.528	1.45454	0.257141	5.65659	1.54408e-08	1.70131e-06
Os08g0436800	Os08g0436800	5564.68	1.13216	0.200281	5.65284	1.57816e-08	1.73151e-06
Os10g0454200	Os10g0454200	3273.94	2.16839	0.385547	5.62418	1.86388e-08	2.03641e-06
Os02g0617900	Os02g0617900	343.373	1.41401	0.251644	5.6191	1.91955e-08	2.08845e-06
Os09g0572700	Os09g0572700	146.483	-1.7503	0.311689	-5.61554	1.95947e-08	2.12301e-06
Os03g0366000	Os03g0366000	1846.37	1.37488	0.244894	5.6142	1.97477e-08	2.1307e-06
Os02g0755900	Os02g0755900	115.478	-2.38989	0.425872	-5.61175	2.00289e-08	2.15211e-06
Os02g0321900	Os02g0321900	10950.7	1.39394	0.248475	5.60999	2.02342e-08	2.16078e-06
Os05g0540300	Os05g0540300	1241.39	1.77778	0.316915	5.60963	2.02757e-08	2.16078e-06
Os02g0455400	Os02g0455400	45.5916	-1.93347	0.344765	-5.6081	2.04562e-08	2.17111e-06
Os05g0594100	Os05g0594100	876.801	-0.864821	0.154388	-5.60159	2.1239e-08	2.24503e-06
Os04g0630000	Os04g0630000	1519.94	1.12021	0.200149	5.5969	2.18224e-08	2.29736e-06
Os05g0125500	Os05g0125500	469.323	-1.51268	0.270411	-5.594	2.21895e-08	2.32659e-06
Os09g0541000	Os09g0541000	824.687	2.53949	0.454037	5.59314	2.22994e-08	2.32872e-06
Os01g0783500	Os01g0783500	994.485	-0.880655	0.157476	-5.59232	2.24053e-08	2.33042e-06
Os01g0284900	Os01g0284900	38.1196	-2.46632	0.441585	-5.58515	2.33501e-08	2.41902e-06
Os01g0679700	Os01g0679700	14823.1	1.1756	0.210563	5.58313	2.36226e-08	2.43753e-06
Os06g0146800	Os06g0146800	140.91	-2.23508	0.400768	-5.57699	2.44718e-08	2.51517e-06
Os04g0589500	Os04g0589500	1713.05	-1.10575	0.198313	-5.57578	2.46417e-08	2.52267e-06
Os01g0214500	Os01g0214500	188.259	-1.87224	0.336031	-5.57163	2.52369e-08	2.57347e-06
Os07g0110200	Os07g0110200	972.134	1.24989	0.224406	5.56976	2.55087e-08	2.59103e-06
Os11g0544700	Os11g0544700	1238.19	-0.738438	0.132628	-5.56776	2.58035e-08	2.61077e-06
Os02g0827900	Os02g0827900	323.015	-0.833621	0.150083	-5.55439	2.78584e-08	2.80776e-06
Os03g0750000	Os03g0750000	34.1405	-2.81061	0.506369	-5.55052	2.84828e-08	2.85961e-06
Os07g0616600	Os07g0616600	8159.65	1.35541	0.244303	5.54807	2.8884e-08	2.88874e-06
Os06g0698300	Os06g0698300	209.023	-1.76279	0.317896	-5.54516	2.93678e-08	2.92587e-06
Os09g0513100	Os09g0513100	412.337	-1.28026	0.231287	-5.53538	3.10557e-08	3.08222e-06
Os01g0878300	Os01g0878300	566.034	-0.773188	0.139737	-5.53317	3.14486e-08	3.10917e-06
Os03g0350100	Os03g0350100	4261.07	1.86041	0.336268	5.53252	3.15664e-08	3.10917e-06
Os06g0106800	Os06g0106800	2311.74	-1.07667	0.19484	-5.52591	3.27791e-08	3.21644e-06
Os07g0603200	Os07g0603200	610.294	1.65335	0.299243	5.5251	3.29293e-08	3.21903e-06
Os01g0100700	Os01g0100700	5732.73	1.59195	0.288484	5.51834	3.42213e-08	3.33279e-06
Os03g0691400	Os03g0691400	157.271	-1.33619	0.242191	-5.5171	3.44639e-08	3.3439e-06
Os03g0368000	Os03g0368000	83.7806	2.69575	0.489211	5.51041	3.57992e-08	3.44772e-06
Os09g0440300	Os09g0440300	6123.25	-1.15005	0.20869	-5.51079	3.57227e-08	3.44772e-06
Os02g0466400	Os02g0466400	67.2828	-2.24977	0.408367	-5.5092	3.60471e-08	3.45879e-06
Os07g0224000	Os07g0224000	730.432	1.8812	0.341668	5.50593	3.67233e-08	3.51072e-06
Os01g0706500	Os01g0706500	493.96	1.65584	0.300901	5.50293	3.73525e-08	3.55779e-06
Os03g0177400	Os03g0177400	17681.8	0.980959	0.178715	5.48895	4.0433e-08	3.83715e-06
Os02g0613900	Os02g0613900	309.45	1.85159	0.337381	5.48813	4.06218e-08	3.84105e-06
Os05g0531400	Os05g0531400	33.142	2.55174	0.465538	5.48126	4.22302e-08	3.96665e-06
Os08g0242700	Os08g0242700	8698.23	1.04954	0.191482	5.48116	4.22552e-08	3.96665e-06
Os01g0243700	Os01g0243700	722.94	1.25507	0.22908	5.47875	4.28344e-08	4.00656e-06
Os03g0802200	Os03g0802200	284.292	-1.71269	0.313199	-5.46837	4.54198e-08	4.23316e-06
Os01g0143300	Os01g0143300	56.3663	2.06456	0.3776	5.46757	4.56249e-08	4.23709e-06
Os04g0140666	Os04g0140666	37.2879	2.43084	0.445013	5.46241	4.69707e-08	4.34654e-06
Os02g0290400	Os02g0290400	1127.17	0.975599	0.178726	5.45863	4.79827e-08	4.42445e-06
Os02g0797200	Os02g0797200	3868.49	1.33542	0.244978	5.45119	5.00352e-08	4.56514e-06
Os03g0141200	Os03g0141200	901.532	-1.54688	0.283734	-5.45185	4.98474e-08	4.56514e-06
Os05g0176000	Os05g0176000	351.459	1.86423	0.341972	5.45141	4.99723e-08	4.56514e-06
Os06g0705400	Os06g0705400	80.948	-2.34433	0.430141	-5.45015	5.03262e-08	4.57563e-06
Os11g0657300	Os11g0657300	891.41	1.52835	0.280559	5.44752	5.1076e-08	4.62763e-06
Os01g0511600	Os01g0511600	2347.58	1.30061	0.238876	5.44472	5.18878e-08	4.68485e-06
Os01g0805300	Os01g0805300	2331.61	0.964347	0.177293	5.43929	5.3493e-08	4.81307e-06
Os03g0781501	Os03g0781501	6313.62	1.57832	0.29043	5.43444	5.49677e-08	4.92871e-06
Os07g0573000	Os07g0573000	85.141	1.90628	0.351014	5.4308	5.61035e-08	5.01326e-06
Os02g0103900	Os02g0103900	417.658	1.65682	0.305204	5.42857	5.68063e-08	5.04141e-06
Os04g0413600	Os04g0413600	4898.38	1.21079	0.223026	5.42889	5.67062e-08	5.04141e-06
Os07g0638400	Os07g0638400	2380.61	-1.88116	0.346879	-5.42311	5.85698e-08	5.18024e-06
Os03g0370500	Os03g0370500	991.3	2.09698	0.386751	5.42205	5.89192e-08	5.19347e-06
Os01g0834500	Os01g0834500	9971.12	1.21822	0.224727	5.42086	5.93122e-08	5.21046e-06
Os12g0431700	Os12g0431700	14.9798	2.57826	0.4757	5.41993	5.96231e-08	5.22014e-06
Os08g0552100	Os08g0552100	29.0667	1.83923	0.340029	5.40902	6.33699e-08	5.52955e-06
Os07g0480800	Os07g0480800	702.141	-1.91392	0.353994	-5.40665	6.4216e-08	5.56603e-06
Os08g0172300	Os08g0172300	122.515	1.21353	0.224451	5.40665	6.42129e-08	5.56603e-06
Os02g0658200	Os02g0658200	46.3867	-2.65229	0.490837	-5.40362	6.53102e-08	5.62338e-06
Os03g0310633	Os03g0310633	66.9797	1.69252	0.313205	5.40388	6.52146e-08	5.62338e-06
Os01g0757400	Os01g0757400	1579.97	1.26708	0.234585	5.40139	6.61273e-08	5.67495e-06
Os12g0291100	Os12g0291100	13570.4	1.4822	0.274449	5.40064	6.64043e-08	5.67997e-06
Os05g0410900	Os05g0410900	89.6598	1.47236	0.273078	5.39174	6.97802e-08	5.94916e-06
Os06g0174300	Os06g0174300	308.225	-1.84678	0.34264	-5.38985	7.05174e-08	5.96941e-06
Os07g0184300	Os07g0184300	2856.4	1.24233	0.230501	5.38969	7.05812e-08	5.96941e-06
Os11g0137100	Os11g0137100	204.316	1.13566	0.210723	5.38937	7.07064e-08	5.96941e-06
Os02g0718100	Os02g0718100	556.782	1.53817	0.28547	5.38819	7.11714e-08	5.98922e-06
Os08g0156800	Os08g0156800	8652.05	1.31564	0.244327	5.38474	7.2548e-08	6.08538e-06
Os03g0218400	Os03g0218400	717.961	-1.55588	0.289476	-5.37483	7.66537e-08	6.40909e-06
Os01g0124200	Os01g0124200	11788.4	-1.36304	0.253772	-5.37111	7.82528e-08	6.52182e-06
Os02g0527300	Os02g0527300	1457.23	-1.57262	0.293876	-5.3513	8.73232e-08	7.25452e-06
Os01g0846450	Os01g0846450	333.802	-0.94465	0.176601	-5.34906	8.84132e-08	7.32168e-06
Os05g0525200	Os05g0525200	31.5951	2.48747	0.465865	5.33947	9.32205e-08	7.69528e-06
Os05g0367100	Os05g0367100	400.988	1.54409	0.289295	5.33744	9.42674e-08	7.75707e-06
Os02g0567900	Os02g0567900	1273.14	1.10726	0.207588	5.33394	9.61021e-08	7.8831e-06
Os06g0142500	Os06g0142500	200.194	-1.11371	0.208908	-5.33111	9.76136e-08	7.98191e-06
Os05g0442400	Os05g0442400	108.1	-2.59645	0.48735	-5.3277	9.94654e-08	8.10783e-06
Os11g0602600	Os11g0602600	1452.31	1.32311	0.248748	5.31906	1.04302e-07	8.47555e-06
Os01g0135700	Os01g0135700	693.696	-2.07645	0.390676	-5.31501	1.06649e-07	8.63927e-06
Os06g0326500	Os06g0326500	1086.12	1.74351	0.328237	5.31173	1.08587e-07	8.76892e-06
Os12g0406200	Os12g0406200	6769.9	1.32412	0.249389	5.30944	1.09965e-07	8.85272e-06
Os10g0462900	Os10g0462900	1855.18	1.6916	0.31864	5.30882	1.10337e-07	8.85521e-06
Os03g0835900	Os03g0835900	325.088	0.847811	0.160125	5.29467	1.19229e-07	9.52433e-06
Os08g0242400	Os08g0242400	22.2481	-2.79872	0.528619	-5.2944	1.19407e-07	9.52433e-06
Os01g0583200	Os01g0583200	790.435	1.24001	0.234262	5.29326	1.20154e-07	9.53775e-06
Os07g0202900	Os07g0202900	934.062	1.34652	0.254395	5.29303	1.20308e-07	9.53775e-06
Os10g0391200	Os10g0391200	173.769	-0.963758	0.18213	-5.2916	1.21252e-07	9.5833e-06
Os04g0609900	Os04g0609900	1233.11	-0.588107	0.111195	-5.28897	1.23008e-07	9.66334e-06
Os06g0550000	Os06g0550000	28.0833	1.92455	0.363856	5.2893	1.22784e-07	9.66334e-06
Os03g0625900	Os03g0625900	539.018	1.7718	0.33516	5.28641	1.24738e-07	9.76978e-06
Os02g0685200	Os02g0685200	35.9395	-2.14707	0.406377	-5.28344	1.26777e-07	9.89965e-06
Os03g0243700	Os03g0243700	51.6951	-2.35154	0.445723	-5.27578	1.32194e-07	1.02829e-05
Os07g0565100	Os07g0565100	2056.01	1.40355	0.266057	5.27539	1.32475e-07	1.02829e-05
Os01g0784500	Os01g0784500	173.051	1.21565	0.230503	5.27391	1.33547e-07	1.03352e-05
Os06g0696500	Os06g0696500	50.4735	-1.86418	0.35361	-5.27185	1.35053e-07	1.04207e-05
Os03g0705800	Os03g0705800	247.669	1.78149	0.3381	5.26913	1.37074e-07	1.05454e-05
Os01g0678800	Os01g0678800	407.505	1.62721	0.308926	5.2673	1.38443e-07	1.06193e-05
Os05g0537400	Os05g0537400	285.319	-1.08059	0.205476	-5.25898	1.44858e-07	1.10787e-05
Os06g0682633	Os06g0682633	495.808	1.69594	0.322849	5.25306	1.49597e-07	1.14075e-05
Os01g0270300	Os01g0270300	177.502	1.23996	0.236119	5.2514	1.50946e-07	1.14768e-05
Os07g0109500	Os07g0109500	4236.46	1.16971	0.222997	5.2454	1.55945e-07	1.18223e-05
Os02g0591800	Os02g0591800	1522.07	1.63658	0.312102	5.24372	1.5737e-07	1.18921e-05
Os09g0413500	Os09g0413500	5491.28	1.35818	0.259034	5.24324	1.5778e-07	1.18921e-05
Os04g0399800	Os04g0399800	18.8521	-2.59969	0.496002	-5.24129	1.59454e-07	1.19489e-05
Os12g0592200	Os12g0592200	336.096	1.43409	0.2736	5.24156	1.59229e-07	1.19489e-05
Os10g0483900	Os10g0483900	234.983	-1.3137	0.25073	-5.23948	1.61029e-07	1.20323e-05
Os03g0406200	Os03g0406200	2554.96	1.13797	0.217466	5.23288	1.66886e-07	1.24342e-05
Os09g0474800	Os09g0474800	1121.86	-0.792808	0.151643	-5.22812	1.71243e-07	1.27224e-05
Os03g0286900	Os03g0286900	130.011	-2.10881	0.404027	-5.21947	1.79434e-07	1.3293e-05
Os01g0694100	Os01g0694100	120.643	-1.52489	0.292224	-5.21822	1.80655e-07	1.33454e-05
Os01g0191100	Os01g0191100	15003.8	1.35416	0.259616	5.21601	1.82819e-07	1.3467e-05
Os03g0177500	Os03g0177500	12774.9	0.81193	0.155807	5.21113	1.87694e-07	1.3787e-05
Os04g0570000	Os04g0570000	40.4141	2.09071	0.401325	5.20952	1.8933e-07	1.3868e-05
Os04g0628200	Os04g0628200	404.117	1.55401	0.298377	5.2082	1.90686e-07	1.39281e-05
Os09g0356000	Os09g0356000	43.1423	2.66165	0.511446	5.20416	1.94875e-07	1.41942e-05
Os03g0801800	Os03g0801800	928.403	1.12343	0.215941	5.20245	1.96674e-07	1.42852e-05
Os02g0534800	Os02g0534800	6235.19	1.25344	0.241086	5.19914	2.00208e-07	1.45014e-05
Os05g0181700	Os05g0181700	194.934	-2.11089	0.406106	-5.19789	2.01561e-07	1.45589e-05
Os04g0583200	Os04g0583200	283.157	-2.17676	0.419001	-5.19511	2.04594e-07	1.4737e-05
Os01g0199900	Os01g0199900	380.515	0.91436	0.176076	5.193	2.06934e-07	1.48644e-05
Os03g0318400	Os03g0318400	100.44	-1.8873	0.36355	-5.19132	2.08808e-07	1.49577e-05
Os04g0615200	Os04g0615200	679.344	-1.3901	0.267926	-5.18836	2.12154e-07	1.51556e-05
Os03g0352300	Os03g0352300	3786.36	1.79425	0.345868	5.18767	2.12942e-07	1.51702e-05
Os01g0224100	Os01g0224100	196.063	1.62921	0.31409	5.18707	2.13623e-07	1.51772e-05
Os12g0291400	Os12g0291400	910.454	1.63656	0.31568	5.18424	2.16902e-07	1.53681e-05
Os07g0611600	Os07g0611600	398.319	0.804461	0.155275	5.18087	2.20854e-07	1.55696e-05
Os11g0213700	Os11g0213700	215.802	-1.32769	0.256271	-5.18079	2.20943e-07	1.55696e-05
Os08g0117300	Os08g0117300	7540	1.12714	0.217675	5.17807	2.2419e-07	1.57557e-05
Os03g0796000	Os03g0796000	196.274	-1.06204	0.205281	-5.1736	2.29626e-07	1.60943e-05
Os01g0853400	Os01g0853400	1675.67	-0.626566	0.121134	-5.1725	2.30978e-07	1.6112e-05
Os11g0256200	Os11g0256200	421.466	1.27734	0.246953	5.17239	2.31119e-07	1.6112e-05
Os03g0820300	Os03g0820300	302.784	-1.76342	0.341205	-5.16821	2.36346e-07	1.64324e-05
Os01g0588100	Os01g0588100	541.196	2.63928	0.511201	5.16289	2.43161e-07	1.68611e-05
Os04g0618400	Os04g0618400	16.1054	-2.62786	0.509091	-5.16187	2.44498e-07	1.69088e-05
Os02g0549600	Os02g0549600	99.6623	1.27764	0.247629	5.15951	2.47594e-07	1.70774e-05
Os02g0478700	Os02g0478700	4434.9	1.3751	0.266826	5.15355	2.55599e-07	1.75434e-05
Os04g0625300	Os04g0625300	306.302	1.15551	0.224219	5.15348	2.557e-07	1.75434e-05
Os11g0219000	Os11g0219000	344.513	1.23182	0.239051	5.15297	2.56396e-07	1.75449e-05
Os03g0790500	Os03g0790500	89.8315	-2.10786	0.409206	-5.15111	2.58951e-07	1.76732e-05
Os07g0603100	Os07g0603100	306.645	1.83168	0.355774	5.14845	2.62651e-07	1.78788e-05
Os02g0191300	Os02g0191300	2242.24	-1.90423	0.369928	-5.14758	2.63869e-07	1.79149e-05
Os02g0291500	Os02g0291500	425.989	0.700903	0.136209	5.14578	2.66416e-07	1.80037e-05
Os06g0338700	Os06g0338700	14.4795	2.53559	0.492761	5.14567	2.66562e-07	1.80037e-05
Os08g0477100	Os08g0477100	52.4733	-1.38568	0.269423	-5.14315	2.70172e-07	1.82002e-05
Os12g0613500	Os12g0613500	1570.68	1.62105	0.315313	5.14107	2.73175e-07	1.83549e-05
Os12g0257600	Os12g0257600	8.59938	-2.66387	0.518271	-5.13993	2.7484e-07	1.84192e-05
Os09g0362500	Os09g0362500	1164.55	-1.01427	0.197382	-5.13863	2.76755e-07	1.84999e-05
Os03g0786100	Os03g0786100	1009.19	1.30153	0.253368	5.13692	2.79273e-07	1.86204e-05
Os02g0591700	Os02g0591700	10490.1	1.24514	0.242578	5.13292	2.8528e-07	1.89722e-05
Os08g0399600	Os08g0399600	898.406	1.51832	0.295892	5.13134	2.87685e-07	1.90833e-05
Os10g0366400	Os10g0366400	1160.59	1.099	0.214287	5.12862	2.9188e-07	1.93124e-05
Os02g0554900	Os02g0554900	210.287	1.35002	0.263449	5.12442	2.98459e-07	1.96976e-05
Os09g0353400	Os09g0353400	17.3549	2.38166	0.464923	5.1227	3.01197e-07	1.98279e-05
Os04g0527000	Os04g0527000	1942.18	-1.43928	0.281067	-5.12078	3.04277e-07	1.99801e-05
Os03g0743500	Os03g0743500	1240.91	-1.29419	0.252769	-5.12005	3.05453e-07	2.00068e-05
Os10g0552700	Os10g0552700	1087.87	1.527	0.298404	5.11721	3.10092e-07	2.02596e-05
Os08g0207000	Os08g0207000	2139.52	1.52336	0.297747	5.11629	3.11599e-07	2.03071e-05
Os10g0521000	Os10g0521000	417.089	-2.13718	0.417911	-5.11396	3.1548e-07	2.05086e-05
Os05g0556700	Os05g0556700	1121.33	1.39453	0.272732	5.11317	3.16797e-07	2.05428e-05
Os03g0374600	Os03g0374600	261.956	-1.42509	0.279046	-5.10701	3.27296e-07	2.11708e-05
Os03g0184550	Os03g0184550	167.359	-2.46097	0.482152	-5.10414	3.3231e-07	2.14418e-05
Os02g0616600	Os02g0616600	187.022	-2.14922	0.421164	-5.10305	3.34215e-07	2.15113e-05
Os01g0274800	Os01g0274800	85.9439	-1.62936	0.319346	-5.10217	3.35789e-07	2.15551e-05
Os01g0723100	Os01g0723100	109.481	-1.64219	0.321915	-5.1013	3.37328e-07	2.15551e-05
Os06g0114200	Os06g0114200	39.0733	2.52287	0.494556	5.10127	3.37381e-07	2.15551e-05
Os07g0636000	Os07g0636000	2349.36	1.82098	0.357054	5.10003	3.39604e-07	2.16439e-05
Os01g0249700	Os01g0249700	27.4451	2.64831	0.519426	5.09853	3.42308e-07	2.17629e-05
Os10g0138100	Os10g0138100	254.241	-1.353	0.265779	-5.09067	3.56794e-07	2.26286e-05
Os08g0327400	Os08g0327400	3982.04	0.847106	0.166435	5.0897	3.58622e-07	2.26892e-05
Os01g0653100	Os01g0653100	18.1526	2.41391	0.474473	5.08755	3.62716e-07	2.28925e-05
Os07g0633200	Os07g0633200	150.378	-1.37092	0.269654	-5.084	3.69568e-07	2.32685e-05
Os02g0776900	Os02g0776900	299.461	1.68662	0.331953	5.0809	3.75642e-07	2.35938e-05
Os03g0180900	Os03g0180900	736.978	-2.01806	0.397593	-5.07568	3.86114e-07	2.4077e-05
Os03g0297300	Os03g0297300	6775.87	1.09739	0.21619	5.07606	3.8535e-07	2.4077e-05
Os09g0484200	Os09g0484200	4997.58	1.42586	0.280874	5.07651	3.84429e-07	2.4077e-05
Os01g0187600	Os01g0187600	21.8047	2.50049	0.4927	5.07507	3.87351e-07	2.40964e-05
Os01g0815800	Os01g0815800	2483.88	1.21275	0.239176	5.07055	3.96675e-07	2.46175e-05
Os05g0481600	Os05g0481600	3779.41	-0.57333	0.113095	-5.06946	3.98956e-07	2.47001e-05
Os01g0686800	Os01g0686800	7446.34	1.48982	0.293967	5.06799	4.02046e-07	2.48323e-05
Os04g0119000	Os04g0119000	911.757	1.54483	0.304954	5.06579	4.06713e-07	2.5061e-05
Os08g0129800	Os08g0129800	14155	0.963613	0.190554	5.05689	4.26142e-07	2.61344e-05
Os08g0524501	Os08g0524501	3845.97	1.26273	0.249695	5.05709	4.25702e-07	2.61344e-05
Os03g0141000	Os03g0141000	7329.79	1.26219	0.249929	5.0502	4.41349e-07	2.70033e-05
Os03g0179000	Os03g0179000	552.556	1.35947	0.269592	5.04269	4.59042e-07	2.80199e-05
Os08g0398700	Os08g0398700	3032.16	-0.441692	0.0876247	-5.04072	4.63786e-07	2.82432e-05
Os05g0274900	Os05g0274900	3435.15	1.00813	0.200299	5.03315	4.82485e-07	2.93132e-05
Os05g0552300	Os05g0552300	2297.38	1.28597	0.255738	5.02847	4.94408e-07	2.99676e-05
Os03g0802700	Os03g0802700	1206.33	1.46123	0.290935	5.02252	5.09985e-07	3.08398e-05
Os08g0153900	Os08g0153900	44.6201	-2.34501	0.466945	-5.02203	5.1128e-07	3.08464e-05
Os03g0177900	Os03g0177900	19847.1	1.08167	0.215527	5.01869	5.20243e-07	3.13146e-05
Os03g0297100	Os03g0297100	11950.5	1.06112	0.211502	5.01705	5.24703e-07	3.151e-05
Os12g0538100	Os12g0538100	759.744	0.739477	0.147419	5.01617	5.27118e-07	3.15822e-05
Os01g0159800	Os01g0159800	110.264	-1.62848	0.32473	-5.01487	5.3069e-07	3.16503e-05
Os03g0234200	Os03g0234200	690.528	1.30175	0.25957	5.01501	5.303e-07	3.16503e-05
Os08g0112300	Os08g0112300	109.221	-1.77495	0.353973	-5.01437	5.32067e-07	3.16598e-05
Os06g0679200	Os06g0679200	66.9312	2.36556	0.47198	5.01198	5.38717e-07	3.19823e-05
Os07g0641700	Os07g0641700	4150.08	1.47574	0.294596	5.00938	5.46046e-07	3.23436e-05
Os07g0683600	Os07g0683600	442.149	-1.14538	0.228725	-5.00766	5.50953e-07	3.25601e-05
Os03g0166000	Os03g0166000	2066.9	1.69147	0.338332	4.99945	5.74949e-07	3.39011e-05
Os10g0571200	Os10g0571200	3408.4	0.875022	0.175127	4.9965	5.83795e-07	3.43448e-05
Os05g0547600	Os05g0547600	995.041	1.66719	0.333779	4.99489	5.88692e-07	3.45548e-05
Os06g0236900	Os06g0236900	349.951	1.18923	0.238174	4.99312	5.94126e-07	3.4717e-05
Os08g0387050	Os08g0387050	77.9742	-2.26994	0.454594	-4.99333	5.93456e-07	3.4717e-05
Os01g0721000	Os01g0721000	139.361	-1.16518	0.233386	-4.99249	5.96069e-07	3.47525e-05
Os03g0107700	Os03g0107700	1242.72	-1.60102	0.320755	-4.99142	5.99374e-07	3.48134e-05
Os04g0450000	Os04g0450000	97.618	-1.46201	0.292912	-4.99128	5.99793e-07	3.48134e-05
Os07g0622100	Os07g0622100	14644.6	1.13752	0.227954	4.99012	6.03416e-07	3.49457e-05
Os03g0234350	Os03g0234350	2141.91	1.13173	0.226877	4.9883	6.09133e-07	3.51751e-05
Os07g0546700	Os07g0546700	5549.69	1.04946	0.210397	4.988	6.10082e-07	3.51751e-05
Os04g0346000	Os04g0346000	1203.52	-0.664325	0.133217	-4.98678	6.13932e-07	3.53187e-05
Os11g0643800	Os11g0643800	487.385	1.83452	0.368005	4.98504	6.19474e-07	3.55589e-05
Os12g0274700	Os12g0274700	18908.3	1.34693	0.270269	4.98367	6.23882e-07	3.5733e-05
Os04g0376500	Os04g0376500	4329.02	0.853724	0.171478	4.97861	6.40417e-07	3.65995e-05
Os11g0298400	Os11g0298400	1031.32	1.21196	0.243651	4.97417	6.55292e-07	3.73674e-05
Os05g0421600	Os05g0421600	70.8737	-2.32126	0.466794	-4.97278	6.59997e-07	3.75534e-05
Os08g0365900	Os08g0365900	394.033	1.2307	0.247716	4.96817	6.75875e-07	3.83729e-05
Os04g0617050	Os04g0617050	70.6083	-1.75569	0.353662	-4.96432	6.89436e-07	3.88881e-05
Os10g0452700	Os10g0452700	118.788	2.21629	0.446444	4.96432	6.89437e-07	3.88881e-05
Os10g0533500	Os10g0533500	362.2	-1.59403	0.32105	-4.96505	6.86818e-07	3.88881e-05
Os02g0651900	Os02g0651900	198.78	-1.81988	0.366656	-4.96346	6.92478e-07	3.89751e-05
Os05g0549800	Os05g0549800	111.795	-2.01225	0.405494	-4.96247	6.96031e-07	3.90905e-05
Os04g0501000	Os04g0501000	13616.5	1.25832	0.253704	4.95979	7.05683e-07	3.95472e-05
Os02g0807800	Os02g0807800	274.964	1.89985	0.383159	4.95838	7.10825e-07	3.96643e-05
Os05g0137400	Os05g0137400	7679.79	-0.705385	0.142249	-4.95879	7.0932e-07	3.96643e-05
Os03g0773800	Os03g0773800	8619.14	1.18654	0.239405	4.95622	7.18775e-07	4.00221e-05
Os05g0172100	Os05g0172100	116.038	-1.2161	0.245396	-4.95567	7.20823e-07	4.00503e-05
Os03g0314750	Os03g0314750	82.2762	1.29522	0.261422	4.95451	7.25122e-07	4.02033e-05
Os05g0557000	Os05g0557000	5352.18	1.30287	0.263215	4.94982	7.42841e-07	4.1098e-05
Os01g0348700	Os01g0348700	9328.58	1.09628	0.221525	4.94879	7.46761e-07	4.11399e-05
Os10g0170200	Os10g0170200	9514.26	1.0522	0.212615	4.94888	7.46427e-07	4.11399e-05
Os07g0660700	Os07g0660700	463.135	1.19167	0.240886	4.94702	7.53576e-07	4.14275e-05
Os02g0611500	Os02g0611500	334.309	0.940368	0.19024	4.94305	7.69099e-07	4.21917e-05
Os10g0484900	Os10g0484900	353.502	1.31584	0.266272	4.94172	7.74367e-07	4.23913e-05
Os07g0300900	Os07g0300900	802.342	0.853329	0.172814	4.93784	7.89922e-07	4.3152e-05
Os01g0725400	Os01g0725400	142.715	1.31656	0.267023	4.93051	8.20143e-07	4.47089e-05
Os03g0860100	Os03g0860100	42.3023	-2.48244	0.503721	-4.9282	8.29909e-07	4.50638e-05
Os04g0183300	Os04g0183300	17.9508	2.32362	0.471525	4.92789	8.31232e-07	4.50638e-05
Os07g0170300	Os07g0170300	2342.83	1.47653	0.299659	4.92735	8.33529e-07	4.50638e-05
Os11g0602500	Os11g0602500	440.564	1.55207	0.314991	4.92734	8.33583e-07	4.50638e-05
Os03g0656100	Os03g0656100	232.251	-1.28926	0.261804	-4.92451	8.45707e-07	4.56243e-05
Os01g0106500	Os01g0106500	411.786	1.13468	0.230442	4.92393	8.48234e-07	4.56659e-05
Os01g0294500	Os01g0294500	256.11	2.12626	0.431971	4.92223	8.55638e-07	4.58974e-05
Os06g0678800	Os06g0678800	68.0297	1.40719	0.285913	4.92176	8.57686e-07	4.58974e-05
Os11g0482000	Os11g0482000	8948.59	1.01327	0.205876	4.92173	8.57829e-07	4.58974e-05
Os04g0497200	Os04g0497200	170.422	1.40216	0.285221	4.91603	8.83151e-07	4.71305e-05
Os07g0222300	Os07g0222300	3473.08	0.910994	0.185322	4.91573	8.84502e-07	4.71305e-05
Os07g0684800	Os07g0684800	1106.43	-1.27026	0.258483	-4.91427	8.91125e-07	4.73864e-05
Os03g0198200	Os03g0198200	71.25	1.71815	0.349801	4.91179	9.02488e-07	4.78665e-05
Os06g0695300	Os06g0695300	13.3623	2.5079	0.510618	4.9115	9.03836e-07	4.78665e-05
Os01g0666000	Os01g0666000	53.7112	-2.24617	0.457371	-4.91105	9.05886e-07	4.78776e-05
Os12g0437800	Os12g0437800	752.948	-1.48242	0.302285	-4.90405	9.38787e-07	4.95158e-05
Os09g0378700	Os09g0378700	23.7136	-2.30636	0.470803	-4.89878	9.64353e-07	5.07613e-05
Os04g0281900	Os04g0281900	1658.97	-1.26451	0.258271	-4.89605	9.7784e-07	5.13672e-05
Os06g0598800	Os06g0598800	195.289	1.13483	0.23193	4.89299	9.93141e-07	5.20658e-05
Os01g0130000	Os01g0130000	646.778	-1.06584	0.217887	-4.8917	9.99677e-07	5.22697e-05
Os01g0833400	Os01g0833400	308.371	-1.56226	0.319388	-4.89143	1.00105e-06	5.22697e-05
Os05g0104800	Os05g0104800	3754.65	0.978091	0.199986	4.89079	1.00434e-06	5.23361e-05
Os03g0286500	Os03g0286500	1551.72	1.45429	0.297389	4.89018	1.00742e-06	5.23918e-05
Os05g0543400	Os05g0543400	3903.19	0.963813	0.197365	4.88341	1.04265e-06	5.41161e-05
Os03g0586800	Os03g0586800	4538.45	1.13357	0.232197	4.88194	1.05049e-06	5.43059e-05
Os07g0408100	Os07g0408100	846.48	1.044	0.213849	4.88195	1.05042e-06	5.43059e-05
Os03g0306100	Os03g0306100	23.9849	2.20336	0.451527	4.87979	1.06197e-06	5.47907e-05
Os10g0552400	Os10g0552400	168.803	-1.65731	0.339807	-4.8772	1.07604e-06	5.54066e-05
Os02g0717800	Os02g0717800	15330.8	1.1584	0.237791	4.87149	1.10762e-06	5.68077e-05
Os03g0762500	Os03g0762500	409.175	-1.50971	0.309892	-4.87175	1.10614e-06	5.68077e-05
Os12g0163700	Os12g0163700	451.948	2.10491	0.432125	4.87106	1.11003e-06	5.6819e-05
Os01g0748500	Os01g0748500	53.9214	2.10878	0.432962	4.87058	1.11272e-06	5.68448e-05
Os05g0207300	Os05g0207300	40.9832	1.73151	0.355576	4.86958	1.11838e-06	5.69104e-05
Os05g0457200	Os05g0457200	12.1286	-2.38333	0.489418	-4.86971	1.11763e-06	5.69104e-05
Os08g0106000	Os08g0106000	19.6807	-2.05623	0.422639	-4.86523	1.14324e-06	5.80617e-05
Os05g0147200	Os05g0147200	470.648	0.887608	0.182626	4.86025	1.1724e-06	5.94265e-05
Os06g0473000	Os06g0473000	257.796	1.32989	0.273658	4.85967	1.17583e-06	5.94846e-05
Os10g0411700	Os10g0411700	7946.89	1.172	0.241214	4.85877	1.18114e-06	5.96374e-05
Os11g0575600	Os11g0575600	9.16809	2.55447	0.526048	4.85596	1.19806e-06	6.03742e-05
Os01g0276000	Os01g0276000	1011.8	1.2421	0.255898	4.8539	1.21059e-06	6.08878e-05
Os04g0548300	Os04g0548300	1101.33	1.19462	0.246215	4.85195	1.22256e-06	6.13712e-05
Os09g0341500	Os09g0341500	51.5546	-2.00656	0.413845	-4.84859	1.2434e-06	6.22972e-05
Os05g0452600	Os05g0452600	431.682	0.88554	0.18273	4.84617	1.25868e-06	6.29414e-05
Os02g0247200	Os02g0247200	749.306	1.10779	0.228672	4.84444	1.26972e-06	6.31293e-05
Os05g0556900	Os05g0556900	4795.28	1.42419	0.293957	4.84489	1.26684e-06	6.31293e-05
Os09g0507800	Os09g0507800	13570.9	1.16675	0.240826	4.84477	1.26756e-06	6.31293e-05
Os04g0592700	Os04g0592700	834.65	1.28087	0.264538	4.84191	1.28597e-06	6.37997e-05
Os09g0380000	Os09g0380000	2869.57	-1.18837	0.24545	-4.84158	1.28811e-06	6.37997e-05
Os01g0324400	Os01g0324400	253.664	1.09636	0.226579	4.83877	1.30646e-06	6.45004e-05
Os03g0255500	Os03g0255500	3636.02	-0.889273	0.183785	-4.83865	1.30722e-06	6.45004e-05
Os10g0445500	Os10g0445500	2191.6	0.835471	0.172746	4.8364	1.32211e-06	6.51115e-05
Os05g0204900	Os05g0204900	1230.94	0.89683	0.185512	4.83434	1.33586e-06	6.56641e-05
Os04g0654400	Os04g0654400	40.1999	-1.92478	0.398202	-4.83367	1.34041e-06	6.57636e-05
Os03g0140500	Os03g0140500	146.798	1.18389	0.244974	4.83269	1.34698e-06	6.59612e-05
Os03g0200200	Os03g0200200	44.2854	-1.46195	0.302605	-4.83121	1.35708e-06	6.6331e-05
Os04g0476600	Os04g0476600	32.5772	-2.46197	0.510367	-4.82393	1.40757e-06	6.86696e-05
Os12g0282000	Os12g0282000	23.9705	2.50034	0.518441	4.8228	1.41556e-06	6.89301e-05
Os07g0600400	Os07g0600400	823.443	1.40347	0.29112	4.82092	1.42897e-06	6.94533e-05
Os10g0132300	Os10g0132300	1202.85	1.09541	0.2273	4.81924	1.44103e-06	6.99088e-05
Os04g0358000	Os04g0358000	34.963	1.92245	0.398969	4.81855	1.44606e-06	7.0022e-05
Os05g0227700	Os05g0227700	4947.44	0.961011	0.199464	4.81797	1.45025e-06	7.00943e-05
Os01g0259933	Os01g0259933	78.7786	1.91344	0.397198	4.81734	1.45488e-06	7.01879e-05
Os08g0557900	Os08g0557900	3324.67	-0.840251	0.174447	-4.81667	1.45974e-06	7.02921e-05
Os02g0799600	Os02g0799600	62.6756	-2.19313	0.455599	-4.81373	1.48139e-06	7.12024e-05
Os01g0362533	Os01g0362533	70.5315	1.36925	0.284493	4.81295	1.48717e-06	7.13487e-05
Os01g0375000	Os01g0375000	2019.35	1.36563	0.283914	4.81002	1.50915e-06	7.22696e-05
Os03g0598800	Os03g0598800	8048.84	1.029	0.213978	4.80893	1.5174e-06	7.23981e-05
Os06g0717300	Os06g0717300	255.85	1.31098	0.272605	4.80906	1.51638e-06	7.23981e-05
Os06g0274200	Os06g0274200	1472.74	1.95799	0.407198	4.80844	1.52115e-06	7.2444e-05
Os02g0682600	Os02g0682600	783.524	1.14647	0.238471	4.80761	1.52747e-06	7.26122e-05
Os06g0498800	Os06g0498800	26.7323	-2.30131	0.479343	-4.80096	1.57907e-06	7.4928e-05
Os01g0231700	Os01g0231700	1511.14	1.49986	0.312661	4.79708	1.60992e-06	7.62527e-05
Os02g0198700	Os02g0198700	230.962	1.30135	0.271384	4.79523	1.62486e-06	7.63326e-05
Os03g0784700	Os03g0784700	5168.39	1.00181	0.208922	4.79513	1.6257e-06	7.63326e-05
Os04g0550866	Os04g0550866	47.3886	2.38475	0.49723	4.79607	1.61806e-06	7.63326e-05
Os07g0475800	Os07g0475800	1355.96	1.59654	0.332956	4.79506	1.62628e-06	7.63326e-05
Os12g0176800	Os12g0176800	2441.76	0.977131	0.20376	4.7955	1.62273e-06	7.63326e-05
Os09g0518800	Os09g0518800	480.047	0.721121	0.150413	4.79426	1.63277e-06	7.64191e-05
Os11g0433900	Os11g0433900	5439.88	1.0177	0.212281	4.79411	1.634e-06	7.64191e-05
Os03g0283400	Os03g0283400	323.407	-0.92111	0.192167	-4.79329	1.64072e-06	7.65953e-05
Os03g0144300	Os03g0144300	65.7057	1.3939	0.29092	4.79135	1.65661e-06	7.71987e-05
Os01g0833500	Os01g0833500	237.062	1.03201	0.215433	4.79038	1.66467e-06	7.74355e-05
Os10g0465800	Os10g0465800	6484.16	1.20049	0.250664	4.78922	1.67428e-06	7.77433e-05
Os10g0571600	Os10g0571600	76.0697	-1.75784	0.367234	-4.7867	1.69549e-06	7.85879e-05
Os04g0502300	Os04g0502300	1377.17	0.831697	0.173794	4.78553	1.70535e-06	7.89042e-05
Os04g0543900	Os04g0543900	3338.38	-1.13123	0.23651	-4.78299	1.7271e-06	7.97686e-05
Os01g0733200	Os01g0733200	128.476	-1.39421	0.291567	-4.78179	1.73742e-06	8.01031e-05
Os02g0232000	Os02g0232000	35.262	-2.11766	0.44304	-4.77984	1.75437e-06	8.03886e-05
Os03g0182600	Os03g0182600	5812.54	1.04102	0.217787	4.77999	1.75308e-06	8.03886e-05
Os04g0446500	Os04g0446500	2035.8	1.68083	0.351664	4.77965	1.75598e-06	8.03886e-05
Os08g0424200	Os08g0424200	1806.91	-0.962533	0.201379	-4.77971	1.75546e-06	8.03886e-05
Os09g0296400	Os09g0296400	108.212	1.33093	0.278805	4.7737	1.80867e-06	8.26554e-05
Os01g0896700	Os01g0896700	29788.9	1.07441	0.225315	4.76848	1.85619e-06	8.46779e-05
Os01g0208700	Os01g0208700	648.024	0.980242	0.205669	4.76611	1.87812e-06	8.55286e-05
Os06g0225900	Os06g0225900	875.839	0.903215	0.189561	4.76476	1.89077e-06	8.56544e-05
Os08g0113100	Os08g0113100	1415.31	1.15236	0.241839	4.765	1.88858e-06	8.56544e-05
Os09g0504700	Os09g0504700	881.907	-0.993263	0.208436	-4.76532	1.88558e-06	8.56544e-05
Os01g0358400	Os01g0358400	15.7244	2.14921	0.451336	4.76187	1.91808e-06	8.63162e-05
Os02g0813500	Os02g0813500	4916.99	-0.582821	0.122383	-4.76226	1.91436e-06	8.63162e-05
Os06g0149400	Os06g0149400	108.497	1.34945	0.28339	4.76181	1.91866e-06	8.63162e-05
Os07g0691300	Os07g0691300	1034.85	-1.34884	0.283205	-4.76276	1.90967e-06	8.63162e-05
Os07g0661100	Os07g0661100	665.504	0.587836	0.123483	4.76045	1.93162e-06	8.67496e-05
Os02g0526400	Os02g0526400	1124.43	-1.52163	0.319724	-4.75918	1.94379e-06	8.71455e-05
Os01g0776500	Os01g0776500	252.065	1.48427	0.312094	4.75585	1.97611e-06	8.84422e-05
Os04g0346100	Os04g0346100	2755.76	0.804515	0.169225	4.75412	1.99312e-06	8.88971e-05
Os09g0502000	Os09g0502000	93.318	1.58103	0.332556	4.75418	1.99255e-06	8.88971e-05
Os06g0652400	Os06g0652400	1335.91	0.750472	0.157936	4.75174	2.01678e-06	8.97987e-05
Os03g0187000	Os03g0187000	1183.02	1.09651	0.23091	4.74868	2.04752e-06	9.09863e-05
Os06g0562600	Os06g0562600	6867.5	1.22238	0.257431	4.74839	2.05045e-06	9.09863e-05
Os02g0709800	Os02g0709800	1849.32	-0.752651	0.158525	-4.74785	2.05588e-06	9.10718e-05
Os02g0219900	Os02g0219900	751.403	-0.955973	0.201402	-4.7466	2.06865e-06	9.14814e-05
Os03g0441500	Os03g0441500	1416.5	0.52298	0.110287	4.74201	2.11611e-06	9.34215e-05
Os05g0539700	Os05g0539700	1746.8	0.987406	0.208266	4.74108	2.12577e-06	9.36889e-05
Os03g0719400	Os03g0719400	75.5791	-1.44547	0.304979	-4.73956	2.1418e-06	9.42355e-05
Os10g0463800	Os10g0463800	931.079	-1.53186	0.323242	-4.73905	2.1472e-06	9.43136e-05
Os12g0567700	Os12g0567700	11834.1	0.993149	0.209638	4.73744	2.16433e-06	9.49059e-05
Os03g0780500	Os03g0780500	2351.75	1.07091	0.226098	4.73648	2.17465e-06	9.51979e-05
Os02g0529700	Os02g0529700	2508.06	1.75637	0.370891	4.73554	2.18467e-06	9.54758e-05
Os09g0401900	Os09g0401900	256.465	1.01522	0.214451	4.73405	2.20081e-06	9.60194e-05
Os03g0429800	Os03g0429800	1585.67	-0.896846	0.189492	-4.73289	2.21346e-06	9.64096e-05
Os12g0428000	Os12g0428000	1424.04	-1.75453	0.371015	-4.72901	2.25619e-06	9.81066e-05
Os08g0320000	Os08g0320000	1586.88	0.792005	0.167544	4.72715	2.27696e-06	9.88443e-05
Os03g0821100	Os03g0821100	752.136	1.54982	0.327915	4.72629	2.28658e-06	9.90968e-05
Os05g0132700	Os05g0132700	12.1347	-2.48966	0.526867	-4.7254	2.29663e-06	9.92014e-05
Os05g0346300	Os05g0346300	7135.71	1.01001	0.21373	4.72563	2.29408e-06	9.92014e-05
Os01g0626400	Os01g0626400	37.3913	-1.65217	0.34971	-4.72439	2.30808e-06	9.94722e-05
Os03g0343700	Os03g0343700	839.507	1.29651	0.274442	4.72417	2.31055e-06	9.94722e-05
Os01g0975900	Os01g0975900	234.924	-2.11701	0.448229	-4.72304	2.3234e-06	9.94731e-05
Os07g0670600	Os07g0670600	520.289	1.66794	0.353165	4.72283	2.32587e-06	9.94731e-05
Os08g0541400	Os08g0541400	1848.21	0.883789	0.187105	4.72349	2.31836e-06	9.94731e-05
Os12g0111400	Os12g0111400	80.538	2.21392	0.46877	4.72283	2.32581e-06	9.94731e-05
Os01g0186000	Os01g0186000	174.82	-1.98996	0.421552	-4.72056	2.35198e-06	0.000100424
Os03g0831100	Os03g0831100	1008.28	1.35027	0.286277	4.71668	2.39728e-06	0.000102191
Os08g0508600	Os08g0508600	878.374	0.921985	0.195533	4.71524	2.41425e-06	0.000102578
Os09g0378300	Os09g0378300	1213.75	0.921186	0.19535	4.71556	2.41043e-06	0.000102578
Os07g0191000	Os07g0191000	1169.78	0.889367	0.188652	4.71432	2.42519e-06	0.000102875
Os04g0475600	Os04g0475600	348.69	-1.23794	0.262618	-4.71383	2.43101e-06	0.000102954
Os06g0664400	Os06g0664400	1200.64	0.885398	0.187915	4.71168	2.45682e-06	0.000103877
Os01g0280400	Os01g0280400	328.746	1.86695	0.39635	4.71036	2.47274e-06	0.000104212
Os07g0640000	Os07g0640000	389.844	1.74231	0.369871	4.71059	2.46998e-06	0.000104212
Os01g0219300	Os01g0219300	388.447	-1.65068	0.350768	-4.7059	2.52749e-06	0.000106175
Os05g0510400	Os05g0510400	393.986	-1.03155	0.219196	-4.70604	2.52571e-06	0.000106175
Os02g0817700	Os02g0817700	9870.43	-0.882469	0.187583	-4.70441	2.54604e-06	0.000106782
Os02g0122300	Os02g0122300	1867.36	0.738866	0.157136	4.70208	2.57527e-06	0.000107144
Os02g0618250	Os02g0618250	87.3915	1.57829	0.335597	4.70293	2.56455e-06	0.000107144
Os03g0401300	Os03g0401300	12556.3	0.893354	0.189946	4.7032	2.5611e-06	0.000107144
Os05g0112750	Os05g0112750	341.757	0.656679	0.139651	4.7023	2.57247e-06	0.000107144
Os09g0491708	Os09g0491708	1281.78	-0.808339	0.171899	-4.70241	2.57103e-06	0.000107144
Os01g0823300	Os01g0823300	4345.81	1.28151	0.272729	4.69883	2.61656e-06	0.000108688
Os01g0276200	Os01g0276200	1293.41	1.44177	0.307068	4.69527	2.66255e-06	0.000110422
Os01g0291500	Os01g0291500	348.669	1.03757	0.221179	4.69108	2.71767e-06	0.00011236
Os12g0124100	Os12g0124100	195.591	0.966893	0.206114	4.69106	2.71793e-06	0.00011236
Os06g0142800	Os06g0142800	855.14	1.87624	0.400153	4.68881	2.74802e-06	0.000113424
Os05g0557800	Os05g0557800	809.197	1.13105	0.24131	4.68715	2.77036e-06	0.000114164
Os01g0955000	Os01g0955000	714.379	-1.53223	0.32696	-4.68628	2.78211e-06	0.000114467
Os05g0435300	Os05g0435300	16.0109	-2.31942	0.495376	-4.68215	2.83885e-06	0.000116617
Os03g0806400	Os03g0806400	202.809	1.10752	0.236628	4.68041	2.86302e-06	0.000117424
Os04g0581300	Os04g0581300	407.669	1.20018	0.256567	4.67784	2.89907e-06	0.000118716
Os03g0160300	Os03g0160300	30.8732	1.78985	0.38266	4.67739	2.90546e-06	0.00011879
Os07g0674400	Os07g0674400	527.091	1.22121	0.261198	4.67544	2.93325e-06	0.000119551
Os12g0233300	Os12g0233300	551.36	1.21687	0.260265	4.6755	2.93237e-06	0.000119551
Os06g0539066	Os06g0539066	122.984	1.63711	0.350303	4.67341	2.96236e-06	0.000120548
Os02g0788500	Os02g0788500	1389.08	0.936292	0.20038	4.67259	2.9742e-06	0.000120725
Os03g0424800	Os03g0424800	14321.1	1.15286	0.246735	4.67247	2.97599e-06	0.000120725
Os03g0701550	Os03g0701550	132.45	1.27269	0.272422	4.67175	2.98639e-06	0.000120795
Os07g0450000	Os07g0450000	1827.09	1.71018	0.366072	4.67171	2.987e-06	0.000120795
Os01g0616600	Os01g0616600	152.413	1.74232	0.372999	4.67112	2.99558e-06	0.000120953
Os06g0710300	Os06g0710300	873.632	-1.38772	0.297178	-4.66967	3.01688e-06	0.000121625
Os02g0468200	Os02g0468200	314.802	1.23197	0.263873	4.66879	3.02986e-06	0.000121887
Os04g0466700	Os04g0466700	498.997	1.33917	0.286867	4.66827	3.03745e-06	0.000121887
Os07g0506700	Os07g0506700	680.688	1.32324	0.283451	4.66832	3.03674e-06	0.000121887
Os08g0175200	Os08g0175200	2457.18	-0.657268	0.140824	-4.66729	3.05197e-06	0.000122281
Os07g0104366	Os07g0104366	16.2344	2.05107	0.43956	4.66619	3.06834e-06	0.000122748
Os01g0644200	Os01g0644200	14.2446	-2.34976	0.503655	-4.66542	3.0799e-06	0.000123021
Os01g0250600	Os01g0250600	669.282	1.08102	0.231769	4.66421	3.09809e-06	0.000123558
Os08g0116500	Os08g0116500	20210.3	1.15581	0.247845	4.66347	3.10927e-06	0.000123814
Os02g0111700	Os02g0111700	5081.33	1.07468	0.230605	4.66024	3.15844e-06	0.000125579
Os07g0418700	Os07g0418700	302.332	-2.25017	0.48288	-4.6599	3.16367e-06	0.000125595
Os04g0446401	Os04g0446401	148.077	1.19032	0.255481	4.65912	3.17568e-06	0.00012588
Os08g0471900	Os08g0471900	951.825	0.935668	0.200918	4.65697	3.20893e-06	0.000127004
Os03g0775000	Os03g0775000	96.1879	2.2754	0.488798	4.65509	3.23837e-06	0.000127975
Os01g0251100	Os01g0251100	654.534	1.38481	0.297516	4.65456	3.24673e-06	0.00012811
Os11g0307550	Os11g0307550	163.42	-1.22986	0.264341	-4.65255	3.27853e-06	0.000129169
Os08g0169700	Os08g0169700	259.295	1.09176	0.234733	4.65107	3.30211e-06	0.000129901
Os04g0538100	Os04g0538100	555.054	1.31756	0.283348	4.64997	3.31976e-06	0.000130399
Os03g0798600	Os03g0798600	7778.16	0.963637	0.207284	4.64888	3.33746e-06	0.00013086
Os07g0609550	Os07g0609550	44.4914	1.62704	0.350004	4.64862	3.34158e-06	0.00013086
Os01g0914000	Os01g0914000	1015.38	-0.80171	0.172529	-4.64682	3.37086e-06	0.00013161
Os07g0180900	Os07g0180900	8569.28	1.19859	0.257935	4.64688	3.36999e-06	0.00013161
Os01g0754500	Os01g0754500	1131.99	-0.664978	0.143133	-4.64589	3.38615e-06	0.000131811
Os05g0199700	Os05g0199700	929.789	1.02617	0.220864	4.64618	3.38137e-06	0.000131811
Os03g0115000	Os03g0115000	335.229	1.20161	0.258907	4.64108	3.46588e-06	0.000134512
Os09g0363500	Os09g0363500	882.212	-0.923746	0.199031	-4.64122	3.46358e-06	0.000134512
Os05g0565000	Os05g0565000	190.877	1.4889	0.320926	4.63939	3.49435e-06	0.000135415
Os10g0452500	Os10g0452500	119.782	2.18024	0.46998	4.63901	3.50089e-06	0.000135467
Os02g0331400	Os02g0331400	126.395	2.25962	0.487434	4.63574	3.55655e-06	0.000137416
Os01g0647200	Os01g0647200	75.3067	2.36731	0.510827	4.63427	3.58199e-06	0.000137771
Os02g0749900	Os02g0749900	252.254	0.794916	0.171511	4.63478	3.57323e-06	0.000137771
Os03g0825400	Os03g0825400	1319.75	1.20764	0.260605	4.63399	3.58692e-06	0.000137771
Os05g0195200	Os05g0195200	95.2757	-1.80009	0.388451	-4.63401	3.58644e-06	0.000137771
Os10g0536500	Os10g0536500	1983.37	1.75145	0.378153	4.6316	3.62853e-06	0.000139163
Os04g0524300	Os04g0524300	34.454	2.31305	0.499524	4.63051	3.64757e-06	0.000139483
Os07g0674200	Os07g0674200	5278.64	1.00983	0.218083	4.63051	3.64759e-06	0.000139483
Os11g0147150	Os11g0147150	191.287	-1.5444	0.333953	-4.6246	3.75321e-06	0.000143311
Os03g0345200	Os03g0345200	12434.6	0.921477	0.199283	4.62396	3.76481e-06	0.00014335
Os09g0272000	Os09g0272000	452.897	-0.935265	0.202266	-4.62394	3.76527e-06	0.00014335
Os09g0358050	Os09g0358050	8.46321	2.41872	0.523134	4.62353	3.77272e-06	0.000143424
Os04g0405300	Os04g0405300	38.7966	-1.99561	0.431811	-4.62149	3.8099e-06	0.000144415
Os12g0634800	Os12g0634800	519.632	1.28434	0.277894	4.62168	3.80641e-06	0.000144415
Os03g0105600	Os03g0105600	119.162	1.85191	0.400782	4.62075	3.82355e-06	0.000144722
Os01g0525701	Os01g0525701	61.1652	1.83023	0.396449	4.61655	3.90171e-06	0.000147465
Os02g0684400	Os02g0684400	678.226	-1.64904	0.357295	-4.61534	3.92458e-06	0.0001479
Os03g0818400	Os03g0818400	4078.16	1.01037	0.218907	4.61552	3.92105e-06	0.0001479
Os02g0611400	Os02g0611400	712.15	1.3049	0.283018	4.61067	4.0138e-06	0.000151043
Os09g0475400	Os09g0475400	1509.5	-0.874937	0.189883	-4.60778	4.06991e-06	0.000152659
Os09g0483400	Os09g0483400	39.7114	-2.34441	0.508792	-4.60779	4.06963e-06	0.000152659
Os12g0508300	Os12g0508300	5673.57	1.09203	0.23701	4.60755	4.07435e-06	0.000152659
Os07g0168700	Os07g0168700	54.4992	2.09886	0.455731	4.60547	4.11529e-06	0.00015309
Os07g0229900	Os07g0229900	8150.17	1.35346	0.293858	4.60585	4.10781e-06	0.00015309
Os09g0252100	Os09g0252100	4538.92	0.68761	0.149294	4.60576	4.10965e-06	0.00015309
Os09g0323500	Os09g0323500	2074.78	-1.31024	0.28448	-4.60573	4.11025e-06	0.00015309
Os11g0303800	Os11g0303800	83.4142	-1.92352	0.417617	-4.60594	4.10611e-06	0.00015309
Os01g0794400	Os01g0794400	84.6914	-1.42958	0.310438	-4.60503	4.12407e-06	0.000153197
Os02g0134100	Os02g0134100	130.293	1.51289	0.328803	4.60122	4.20028e-06	0.000155595
Os05g0134800	Os05g0134800	587.439	2.09828	0.456028	4.6012	4.20057e-06	0.000155595
Os04g0373400	Os04g0373400	216.902	-1.34827	0.29309	-4.6002	4.2208e-06	0.000156122
Os01g0661500	Os01g0661500	903.08	-1.71667	0.373208	-4.59975	4.22995e-06	0.000156238
Os11g0591000	Os11g0591000	108.457	-1.28559	0.279699	-4.59633	4.29989e-06	0.000158596
Os04g0598200	Os04g0598200	5781.02	1.25561	0.273259	4.59496	4.32822e-06	0.000159189
Os07g0517000	Os07g0517000	914.752	0.908467	0.197708	4.59499	4.32774e-06	0.000159189
Os03g0786700	Os03g0786700	618.507	1.14292	0.248861	4.59258	4.37793e-06	0.00016065
Os11g0605500	Os11g0605500	1257.19	-0.941352	0.204977	-4.59247	4.38029e-06	0.00016065
Os02g0284600	Os02g0284600	7786.8	1.19517	0.260364	4.59037	4.4246e-06	0.000161781
Os03g0668900	Os03g0668900	474.571	1.71802	0.374287	4.59013	4.42981e-06	0.000161781
Os07g0584100	Os07g0584100	507.944	-1.33854	0.2916	-4.59032	4.4257e-06	0.000161781
Os03g0406250	Os03g0406250	146.641	1.20142	0.26186	4.58804	4.47436e-06	0.000163179
Os03g0154700	Os03g0154700	1048.98	1.24376	0.271305	4.58437	4.55365e-06	0.000165625
Os08g0326600	Os08g0326600	2012.69	1.21887	0.265877	4.58434	4.55416e-06	0.000165625
Os12g0129650	Os12g0129650	63.5503	1.27124	0.277321	4.58398	4.56199e-06	0.000165678
Os05g0506600	Os05g0506600	11.2309	2.43196	0.530801	4.58168	4.61245e-06	0.000167277
Os04g0587500	Os04g0587500	65.8111	-1.59307	0.347997	-4.57783	4.69827e-06	0.000170152
Os03g0109500	Os03g0109500	639.966	1.39069	0.303834	4.57713	4.71402e-06	0.000170485
Os04g0349500	Os04g0349500	24835.4	0.8854	0.193456	4.57676	4.72231e-06	0.000170547
Os11g0634500	Os11g0634500	3202.16	1.09603	0.2395	4.57633	4.73214e-06	0.000170666
Os11g0220800	Os11g0220800	8537.01	1.12887	0.246722	4.57548	4.75136e-06	0.000171121
Os02g0182850	Os02g0182850	59.4376	-1.38224	0.302122	-4.57512	4.75951e-06	0.00017117
Os03g0699200	Os03g0699200	3090.2	0.988316	0.216033	4.57484	4.76588e-06	0.00017117
Os08g0127600	Os08g0127600	2726.74	0.673043	0.147148	4.57391	4.78711e-06	0.000171696
Os06g0645400	Os06g0645400	2850.47	1.15029	0.251525	4.57327	4.80161e-06	0.000171978
Os01g0840700	Os01g0840700	2210.55	1.58395	0.346561	4.57048	4.86601e-06	0.000173743
Os03g0139100	Os03g0139100	10693.5	1.30437	0.285403	4.57027	4.87093e-06	0.000173743
Os08g0331800	Os08g0331800	284.417	-1.60281	0.350665	-4.57078	4.85902e-06	0.000173743
Os04g0662800	Os04g0662800	52.7824	1.3864	0.303373	4.56994	4.8787e-06	0.000173782
Os12g0132400	Os12g0132400	252.198	1.44291	0.315891	4.56775	4.92998e-06	0.000175368
Os01g0723200	Os01g0723200	3418.95	1.58173	0.346334	4.56707	4.94578e-06	0.000175516
Os03g0829200	Os03g0829200	104.529	-1.66977	0.365616	-4.567	4.94764e-06	0.000175516
Os03g0350300	Os03g0350300	5281.1	1.24404	0.272727	4.56149	5.07913e-06	0.000179935
Os03g0191100	Os03g0191100	911.182	0.544497	0.119399	4.5603	5.10798e-06	0.000180711
Os07g0448600	Os07g0448600	24.3629	-1.93531	0.424421	-4.55987	5.11849e-06	0.000180837
Os06g0638500	Os06g0638500	234.158	-0.894055	0.196104	-4.55909	5.13761e-06	0.000181266
Os10g0495500	Os10g0495500	1212.12	1.1146	0.244571	4.55738	5.17965e-06	0.000182338
Os12g0618800	Os12g0618800	591.034	-0.915028	0.200784	-4.55728	5.18202e-06	0.000182338
Os08g0434300	Os08g0434300	2004.33	0.987586	0.216732	4.55671	5.19603e-06	0.000182584
Os02g0162500	Os02g0162500	10491.7	0.775755	0.170316	4.55479	5.24375e-06	0.000183764
Os03g0569900	Os03g0569900	2219.24	1.17066	0.257004	4.55504	5.23766e-06	0.000183764
Os01g0810000	Os01g0810000	896.965	0.863089	0.189506	4.5544	5.25346e-06	0.000183857
Os06g0142900	Os06g0142900	1401.26	-0.747412	0.164172	-4.55262	5.29809e-06	0.00018517
Os01g0839300	Os01g0839300	582.464	1.28064	0.281347	4.55182	5.3184e-06	0.000185381
Os04g0103200	Os04g0103200	4589.53	0.885133	0.194454	4.55189	5.3167e-06	0.000185381
Os02g0285800	Os02g0285800	3311.62	1.2705	0.279155	4.55125	5.33286e-06	0.000185454
Os09g0557500	Os09g0557500	70.6601	-1.44567	0.317648	-4.55117	5.33475e-06	0.000185454
Os06g0104300	Os06g0104300	758.253	1.11674	0.245513	4.54858	5.40102e-06	0.000187507
Os10g0479001	Os10g0479001	545.839	-0.792245	0.174197	-4.54798	5.4164e-06	0.000187739
Os11g0579800	Os11g0579800	2109.38	1.41454	0.311042	4.54775	5.42215e-06	0.000187739
Os02g0622300	Os02g0622300	82.4166	1.29445	0.284674	4.54714	5.43802e-06	0.000188038
Os01g0314800	Os01g0314800	3426.36	-1.42619	0.313755	-4.54555	5.47912e-06	0.000189208
Os07g0147550	Os07g0147550	33.1713	-1.58915	0.349763	-4.54351	5.53243e-06	0.000190796
Os12g0292400	Os12g0292400	3300.61	1.34041	0.295093	4.54234	5.5632e-06	0.000191602
Os02g0686400	Os02g0686400	474.278	0.990766	0.218165	4.54137	5.58909e-06	0.000191732
Os10g0411800	Os10g0411800	5424.89	0.951612	0.209518	4.54191	5.57472e-06	0.000191732
Os11g0528500	Os11g0528500	2025.73	0.844159	0.185874	4.54156	5.58395e-06	0.000191732
Os05g0519500	Os05g0519500	721.253	1.34649	0.296519	4.541	5.59888e-06	0.000191815
Os07g0575100	Os07g0575100	2357.96	0.772463	0.170202	4.53849	5.66576e-06	0.000193851
Os09g0468900	Os09g0468900	1507.51	-0.797761	0.175788	-4.5382	5.67355e-06	0.000193862
Os01g0858350	Os01g0858350	232.727	-1.49182	0.328831	-4.53676	5.71264e-06	0.000194942
Os03g0699700	Os03g0699700	139.93	1.51747	0.334525	4.5362	5.72772e-06	0.000194945
Os12g0502200	Os12g0502200	6101.87	1.10278	0.2431	4.53632	5.7243e-06	0.000194945
Os09g0568800	Os09g0568800	4728.28	0.965598	0.212898	4.5355	5.74661e-06	0.000195332
Os01g0618400	Os01g0618400	1278.93	0.742091	0.163677	4.53387	5.79133e-06	0.000196595
Os07g0270900	Os07g0270900	1656.4	1.16252	0.256485	4.53253	5.82821e-06	0.000197589
Os02g0816500	Os02g0816500	1529.04	0.651595	0.143785	4.53174	5.84985e-06	0.000197844
Os08g0184300	Os08g0184300	1910.98	1.2555	0.277047	4.5317	5.85095e-06	0.000197844
Os05g0495900	Os05g0495900	613.11	-1.16238	0.256537	-4.53103	5.86958e-06	0.000198216
Os04g0370900	Os04g0370900	70.134	-2.34228	0.517123	-4.52944	5.91398e-06	0.000199457
Os09g0293900	Os09g0293900	282.3	1.42864	0.315624	4.52641	5.99955e-06	0.000202081
Os01g0935800	Os01g0935800	421.77	1.86214	0.411421	4.52613	6.00743e-06	0.000202084
Os11g0458100	Os11g0458100	299.634	-1.39754	0.308841	-4.52511	6.03639e-06	0.000202796
Os02g0782100	Os02g0782100	1162.98	1.15637	0.255598	4.52418	6.06301e-06	0.000203166
Os12g0498500	Os12g0498500	1614.65	1.02361	0.226245	4.52435	6.058e-06	0.000203166
Os03g0859600	Os03g0859600	1143.9	1.06488	0.235443	4.52289	6.10017e-06	0.000204148
Os05g0514800	Os05g0514800	25.2859	-2.25923	0.499697	-4.5212	6.1491e-06	0.000205521
Os02g0617700	Os02g0617700	486.419	1.53053	0.338694	4.51892	6.21544e-06	0.000207254
Os04g0670200	Os04g0670200	5445.92	-1.18073	0.261289	-4.51887	6.21692e-06	0.000207254
Os08g0150800	Os08g0150800	1063.42	0.576628	0.127688	4.51591	6.30465e-06	0.00020991
Os12g0105200	Os12g0105200	868.147	1.5667	0.346985	4.51519	6.32595e-06	0.00021035
Os09g0352400	Os09g0352400	1205.8	0.949295	0.210342	4.51311	6.38852e-06	0.000212159
Os04g0685500	Os04g0685500	103.306	-1.29809	0.287664	-4.51251	6.40645e-06	0.000212213
Os05g0528900	Os05g0528900	1378.27	1.11813	0.247782	4.51254	6.40552e-06	0.000212213
Os12g0609800	Os12g0609800	995.377	1.24641	0.276297	4.51111	6.44883e-06	0.000213345
Os12g0556400	Os12g0556400	625.908	1.06936	0.237137	4.50946	6.49935e-06	0.000214743
Os10g0510000	Os10g0510000	117.002	1.47597	0.327332	4.50908	6.51102e-06	0.000214855
Os01g0783700	Os01g0783700	52.9755	-1.56125	0.346362	-4.50757	6.55748e-06	0.000216013
Os09g0511200	Os09g0511200	41.7497	-2.18326	0.484373	-4.5074	6.5627e-06	0.000216013
Os08g0155000	Os08g0155000	1252.2	1.2564	0.278851	4.50562	6.61807e-06	0.00021756
Os10g0377400	Os10g0377400	699.786	0.654952	0.145388	4.50487	6.64143e-06	0.000218052
Os03g0756000	Os03g0756000	11500	1.04193	0.231307	4.50455	6.65143e-06	0.000218105
Os02g0814700	Os02g0814700	12174.9	1.16697	0.259132	4.50338	6.68807e-06	0.00021903
Os03g0168100	Os03g0168100	5.08996	-2.31155	0.513451	-4.50199	6.73207e-06	0.000220194
Os06g0571400	Os06g0571400	11117	0.919089	0.20419	4.50114	6.75884e-06	0.000220582
Os10g0552900	Os10g0552900	947.027	1.0624	0.236032	4.50108	6.76091e-06	0.000220582
Os01g0635400	Os01g0635400	585.574	1.17149	0.260472	4.49758	6.87298e-06	0.000223957
Os01g0721900	Os01g0721900	6596.19	1.25436	0.279178	4.49303	7.02154e-06	0.000228226
Os04g0110100	Os04g0110100	8.80894	-2.32043	0.516449	-4.49304	7.02121e-06	0.000228226
Os06g0298100	Os06g0298100	31.8206	1.9684	0.438212	4.49188	7.05956e-06	0.000229176
Os06g0129900	Os06g0129900	534.385	-1.09522	0.243856	-4.49126	7.08034e-06	0.000229564
Os10g0159700	Os10g0159700	756.444	-0.863579	0.192308	-4.4906	7.10226e-06	0.000229988
Os03g0796501	Os03g0796501	4415.27	0.813278	0.181158	4.48932	7.14509e-06	0.000231087
Os01g0268600	Os01g0268600	154.632	-1.64452	0.366683	-4.48485	7.29659e-06	0.000235694
Os01g0838200	Os01g0838200	137.651	1.57179	0.350647	4.48255	7.37549e-06	0.000237946
Os10g0575600	Os10g0575600	436.957	1.46606	0.327326	4.47891	7.50261e-06	0.000241748
Os01g0227700	Os01g0227700	170.202	-1.72257	0.384671	-4.47803	7.53344e-06	0.000242441
Os03g0806600	Os03g0806600	797.736	-1.78571	0.398875	-4.47686	7.57472e-06	0.000243468
Os08g0559200	Os08g0559200	8522.86	1.11535	0.249204	4.47568	7.61701e-06	0.000244525
Os02g0550700	Os02g0550700	744.275	0.953885	0.213163	4.47491	7.64447e-06	0.000245104
Os04g0560700	Os04g0560700	2062.75	-1.24083	0.27758	-4.47018	7.8154e-06	0.000249806
Os07g0611500	Os07g0611500	4.7767	2.06558	0.462093	4.47006	7.81995e-06	0.000249806
Os09g0246200	Os09g0246200	432.256	1.00914	0.225751	4.47014	7.81674e-06	0.000249806
Os03g0213800	Os03g0213800	274.402	1.44605	0.323628	4.46823	7.88694e-06	0.000251328
Os07g0549800	Os07g0549800	271.352	1.26815	0.283799	4.46848	7.87771e-06	0.000251328
Os08g0430300	Os08g0430300	200.852	-0.798793	0.178798	-4.46756	7.91157e-06	0.000251805
Os03g0114900	Os03g0114900	58.3023	1.54432	0.345804	4.46589	7.97366e-06	0.000253471
Os01g0268300	Os01g0268300	2262.05	1.02682	0.229976	4.46489	8.011e-06	0.000254226
Os02g0170100	Os02g0170100	1281.44	0.653182	0.146298	4.46473	8.01696e-06	0.000254226
Os02g0541325	Os02g0541325	5850.34	-1.09003	0.244178	-4.46409	8.04086e-06	0.000254522
Os04g0551800	Os04g0551800	4607.38	1.26858	0.284183	4.46396	8.04589e-06	0.000254522
Os11g0133800	Os11g0133800	51.879	-1.42289	0.318788	-4.46342	8.06608e-06	0.000254851
Os07g0672600	Os07g0672600	28.6529	-2.18926	0.490965	-4.4591	8.23043e-06	0.000259728
Os11g0151500	Os11g0151500	136.203	2.16082	0.484624	4.45876	8.2436e-06	0.000259828
Os01g0788950	Os01g0788950	332.137	1.12601	0.252559	4.45841	8.25703e-06	0.000259936
Os06g0623600	Os06g0623600	587.186	-1.09497	0.245621	-4.45799	8.2733e-06	0.000260134
Os03g0249700	Os03g0249700	492.111	-0.821332	0.184284	-4.45687	8.31653e-06	0.00026085
Os10g0524000	Os10g0524000	109.67	-1.41443	0.317376	-4.45662	8.32616e-06	0.00026085
Os11g0135400	Os11g0135400	460.908	1.80011	0.403883	4.45701	8.31126e-06	0.00026085
Os03g0741100	Os03g0741100	426.319	-1.65882	0.372267	-4.45601	8.34987e-06	0.000261277
Os12g0615900	Os12g0615900	303.025	1.49521	0.335577	4.45564	8.36448e-06	0.00026142
Os09g0527500	Os09g0527500	148.441	1.41279	0.317225	4.45358	8.445e-06	0.00026362
Os01g0608900	Os01g0608900	15.2375	2.05601	0.461957	4.45066	8.56073e-06	0.000266592
Os03g0684700	Os03g0684700	494.75	1.45971	0.327962	4.45085	8.55312e-06	0.000266592
Os02g0796700	Os02g0796700	668.802	-1.11119	0.250144	-4.4422	8.90439e-06	0.000276963
Os02g0658100	Os02g0658100	776.615	1.34608	0.303059	4.44163	8.92811e-06	0.000277369
Os02g0139200	Os02g0139200	1040.08	1.27287	0.28681	4.43802	9.07913e-06	0.000281724
Os11g0242400	Os11g0242400	1511.73	0.95589	0.215423	4.43727	9.11081e-06	0.00028237
Os07g0235200	Os07g0235200	69.4243	-2.17809	0.491008	-4.43597	9.16603e-06	0.000283743
Os04g0581800	Os04g0581800	171.227	-1.77868	0.401014	-4.43546	9.18742e-06	0.000284067
Os03g0300300	Os03g0300300	782.475	1.64316	0.370495	4.43503	9.20587e-06	0.000284299
Os05g0169100	Os05g0169100	15573.1	0.73433	0.165712	4.43137	9.36376e-06	0.000288833
Os05g0566500	Os05g0566500	2641.69	0.841128	0.189832	4.4309	9.38389e-06	0.000289111
Os05g0567100	Os05g0567100	14972	-0.684559	0.154644	-4.42669	9.56901e-06	0.000294465
Os02g0202500	Os02g0202500	2026.52	0.867656	0.196108	4.42439	9.67158e-06	0.000296581
Os07g0684900	Os07g0684900	86.3477	-1.61857	0.365829	-4.42438	9.67198e-06	0.000296581
Os08g0357000	Os08g0357000	4788.03	-1.05538	0.238535	-4.42444	9.66909e-06	0.000296581
Os04g0459700	Os04g0459700	1080.71	1.48237	0.335129	4.42327	9.72165e-06	0.000297753
Os09g0491740	Os09g0491740	1057.7	-1.61386	0.364995	-4.4216	9.79737e-06	0.000299719
Os01g0810800	Os01g0810800	219.446	1.79361	0.405778	4.42017	9.86251e-06	0.000301357
Os03g0178000	Os03g0178000	25386.9	0.847784	0.191831	4.41943	9.8961e-06	0.000302029
Os01g0600000	Os01g0600000	3691.33	0.595072	0.134699	4.41779	9.9715e-06	0.000303973
Os07g0197100	Os07g0197100	254.214	1.11789	0.253085	4.41705	1.00057e-05	0.00030466
Os10g0495600	Os10g0495600	647.327	1.38897	0.31482	4.41194	1.0245e-05	0.000311579
Os02g0832500	Os02g0832500	2402.7	-0.542206	0.122948	-4.41005	1.03347e-05	0.000313939
Os05g0365500	Os05g0365500	220.108	1.53671	0.348854	4.40503	1.0577e-05	0.000320436
Os07g0544900	Os07g0544900	1237.89	0.856621	0.194472	4.40485	1.05855e-05	0.000320436
Os12g0289600	Os12g0289600	492.702	1.52043	0.345146	4.40518	1.05694e-05	0.000320436
Os03g0311300	Os03g0311300	2979.17	0.820731	0.18639	4.4033	1.06616e-05	0.000322366
Os05g0103600	Os05g0103600	852.945	0.934767	0.212315	4.40274	1.06891e-05	0.000322822
Os02g0592833	Os02g0592833	175.262	-1.97784	0.449405	-4.40102	1.07743e-05	0.000325015
Os03g0724300	Os03g0724300	307.887	0.786419	0.178722	4.40022	1.0814e-05	0.000325835
Os02g0114700	Os02g0114700	1188.74	0.997641	0.226892	4.39699	1.09763e-05	0.000330344
Os06g0114000	Os06g0114000	2323.37	0.960023	0.218471	4.39429	1.11137e-05	0.000334091
Os01g0962100	Os01g0962100	324.164	-1.80845	0.411985	-4.3896	1.13561e-05	0.000340984
Os12g0170100	Os12g0170100	1394.5	1.16947	0.266472	4.38872	1.1402e-05	0.000341968
Os05g0555800	Os05g0555800	1599.37	1.28094	0.29201	4.38662	1.15124e-05	0.00034488
Os02g0829800	Os02g0829800	285.698	1.47937	0.337289	4.38606	1.15424e-05	0.000345383
Os07g0301200	Os07g0301200	1854.23	1.04447	0.238187	4.38508	1.15944e-05	0.000346539
Os03g0438400	Os03g0438400	226.789	0.819861	0.186978	4.38479	1.16096e-05	0.000346594
Os09g0258600	Os09g0258600	10359.9	0.928088	0.211689	4.3842	1.16411e-05	0.000347137
Os08g0518200	Os08g0518200	137.754	1.19063	0.271594	4.38385	1.16599e-05	0.0003473
Os03g0101700	Os03g0101700	487.876	0.808257	0.184401	4.38316	1.16973e-05	0.000348014
Os02g0109100	Os02g0109100	2511.1	0.633469	0.144568	4.3818	1.17701e-05	0.000349782
Os03g0343300	Os03g0343300	750.762	1.29182	0.294876	4.38088	1.182e-05	0.000350861
Os09g0471500	Os09g0471500	33.35	2.00482	0.4579	4.3783	1.19608e-05	0.000354636
Os05g0375400	Os05g0375400	1491.71	-1.95654	0.44701	-4.37695	1.20354e-05	0.000356442
Os03g0201200	Os03g0201200	314.741	1.10925	0.25345	4.3766	1.20543e-05	0.000356597
Os01g0661400	Os01g0661400	241.24	1.20481	0.275325	4.37596	1.209e-05	0.000357247
Os03g0424500	Os03g0424500	9340.47	0.968174	0.221308	4.37478	1.21554e-05	0.000357552
Os08g0465800	Os08g0465800	2743.18	-1.55652	0.355757	-4.37523	1.21303e-05	0.000357552
Os09g0422600	Os09g0422600	377.952	-0.844521	0.193032	-4.37503	1.21417e-05	0.000357552
Os11g0256900	Os11g0256900	1337.79	-1.86095	0.425365	-4.37495	1.21458e-05	0.000357552
Os02g0818500	Os02g0818500	211.557	-0.982856	0.224708	-4.37393	1.22028e-05	0.000358542
Os07g0152900	Os07g0152900	1418.76	1.03506	0.236665	4.37354	1.2225e-05	0.00035879
Os09g0568266	Os09g0568266	1382.17	1.40398	0.321052	4.37305	1.22521e-05	0.000359177
Os02g0501350	Os02g0501350	325.978	1.30732	0.29902	4.37202	1.23102e-05	0.00036026
Os03g0746900	Os03g0746900	16.421	-2.07729	0.475146	-4.37191	1.23167e-05	0.00036026
Os07g0188233	Os07g0188233	312.715	1.07745	0.24649	4.37115	1.23591e-05	0.000361094
Os01g0511200	Os01g0511200	1637.43	0.986432	0.225809	4.36844	1.2514e-05	0.000365209
Os04g0650600	Os04g0650600	252.193	1.04029	0.238219	4.36697	1.25984e-05	0.00036726
Os12g0567500	Os12g0567500	50.6363	-1.70378	0.390208	-4.36633	1.26349e-05	0.000367912
Os04g0400700	Os04g0400700	45.4326	2.00426	0.459056	4.36604	1.26517e-05	0.000367988
Os03g0388800	Os03g0388800	16.9915	-1.91527	0.438871	-4.36408	1.27662e-05	0.000370903
Os11g0105400	Os11g0105400	843.642	1.57587	0.361327	4.36135	1.29264e-05	0.000375141
Os03g0241200	Os03g0241200	3871.01	1.34837	0.309196	4.3609	1.29527e-05	0.000375485
Os05g0395400	Os05g0395400	52.4425	-1.58252	0.36295	-4.36015	1.29971e-05	0.000376351
Os10g0466700	Os10g0466700	10619	0.771029	0.176882	4.35901	1.30651e-05	0.000377899
Os11g0648000	Os11g0648000	876.237	-0.708906	0.162669	-4.35796	1.31278e-05	0.00037929
Os02g0767500	Os02g0767500	10743.8	0.820637	0.188335	4.35732	1.31668e-05	0.000379995
Os02g0100300	Os02g0100300	128.582	1.18302	0.271541	4.35668	1.32053e-05	0.000380374
Os02g0730500	Os02g0730500	531.212	0.905337	0.207816	4.35643	1.32202e-05	0.000380374
Os05g0349800	Os05g0349800	8.63777	-2.29191	0.526106	-4.35637	1.32238e-05	0.000380374
Os08g0533300	Os08g0533300	54.3191	1.50166	0.344807	4.35509	1.33013e-05	0.000382182
Os01g0312800	Os01g0312800	46.3176	1.26953	0.291529	4.35473	1.33234e-05	0.000382393
Os05g0239151	Os05g0239151	500.325	1.29948	0.298462	4.35393	1.33719e-05	0.000383363
Os03g0200500	Os03g0200500	18146.9	1.17484	0.269879	4.35323	1.34149e-05	0.000384172
Os07g0637300	Os07g0637300	2962.86	-1.39229	0.319852	-4.35291	1.34345e-05	0.000384309
Os01g0663300	Os01g0663300	1119.01	-1.35101	0.310387	-4.35266	1.34494e-05	0.000384313
Os05g0323100	Os05g0323100	877.475	0.59378	0.13649	4.35037	1.3591e-05	0.000387932
Os02g0489400	Os02g0489400	7746.12	1.51547	0.348451	4.34917	1.36652e-05	0.000389623
Os03g0656800	Os03g0656800	36.399	-1.82491	0.419782	-4.34727	1.37841e-05	0.000392582
Os03g0123200	Os03g0123200	443.709	0.963855	0.221819	4.34523	1.39128e-05	0.000395815
Os03g0296300	Os03g0296300	539.261	1.04166	0.239762	4.34458	1.39545e-05	0.000396567
Os01g0166100	Os01g0166100	812.486	-0.72338	0.166573	-4.34272	1.40726e-05	0.000399488
Os02g0558500	Os02g0558500	287.151	-0.871049	0.200702	-4.34002	1.42471e-05	0.000402681
Os04g0620700	Os04g0620700	4834.67	1.17964	0.271764	4.3407	1.4203e-05	0.000402681
Os04g0652700	Os04g0652700	1394.71	-0.809065	0.186413	-4.34017	1.42372e-05	0.000402681
Os08g0422600	Os08g0422600	1368.35	1.09984	0.253415	4.34007	1.42437e-05	0.000402681
Os06g0232600	Os06g0232600	30.1603	1.8172	0.418761	4.33948	1.42823e-05	0.000403238
Os01g0151600	Os01g0151600	610.723	-0.920797	0.21221	-4.33909	1.43073e-05	0.000403507
Os09g0505300	Os09g0505300	2771.03	0.54618	0.12589	4.33854	1.43429e-05	0.000404072
Os12g0135900	Os12g0135900	750.14	0.82671	0.190592	4.33758	1.44058e-05	0.000405406
Os07g0443500	Os07g0443500	44.2006	2.1314	0.491694	4.33482	1.45881e-05	0.000410091
Os01g0104800	Os01g0104800	1554.42	1.21839	0.281087	4.33455	1.46056e-05	0.000410139
Os01g0184000	Os01g0184000	483.579	0.92304	0.21299	4.33373	1.46604e-05	0.000411042
Os09g0572400	Os09g0572400	120.282	-1.10392	0.254736	-4.3336	1.46693e-05	0.000411042
Os01g0508000	Os01g0508000	840.161	-0.973786	0.224941	-4.32907	1.49742e-05	0.000418131
Os02g0593500	Os02g0593500	1384.55	1.11492	0.257551	4.32892	1.49842e-05	0.000418131
Os03g0121300	Os03g0121300	298	1.69672	0.391983	4.32857	1.50083e-05	0.000418131
Os06g0508800	Os06g0508800	173.943	1.05728	0.244237	4.32891	1.49852e-05	0.000418131
Os08g0199300	Os08g0199300	5656.33	0.710797	0.16421	4.32859	1.50064e-05	0.000418131
Os12g0620400	Os12g0620400	5337.41	-0.427703	0.0988129	-4.32841	1.50188e-05	0.000418131
Os06g0133400	Os06g0133400	1331.43	-1.46287	0.338232	-4.32506	1.52493e-05	0.000424094
Os01g0916100	Os01g0916100	25.9098	1.99127	0.460672	4.32254	1.54244e-05	0.000428504
Os07g0245100	Os07g0245100	7069.62	-1.37352	0.317859	-4.32117	1.55207e-05	0.00043072
Os02g0529600	Os02g0529600	1111.19	0.498811	0.115452	4.32051	1.55667e-05	0.000431537
Os01g0635200	Os01g0635200	169.424	1.23445	0.285768	4.31977	1.56195e-05	0.000432079
Os09g0429200	Os09g0429200	25.7626	1.62123	0.375298	4.31984	1.56143e-05	0.000432079
Os03g0244000	Os03g0244000	3028.17	0.862214	0.199649	4.31866	1.56982e-05	0.000433795
Os04g0610000	Os04g0610000	417.439	-0.665752	0.15421	-4.31719	1.5803e-05	0.000436227
Os05g0582600	Os05g0582600	48.6792	-2.01504	0.466917	-4.31563	1.5915e-05	0.000438852
Os04g0676300	Os04g0676300	723.103	1.0511	0.24361	4.31468	1.59832e-05	0.000439801
Os06g0258900	Os06g0258900	3100.46	-0.930565	0.215665	-4.31486	1.59703e-05	0.000439801
Os01g0347100	Os01g0347100	582.363	-0.994282	0.230489	-4.31379	1.60478e-05	0.000440456
Os01g0348800	Os01g0348800	102.651	1.71187	0.39685	4.31364	1.60587e-05	0.000440456
Os05g0361000	Os05g0361000	186.885	-1.28812	0.29863	-4.31342	1.60748e-05	0.000440456
Os06g0725100	Os06g0725100	47.1973	-1.66729	0.386487	-4.31397	1.60346e-05	0.000440456
Os01g0264600	Os01g0264600	9.83169	2.16461	0.502139	4.31079	1.62672e-05	0.000444904
Os07g0158400	Os07g0158400	146.017	1.36253	0.316078	4.31073	1.62713e-05	0.000444904
Os04g0429900	Os04g0429900	235.462	-0.871785	0.202302	-4.30932	1.63754e-05	0.00044728
Os01g0595600	Os01g0595600	135.996	-1.65952	0.385406	-4.30591	1.66304e-05	0.000453767
Os03g0832300	Os03g0832300	973.399	0.817212	0.189839	4.30476	1.67165e-05	0.000455637
Os01g0924300	Os01g0924300	1559.8	0.955993	0.2221	4.30433	1.67491e-05	0.000455958
Os05g0168700	Os05g0168700	2571.21	0.387737	0.0900846	4.30414	1.67633e-05	0.000455958
Os01g0946700	Os01g0946700	1692.36	-1.12404	0.261195	-4.30346	1.68148e-05	0.000456881
Os10g0453900	Os10g0453900	2208.95	1.53196	0.356024	4.30296	1.68529e-05	0.000457439
Os07g0647900	Os07g0647900	615.296	0.983639	0.228641	4.30212	1.69175e-05	0.000458713
Os05g0528701	Os05g0528701	329.716	1.72888	0.401951	4.30122	1.69859e-05	0.000460087
Os05g0147400	Os05g0147400	4462.61	1.20728	0.280705	4.30088	1.70123e-05	0.000460324
Os03g0624300	Os03g0624300	49.5727	-1.6337	0.380078	-4.29833	1.72093e-05	0.000465169
Os01g0603000	Os01g0603000	2480.15	0.891709	0.207506	4.29726	1.7292e-05	0.000466436
Os02g0815000	Os02g0815000	3097.18	0.894083	0.208051	4.29743	1.72793e-05	0.000466436
Os03g0284500	Os03g0284500	246.341	1.18776	0.276456	4.29637	1.73616e-05	0.000467828
Os02g0481000	Os02g0481000	789.711	1.12403	0.261642	4.29608	1.73844e-05	0.000467958
Os11g0104933	Os11g0104933	1024.23	0.789983	0.184089	4.29131	1.77621e-05	0.000477629
Os10g0198600	Os10g0198600	583.89	0.709402	0.165325	4.29096	1.77906e-05	0.000477902
Os03g0647500	Os03g0647500	354.874	1.26776	0.295468	4.29069	1.78119e-05	0.00047798
Os01g0948200	Os01g0948200	434.287	-1.11067	0.258908	-4.2898	1.78831e-05	0.000479318
Os08g0277200	Os08g0277200	24.9768	-2.27644	0.530687	-4.28961	1.78986e-05	0.000479318
Os01g0771100	Os01g0771100	127.86	1.6559	0.386054	4.2893	1.79234e-05	0.000479488
Os01g0865100	Os01g0865100	5232.51	-1.609	0.375212	-4.28823	1.80099e-05	0.000481306
Os04g0654500	Os04g0654500	42.8344	-1.52991	0.356853	-4.28722	1.80922e-05	0.000483011
Os08g0559600	Os08g0559600	3436.56	0.866768	0.202218	4.28631	1.81663e-05	0.000484492
Os09g0482720	Os09g0482720	156.24	-0.916871	0.213986	-4.28472	1.82973e-05	0.000487486
Os08g0151400	Os08g0151400	1534.43	1.163	0.271523	4.28325	1.8418e-05	0.000490197
Os09g0565300	Os09g0565300	418.342	-1.39855	0.326593	-4.28223	1.85033e-05	0.000491964
Os03g0612600	Os03g0612600	1755.55	0.640212	0.149531	4.28145	1.85676e-05	0.000493096
Os03g0638400	Os03g0638400	86.9171	-1.99942	0.467026	-4.28119	1.85899e-05	0.000493096
Os08g0338700	Os08g0338700	1902.91	0.791801	0.184956	4.28103	1.86028e-05	0.000493096
Os02g0198900	Os02g0198900	696.177	0.961762	0.224796	4.27838	1.88259e-05	0.00049807
Os05g0193700	Os05g0193700	98.3171	-1.52097	0.355504	-4.27835	1.88287e-05	0.00049807
Os06g0300600	Os06g0300600	635.088	1.27185	0.297321	4.27769	1.88839e-05	0.000499021
Os01g0856900	Os01g0856900	269.053	-1.21856	0.284943	-4.2765	1.89858e-05	0.000501206
Os03g0143700	Os03g0143700	1451.92	-0.592657	0.138667	-4.27395	1.92042e-05	0.000506458
Os07g0419800	Os07g0419800	1285.11	-0.527074	0.123342	-4.27327	1.92627e-05	0.000507484
Os02g0718900	Os02g0718900	15868.9	0.940831	0.220259	4.27148	1.94179e-05	0.000511057
Os01g0271700	Os01g0271700	963.543	0.859258	0.201263	4.26932	1.96071e-05	0.000515514
Os02g0606000	Os02g0606000	1763.8	0.602959	0.141277	4.26792	1.97301e-05	0.000518224
Os01g0238800	Os01g0238800	73.1952	1.33496	0.31287	4.26684	1.98265e-05	0.000518789
Os02g0651500	Os02g0651500	990.994	0.816681	0.191386	4.26719	1.97952e-05	0.000518789
Os03g0243600	Os03g0243600	734.729	-0.814082	0.190801	-4.26666	1.98425e-05	0.000518789
Os10g0390100	Os10g0390100	396.951	0.663665	0.155542	4.26679	1.98304e-05	0.000518789
Os10g0394100	Os10g0394100	353.521	1.21563	0.284922	4.26656	1.98514e-05	0.000518789
Os06g0152300	Os06g0152300	346.234	0.759076	0.177986	4.26482	2.00067e-05	0.000522324
Os01g0612200	Os01g0612200	3439.45	0.563139	0.132064	4.26415	2.00663e-05	0.000523354
Os03g0205400	Os03g0205400	414.538	-0.651585	0.152836	-4.2633	2.0143e-05	0.000524828
Os12g0166500	Os12g0166500	919.668	1.33033	0.31207	4.26293	2.01765e-05	0.000525174
Os06g0134000	Os06g0134000	3185.29	1.10063	0.258232	4.26218	2.02442e-05	0.00052641
Os01g0764300	Os01g0764300	238.424	0.970973	0.228011	4.25844	2.05859e-05	0.000534292
Os02g0579300	Os02g0579300	208.87	-1.2753	0.299493	-4.25819	2.0609e-05	0.000534292
Os07g0631700	Os07g0631700	198.294	1.01196	0.23764	4.25836	2.05928e-05	0.000534292
Os05g0363600	Os05g0363600	107.356	1.45732	0.342262	4.25792	2.06338e-05	0.000534403
Os01g0944100	Os01g0944100	254.196	-1.96503	0.461671	-4.25634	2.07802e-05	0.000536491
Os04g0467000	Os04g0467000	55.5186	2.10156	0.493701	4.25674	2.07425e-05	0.000536491
Os09g0498100	Os09g0498100	858.303	0.792463	0.186192	4.25617	2.0796e-05	0.000536491
Os09g0542000	Os09g0542000	2078.52	1.27171	0.298793	4.25616	2.07969e-05	0.000536491
Os04g0486600	Os04g0486600	48973.8	0.717417	0.168569	4.25592	2.08187e-05	0.000536521
Os02g0638650	Os02g0638650	19.1372	-1.92025	0.451311	-4.25482	2.09217e-05	0.000538288
Os02g0766700	Os02g0766700	970.463	-1.35737	0.319026	-4.25475	2.09287e-05	0.000538288
Os04g0510400	Os04g0510400	685.593	1.10578	0.260115	4.25113	2.12691e-05	0.000546502
Os06g0115500	Os06g0115500	2149.38	1.19465	0.281054	4.25062	2.13175e-05	0.000546665
Os07g0162300	Os07g0162300	2495.67	0.530139	0.124717	4.25074	2.13068e-05	0.000546665
Os03g0728800	Os03g0728800	858.014	1.19341	0.280823	4.24968	2.14079e-05	0.000547972
Os04g0142400	Os04g0142400	463.619	-1.38152	0.325091	-4.24965	2.14106e-05	0.000547972
Os08g0508800	Os08g0508800	182.684	-2.03121	0.478208	-4.24755	2.16125e-05	0.000552595
Os06g0108600	Os06g0108600	106.819	1.85063	0.43573	4.24718	2.16475e-05	0.000552947
Os08g0525000	Os08g0525000	134.858	0.935919	0.220375	4.24693	2.16718e-05	0.000553026
Os06g0349800	Os06g0349800	75.3805	-1.65522	0.389943	-4.24478	2.18812e-05	0.00055782
Os08g0300300	Os08g0300300	266.094	0.843587	0.198841	4.24252	2.21024e-05	0.000562907
Os02g0454500	Os02g0454500	76.9511	1.24912	0.294465	4.242	2.21532e-05	0.000563651
Os11g0616200	Os11g0616200	253.638	1.08705	0.256299	4.24133	2.22198e-05	0.000564791
Os05g0489750	Os05g0489750	29.8173	1.64764	0.388563	4.24035	2.2317e-05	0.000566155
Os05g0567600	Os05g0567600	9.16563	2.19784	0.518307	4.24043	2.23094e-05	0.000566155
Os10g0414700	Os10g0414700	32.3562	1.80127	0.424994	4.23833	2.25186e-05	0.000570712
Os02g0576700	Os02g0576700	5281.66	1.20297	0.283873	4.23772	2.25799e-05	0.000571708
Os01g0909150	Os01g0909150	25.0072	1.99702	0.471281	4.23744	2.26088e-05	0.000571883
Os11g0151400	Os11g0151400	740.585	-1.89062	0.446242	-4.23676	2.26768e-05	0.000573046
Os02g0690200	Os02g0690200	734.222	-0.807607	0.190645	-4.23617	2.2736e-05	0.000573428
Os03g0388100	Os03g0388100	246.351	0.974524	0.230039	4.23634	2.27194e-05	0.000573428
Os11g0176200	Os11g0176200	248.285	1.08356	0.255907	4.23418	2.29384e-05	0.000577973
Os12g0443700	Os12g0443700	9843.41	0.519447	0.122686	4.23396	2.29612e-05	0.000577986
Os02g0635700	Os02g0635700	333.301	-0.745014	0.17603	-4.23231	2.31302e-05	0.000581678
Os04g0661900	Os04g0661900	2642.46	0.407748	0.0963596	4.23153	2.32111e-05	0.000583149
Os01g0327000	Os01g0327000	265.609	-1.44101	0.340738	-4.22908	2.34646e-05	0.0005879
Os07g0560400	Os07g0560400	31.6675	-1.78211	0.421397	-4.22905	2.34681e-05	0.0005879
Os10g0481000	Os10g0481000	224.087	-1.40575	0.332383	-4.2293	2.34422e-05	0.0005879
Os06g0147100	Os06g0147100	828.418	-1.3948	0.329854	-4.22854	2.35213e-05	0.000588666
Os07g0626300	Os07g0626300	596.332	-0.78126	0.184782	-4.22801	2.35762e-05	0.000589474
Os04g0649000	Os04g0649000	10.2625	-2.16704	0.512684	-4.22686	2.36978e-05	0.00059164
Os12g0571300	Os12g0571300	20.828	1.70631	0.403692	4.22676	2.37084e-05	0.00059164
Os09g0326900	Os09g0326900	158.313	0.922247	0.218251	4.22563	2.3827e-05	0.000594029
Os05g0597100	Os05g0597100	7911.25	1.65183	0.391006	4.22458	2.3939e-05	0.00059625
Os02g0274900	Os02g0274900	2195.5	-0.741416	0.17554	-4.22363	2.404e-05	0.000596603
Os03g0408300	Os03g0408300	6249.62	1.01495	0.240306	4.22358	2.40449e-05	0.000596603
Os04g0405100	Os04g0405100	297.74	0.995142	0.235614	4.2236	2.40429e-05	0.000596603
Os11g0262600	Os11g0262600	54.4462	2.10121	0.497445	4.22402	2.39988e-05	0.000596603
Os05g0516700	Os05g0516700	169.351	-1.64611	0.389919	-4.22166	2.42506e-05	0.000601132
Os02g0800000	Os02g0800000	6432.56	0.695857	0.164872	4.2206	2.43651e-05	0.000603397
Os01g0738000	Os01g0738000	287.386	0.715548	0.169624	4.21843	2.46012e-05	0.000608663
Os03g0746800	Os03g0746800	829.049	1.05725	0.250706	4.21708	2.47489e-05	0.000611464
Os08g0552000	Os08g0552000	57.6483	1.78456	0.423187	4.21696	2.47614e-05	0.000611464
Os05g0463900	Os05g0463900	1109.7	-1.18452	0.281096	-4.21393	2.50961e-05	0.000619139
Os01g0106400	Os01g0106400	1749.46	-1.39123	0.330308	-4.21193	2.53195e-05	0.00062406
Os11g0168200	Os11g0168200	5679.25	1.01276	0.240508	4.21092	2.54327e-05	0.000626257
Os07g0628600	Os07g0628600	353.321	1.302	0.309281	4.20976	2.55637e-05	0.000628887
Os03g0288400	Os03g0288400	1338.61	0.703332	0.167084	4.20946	2.55982e-05	0.000629117
Os12g0405700	Os12g0405700	3956.3	1.0813	0.256885	4.20925	2.56215e-05	0.000629117
Os01g0355250	Os01g0355250	16.368	2.11518	0.502748	4.20723	2.58523e-05	0.000634187
Os07g0101800	Os07g0101800	95.689	1.18192	0.280944	4.20697	2.58813e-05	0.0006343
Os01g0966300	Os01g0966300	701.197	1.35581	0.322568	4.20316	2.63215e-05	0.000643933
Os12g0403800	Os12g0403800	1014.76	0.629796	0.14984	4.20314	2.63239e-05	0.000643933
Os05g0445500	Os05g0445500	8757.41	1.01527	0.241583	4.20256	2.63916e-05	0.000644982
Os03g0307400	Os03g0307400	418.721	0.649813	0.154634	4.20227	2.64255e-05	0.000645203
Os06g0116600	Os06g0116600	1895.45	1.24548	0.296423	4.20171	2.64904e-05	0.000645482
Os09g0532700	Os09g0532700	1369.27	0.880624	0.209596	4.20153	2.65113e-05	0.000645482
Os11g0139100	Os11g0139100	876.821	0.97638	0.232371	4.20182	2.64777e-05	0.000645482
Os03g0721900	Os03g0721900	207.477	0.889436	0.211713	4.20113	2.65583e-05	0.00064602
Os10g0550800	Os10g0550800	31.8759	-2.23011	0.530924	-4.20042	2.66419e-05	0.000647447
Os01g0654500	Os01g0654500	2979.02	0.693802	0.165217	4.19933	2.67701e-05	0.000649957
Os12g0242500	Os12g0242500	134.938	-1.20456	0.286918	-4.19827	2.68956e-05	0.000652394
Os11g0453900	Os11g0453900	25.2995	-2.22792	0.531042	-4.19537	2.72429e-05	0.000660203
Os11g0667700	Os11g0667700	47.1475	1.44244	0.344152	4.19127	2.77393e-05	0.000671606
Os04g0685100	Os04g0685100	1747.03	1.01781	0.242943	4.18949	2.79577e-05	0.000676263
Os03g0134300	Os03g0134300	4120.45	0.579035	0.138243	4.18852	2.80774e-05	0.000678528
Os02g0774200	Os02g0774200	137.756	-1.16639	0.278521	-4.18782	2.81648e-05	0.000678749
Os03g0742900	Os03g0742900	1639.94	0.964028	0.230191	4.18795	2.81483e-05	0.000678749
Os06g0134400	Os06g0134400	144.35	1.44801	0.345761	4.1879	2.81552e-05	0.000678749
Os07g0588800	Os07g0588800	410.299	1.29072	0.308243	4.18735	2.82224e-05	0.000679169
Os11g0225100	Os11g0225100	445.671	-0.750403	0.179211	-4.18726	2.82345e-05	0.000679169
Os02g0618400	Os02g0618400	21.8899	-2.07844	0.496426	-4.18681	2.82898e-05	0.000679375
Os09g0491644	Os09g0491644	314.22	-0.673024	0.16075	-4.18677	2.82953e-05	0.000679375
Os04g0295100	Os04g0295100	95.0771	1.18264	0.282678	4.18369	2.86816e-05	0.000688015
Os09g0133600	Os09g0133600	1259.37	-0.776018	0.185514	-4.18307	2.87595e-05	0.000689247
Os07g0184900	Os07g0184900	583.874	0.990507	0.23685	4.18201	2.88946e-05	0.000691849
Os04g0682300	Os04g0682300	3145.71	0.451885	0.10809	4.18063	2.90704e-05	0.000695415
Os09g0452900	Os09g0452900	244.795	-1.57202	0.376174	-4.17897	2.92828e-05	0.000699397
Os12g0617400	Os12g0617400	17.2274	-2.1218	0.50774	-4.17891	2.92906e-05	0.000699397
Os05g0558000	Os05g0558000	898.043	1.21095	0.289871	4.17755	2.94664e-05	0.00070295
Os06g0166400	Os06g0166400	254.124	-1.59135	0.381004	-4.17671	2.95753e-05	0.0007049
Os08g0192400	Os08g0192400	369.611	0.694442	0.166351	4.17455	2.98573e-05	0.000710969
Os03g0343500	Os03g0343500	7023.64	1.03812	0.248758	4.17322	3.00328e-05	0.000714495
Os03g0735300	Os03g0735300	2189.29	0.807237	0.193489	4.172	3.01935e-05	0.000717007
Os06g0508700	Os06g0508700	1984.98	0.775692	0.18592	4.17219	3.0168e-05	0.000717007
Os12g0141400	Os12g0141400	177.115	1.02489	0.245706	4.1712	3.02994e-05	0.000718865
Os01g0328400	Os01g0328400	11685.2	1.01893	0.244304	4.17074	3.03606e-05	0.00071966
Os08g0434100	Os08g0434100	375.888	-0.921691	0.221033	-4.16994	3.04686e-05	0.000721079
Os09g0513200	Os09g0513200	233.369	0.986393	0.236552	4.16988	3.0476e-05	0.000721079
Os01g0788700	Os01g0788700	180.544	-0.916237	0.21982	-4.16813	3.07111e-05	0.000725982
Os04g0630900	Os04g0630900	154.341	-1.26462	0.303458	-4.16735	3.08158e-05	0.000727136
Os10g0141900	Os10g0141900	284.529	0.9732	0.23352	4.16753	3.07917e-05	0.000727136
Os01g0200500	Os01g0200500	295.646	1.00914	0.242236	4.16594	3.10069e-05	0.000730611
Os08g0359600	Os08g0359600	690.511	1.06023	0.254504	4.16585	3.10193e-05	0.000730611
Os01g0616500	Os01g0616500	1636.93	0.905526	0.217472	4.16387	3.12894e-05	0.000736307
Os03g0145050	Os03g0145050	44.6273	2.08115	0.500195	4.16068	3.17298e-05	0.000745994
Os12g0607100	Os12g0607100	2662.58	0.92094	0.221545	4.15691	3.22588e-05	0.000757746
Os07g0176900	Os07g0176900	7477.25	0.750736	0.180617	4.1565	3.23161e-05	0.000758408
Os04g0348100	Os04g0348100	373.534	1.28834	0.310102	4.15457	3.25901e-05	0.000764147
Os05g0497675	Os05g0497675	362.42	0.860285	0.207081	4.15434	3.26221e-05	0.000764209
Os05g0318300	Os05g0318300	1403.52	0.941949	0.226796	4.15329	3.27723e-05	0.000767038
Os03g0702800	Os03g0702800	753.572	0.646817	0.155752	4.15286	3.28347e-05	0.000767806
Os06g0701400	Os06g0701400	3506.07	0.932866	0.224789	4.14997	3.32523e-05	0.000776872
Os04g0282400	Os04g0282400	47.0612	1.53108	0.369067	4.14853	3.34621e-05	0.000781073
Os02g0148100	Os02g0148100	1266.14	-0.698956	0.168509	-4.14788	3.35571e-05	0.000782587
Os07g0581300	Os07g0581300	1210.48	-0.500705	0.120792	-4.14519	3.39539e-05	0.000791131
Os03g0333100	Os03g0333100	796.578	1.10996	0.2678	4.14472	3.4023e-05	0.000791323
Os08g0246300	Os08g0246300	25.699	1.60952	0.388319	4.14483	3.40059e-05	0.000791323
Os03g0143400	Os03g0143400	427.89	1.48719	0.358939	4.1433	3.42343e-05	0.000795527
Os01g0153150	Os01g0153150	38.2538	1.80547	0.435787	4.14301	3.42778e-05	0.000795529
Os01g0541000	Os01g0541000	1058.35	0.450464	0.108732	4.14289	3.42956e-05	0.000795529
Os02g0826400	Os02g0826400	708.499	-0.711223	0.171755	-4.14092	3.45912e-05	0.00080167
Os07g0671800	Os07g0671800	1217	-0.983427	0.237655	-4.13805	3.50274e-05	0.000811058
Os04g0557000	Os04g0557000	630.918	0.884638	0.213821	4.13728	3.51442e-05	0.000813039
Os03g0647400	Os03g0647400	114.214	1.58391	0.382883	4.13681	3.52172e-05	0.000814004
Os02g0103700	Os02g0103700	5946.99	1.11073	0.268624	4.13487	3.55159e-05	0.000820179
Os04g0636200	Os04g0636200	128.452	1.44048	0.348573	4.13251	3.58823e-05	0.000827903
Os12g0420200	Os12g0420200	15462.9	0.773145	0.187099	4.13227	3.59193e-05	0.000828022
Os10g0521300	Os10g0521300	715.271	0.916858	0.222005	4.12989	3.6293e-05	0.000835896
Os03g0390000	Os03g0390000	9049.26	1.00612	0.243659	4.12922	3.63993e-05	0.000837602
Os07g0437500	Os07g0437500	1031.63	0.65977	0.15979	4.12898	3.64374e-05	0.000837738
Os03g0765500	Os03g0765500	951.938	-2.07623	0.503123	-4.12669	3.68029e-05	0.000845395
Os07g0563700	Os07g0563700	356.516	1.24368	0.301419	4.12607	3.69008e-05	0.000846895
Os01g0321700	Os01g0321700	919.404	0.630898	0.152921	4.12565	3.69693e-05	0.000847718
Os07g0490300	Os07g0490300	683.561	0.731528	0.177334	4.12515	3.7049e-05	0.000848798
Os02g0311150	Os02g0311150	8.67039	2.17559	0.527559	4.12387	3.72555e-05	0.000852776
Os03g0577000	Os03g0577000	8524.96	1.11569	0.270575	4.12341	3.73307e-05	0.000853422
Os06g0189600	Os06g0189600	1518.29	0.725143	0.175867	4.12325	3.7356e-05	0.000853422
Os08g0137900	Os08g0137900	180.21	-1.80931	0.438825	-4.12309	3.73821e-05	0.000853422
Os08g0557100	Os08g0557100	1052.29	0.771697	0.187195	4.12242	3.74912e-05	0.000855161
Os10g0517500	Os10g0517500	824.514	-1.39319	0.338194	-4.11949	3.79709e-05	0.000865345
Os04g0438200	Os04g0438200	189.578	1.19926	0.291198	4.11837	3.8156e-05	0.000868675
Os05g0144200	Os05g0144200	219.798	0.943388	0.229078	4.1182	3.81839e-05	0.000868675
Os02g0145000	Os02g0145000	994.16	0.745088	0.181013	4.11622	3.85137e-05	0.000874096
Os03g0335300	Os03g0335300	3641.68	-0.535294	0.13004	-4.11638	3.84874e-05	0.000874096
Os09g0471900	Os09g0471900	207.147	0.941567	0.228749	4.11616	3.8523e-05	0.000874096
Os05g0353500	Os05g0353500	723.72	-1.27699	0.310399	-4.11402	3.88829e-05	0.000881493
Os02g0658300	Os02g0658300	257.729	0.867939	0.210993	4.11358	3.89562e-05	0.000882385
Os05g0366300	Os05g0366300	311.272	1.27566	0.310143	4.11314	3.90319e-05	0.00088333
Os03g0174500	Os03g0174500	1716.35	1.05255	0.25595	4.11233	3.91686e-05	0.000885652
Os12g0167900	Os12g0167900	7349.4	0.983042	0.239076	4.11184	3.92517e-05	0.000886761
Os01g0580400	Os01g0580400	13.4085	-2.15361	0.523805	-4.11147	3.93151e-05	0.000887422
Os07g0243150	Os07g0243150	865.237	1.15293	0.280505	4.11017	3.95364e-05	0.000891644
Os05g0125400	Os05g0125400	34.4928	-2.06331	0.502193	-4.10861	3.98047e-05	0.00089656
Os05g0277300	Os05g0277300	810.07	0.599199	0.145851	4.1083	3.98578e-05	0.00089656
Os06g0263801	Os06g0263801	204.982	1.45107	0.353201	4.10834	3.98506e-05	0.00089656
Os01g0615050	Os01g0615050	536.538	-1.61806	0.393899	-4.10779	3.99464e-05	0.000897776
Os05g0390100	Os05g0390100	1801.98	0.804275	0.195805	4.10752	3.99923e-05	0.000898032
Os04g0448800	Os04g0448800	314.363	1.20931	0.294442	4.10713	4.00608e-05	0.000898794
Os01g0268900	Os01g0268900	306.52	0.989697	0.241	4.10664	4.01464e-05	0.000899936
Os01g0337900	Os01g0337900	2718.05	0.469826	0.114439	4.10546	4.03515e-05	0.000903756
Os08g0160000	Os08g0160000	1093.77	0.641435	0.156264	4.10481	4.04644e-05	0.000905504
Os03g0725000	Os03g0725000	1198.64	0.768038	0.187299	4.10059	4.12098e-05	0.000921392
Os08g0493900	Os08g0493900	399.683	0.863903	0.210783	4.09855	4.15755e-05	0.000928769
Os01g0657801	Os01g0657801	22.513	1.88932	0.461017	4.09815	4.16465e-05	0.000929557
Os03g0109600	Os03g0109600	9940.03	0.614586	0.150095	4.09463	4.22839e-05	0.000942166
Os10g0483000	Os10g0483000	5670.09	0.7499	0.183139	4.09472	4.22687e-05	0.000942166
Os06g0651000	Os06g0651000	374.829	-1.01166	0.247132	-4.09362	4.24695e-05	0.000945491
Os07g0639000	Os07g0639000	466.185	1.46999	0.35925	4.09184	4.27973e-05	0.000951975
Os06g0712900	Os06g0712900	153.666	1.04447	0.255276	4.09153	4.28545e-05	0.000952431
Os02g0796900	Os02g0796900	1282.56	1.16257	0.284158	4.09128	4.29003e-05	0.000952635
Os05g0502800	Os05g0502800	238.944	1.42483	0.348301	4.09082	4.29856e-05	0.000952903
Os07g0595900	Os07g0595900	102.933	1.08337	0.264819	4.09099	4.29532e-05	0.000952903
Os02g0218700	Os02g0218700	7.72921	-2.14824	0.525567	-4.08747	4.36109e-05	0.000965941
Os07g0115500	Os07g0115500	223.661	-1.84586	0.451711	-4.08637	4.38167e-05	0.000969674
Os12g0244200	Os12g0244200	902.201	0.84799	0.207565	4.08542	4.39966e-05	0.000972826
Os01g0766900	Os01g0766900	575.823	0.613137	0.150132	4.084	4.42674e-05	0.000977981
Os01g0665900	Os01g0665900	38.7523	-1.39249	0.340981	-4.08378	4.43092e-05	0.000978075
Os11g0134500	Os11g0134500	741.991	1.24912	0.305918	4.0832	4.4419e-05	0.000979666
Os04g0646100	Os04g0646100	1280.99	0.417572	0.102281	4.08261	4.45336e-05	0.000981362
Os06g0526600	Os06g0526600	283.526	1.45053	0.355342	4.08206	4.46389e-05	0.00098285
Os01g0814000	Os01g0814000	476.755	0.775553	0.190051	4.08076	4.48894e-05	0.000987528
Os11g0184100	Os11g0184100	237.572	0.772088	0.189218	4.08042	4.4954e-05	0.000988114
Os10g0536400	Os10g0536400	424.674	1.17065	0.286926	4.07995	4.50447e-05	0.000989271
Os03g0313600	Os03g0313600	2678.83	0.976478	0.23935	4.07971	4.50924e-05	0.000989484
Os02g0658000	Os02g0658000	40.7493	-1.8078	0.443236	-4.07863	4.53015e-05	0.000993233
Os03g0135700	Os03g0135700	378.409	0.896162	0.219768	4.07777	4.54694e-05	0.000996075
Os01g0917500	Os01g0917500	64.4477	-1.25859	0.308665	-4.07753	4.55175e-05	0.00099629
Os06g0168000	Os06g0168000	791.773	0.899978	0.220768	4.07657	4.57051e-05	0.000999555
Os09g0347700	Os09g0347700	474.712	0.776115	0.190412	4.07599	4.58194e-05	0.00100121
Os09g0341600	Os09g0341600	538.817	-1.43872	0.35303	-4.07534	4.59466e-05	0.00100315
Os12g0473900	Os12g0473900	332.616	-1.37692	0.337916	-4.07475	4.60642e-05	0.00100487
Os11g0111800	Os11g0111800	200.936	1.40246	0.344219	4.07431	4.61507e-05	0.00100592
Os07g0642800	Os07g0642800	499.076	-1.23288	0.302642	-4.07373	4.6266e-05	0.00100758
Os10g0147400	Os10g0147400	47.5149	1.60169	0.393384	4.07158	4.66959e-05	0.0010161
Os09g0347500	Os09g0347500	381.321	0.801635	0.196925	4.07075	4.68615e-05	0.00101884
Os05g0441400	Os05g0441400	134.145	-0.971271	0.238611	-4.07051	4.69094e-05	0.00101903
Os07g0613200	Os07g0613200	3527.99	0.826638	0.203098	4.07014	4.69853e-05	0.00101983
Os12g0610600	Os12g0610600	548.158	-0.727289	0.178748	-4.06879	4.72585e-05	0.00102491
Os05g0477300	Os05g0477300	10860.1	0.927145	0.227996	4.06649	4.77264e-05	0.00103419
Os03g0622600	Os03g0622600	99.2948	1.39816	0.343886	4.06576	4.78752e-05	0.00103655
Os03g0844450	Os03g0844450	341.54	1.18727	0.292052	4.06527	4.79769e-05	0.00103789
Os09g0491756	Os09g0491756	398.461	-0.77315	0.190223	-4.06445	4.81456e-05	0.00104067
Os04g0613600	Os04g0613600	4223.61	1.02725	0.252783	4.06374	4.82921e-05	0.00104297
Os02g0699500	Os02g0699500	755.094	1.36237	0.335267	4.06354	4.83334e-05	0.001043
Os04g0552200	Os04g0552200	20.3812	2.12045	0.521937	4.06265	4.85182e-05	0.00104514
Os06g0611300	Os06g0611300	13.1781	1.81218	0.446077	4.06248	4.85533e-05	0.00104514
Os11g0676800	Os11g0676800	21.7931	1.72943	0.425695	4.0626	4.85285e-05	0.00104514
Os05g0430300	Os05g0430300	1180.61	-0.576732	0.14204	-4.06034	4.90004e-05	0.00105128
Os06g0677400	Os06g0677400	512.857	-0.837244	0.206198	-4.06039	4.89913e-05	0.00105128
Os08g0270200	Os08g0270200	312.35	1.13033	0.278382	4.06035	4.90002e-05	0.00105128
Os12g0569700	Os12g0569700	232.242	0.945266	0.232773	4.06089	4.8886e-05	0.00105128
Os02g0167100	Os02g0167100	637.735	0.980999	0.241693	4.05887	4.93116e-05	0.00105709
Os02g0102900	Os02g0102900	137.069	1.10622	0.272582	4.0583	4.94311e-05	0.00105791
Os03g0207250	Os03g0207250	1144.5	0.882734	0.217507	4.05842	4.94059e-05	0.00105791
Os01g0292900	Os01g0292900	1521.66	-0.803331	0.19807	-4.05579	4.99641e-05	0.00106843
Os04g0591100	Os04g0591100	840.316	-1.16374	0.286992	-4.05495	5.01453e-05	0.00107143
Os01g0249800	Os01g0249800	78.5332	1.65479	0.408199	4.05387	5.03768e-05	0.00107549
Os03g0365900	Os03g0365900	229.37	-1.0675	0.263443	-4.0521	5.07598e-05	0.00108278
Os03g0648500	Os03g0648500	42.2059	-1.79226	0.442332	-4.05184	5.08172e-05	0.00108311
Os01g0901200	Os01g0901200	451.342	1.27131	0.313831	4.05093	5.10146e-05	0.00108554
Os08g0420700	Os08g0420700	275.138	-1.13527	0.280243	-4.05103	5.09925e-05	0.00108554
Os06g0727700	Os06g0727700	33.611	1.69383	0.418219	4.05011	5.11927e-05	0.00108844
Os03g0370400	Os03g0370400	337.329	-1.01308	0.250175	-4.04948	5.13315e-05	0.0010905
Os09g0297400	Os09g0297400	6139.01	0.722044	0.178353	4.04841	5.15676e-05	0.00109462
Os02g0110400	Os02g0110400	578.601	1.16184	0.287111	4.04667	5.19512e-05	0.00110187
Os03g0183200	Os03g0183200	2366.06	-1.2541	0.309927	-4.04645	5.19996e-05	0.00110199
Os03g0287800	Os03g0287800	131.989	-1.47087	0.36354	-4.04596	5.21092e-05	0.00110342
Os09g0322500	Os09g0322500	106.92	1.12467	0.278011	4.0454	5.22337e-05	0.00110515
Os05g0373700	Os05g0373700	10052.9	1.05686	0.261304	4.04456	5.24224e-05	0.00110734
Os08g0482600	Os08g0482600	1546.63	-1.81512	0.448764	-4.04471	5.23872e-05	0.00110734
Os01g0949060	Os01g0949060	365.789	1.11711	0.276225	4.04423	5.24964e-05	0.00110801
Os03g0646200	Os03g0646200	182.238	1.49798	0.370466	4.0435	5.2659e-05	0.00111054
Os02g0785800	Os02g0785800	6389	0.734646	0.181716	4.04283	5.28102e-05	0.00111282
Os02g0764700	Os02g0764700	289.284	-1.84613	0.456862	-4.04089	5.32477e-05	0.00112113
Os01g0830200	Os01g0830200	505.019	-0.433448	0.107275	-4.04052	5.33318e-05	0.001122
Os04g0413500	Os04g0413500	1649.42	1.13679	0.281463	4.03885	5.37131e-05	0.0011291
Os02g0792800	Os02g0792800	919.02	-0.824834	0.204239	-4.03857	5.37772e-05	0.00112954
Os09g0115400	Os09g0115400	171.193	1.19975	0.297104	4.03813	5.38796e-05	0.00113078
Os01g0274500	Os01g0274500	181.765	1.8305	0.453638	4.03515	5.45668e-05	0.00114151
Os03g0709100	Os03g0709100	143.337	1.93319	0.47907	4.03531	5.45311e-05	0.00114151
Os12g0170700	Os12g0170700	1311.27	1.08637	0.269221	4.03524	5.45462e-05	0.00114151
Os12g0633200	Os12g0633200	503.317	0.80927	0.200551	4.03523	5.45499e-05	0.00114151
Os09g0551300	Os09g0551300	2439.29	1.27847	0.316939	4.0338	5.48811e-05	0.00114716
Os08g0326400	Os08g0326400	10591.5	0.782628	0.19406	4.03291	5.50895e-05	0.0011506
Os01g0372700	Os01g0372700	26.5575	1.80297	0.447127	4.03235	5.52214e-05	0.00115243
Os07g0220600	Os07g0220600	570.344	0.671378	0.166516	4.03192	5.53238e-05	0.00115364
Os01g0960500	Os01g0960500	1806.72	-0.65845	0.163459	-4.02824	5.6196e-05	0.00116995
Os03g0831500	Os03g0831500	1767	1.07949	0.26797	4.0284	5.61567e-05	0.00116995
Os03g0355800	Os03g0355800	521.649	0.967497	0.240255	4.02696	5.65019e-05	0.00117538
Os04g0376000	Os04g0376000	4397.68	1.17084	0.290929	4.02448	5.71014e-05	0.00118604
Os04g0381700	Os04g0381700	88.7935	1.45744	0.362154	4.02435	5.71328e-05	0.00118604
Os05g0106500	Os05g0106500	73.1152	1.39366	0.346313	4.02427	5.71513e-05	0.00118604
Os05g0355400	Os05g0355400	1271.65	-1.83247	0.455377	-4.02407	5.72001e-05	0.0011861
Os02g0724600	Os02g0724600	1152.2	0.83001	0.206438	4.02063	5.80432e-05	0.00120263
Os11g0222200	Os11g0222200	116.1	1.63375	0.406369	4.02037	5.81059e-05	0.00120297
Os01g0164500	Os01g0164500	899.496	0.874686	0.217745	4.01702	5.89392e-05	0.00121925
Os01g0833150	Os01g0833150	101.832	-1.22669	0.30541	-4.01653	5.90619e-05	0.00122074
Os04g0105000	Os04g0105000	494.075	1.05137	0.261785	4.01617	5.91523e-05	0.00122074
Os06g0474800	Os06g0474800	23.991	-1.88148	0.468471	-4.01621	5.91417e-05	0.00122074
Os08g0530200	Os08g0530200	7480.94	0.841678	0.209664	4.01442	5.95919e-05	0.00122884
Os03g0351300	Os03g0351300	455.622	-1.33428	0.332441	-4.01358	5.98041e-05	0.00123224
Os01g0793200	Os01g0793200	416.528	1.08325	0.269959	4.01264	6.00431e-05	0.00123619
Os07g0558300	Os07g0558300	344.5	1.57703	0.393167	4.0111	6.04367e-05	0.00124246
Os08g0225000	Os08g0225000	3428.53	0.727352	0.181344	4.01089	6.04912e-05	0.00124246
Os12g0604800	Os12g0604800	1358.22	0.869637	0.216811	4.01103	6.0454e-05	0.00124246
Os04g0224900	Os04g0224900	667.897	-0.645403	0.160925	-4.01059	6.05679e-05	0.00124305
Os04g0508500	Os04g0508500	34.5031	-2.04097	0.508972	-4.00999	6.07206e-05	0.0012452
Os12g0429950	Os12g0429950	101.044	0.950053	0.237019	4.00835	6.11454e-05	0.00125293
Os03g0146400	Os03g0146400	901.75	-0.703227	0.175466	-4.00776	6.12985e-05	0.00125507
Os06g0538000	Os06g0538000	4162.71	0.905131	0.225871	4.00729	6.14201e-05	0.00125616
Os11g0132700	Os11g0132700	867.565	0.725896	0.181149	4.00718	6.1448e-05	0.00125616
Os02g0690000	Os02g0690000	219.735	-1.55483	0.388045	-4.00684	6.15373e-05	0.00125699
Os05g0326675	Os05g0326675	468.923	1.03671	0.258811	4.00566	6.18455e-05	0.00126032
Os06g0212100	Os06g0212100	36.2615	1.90564	0.475727	4.00573	6.18256e-05	0.00126032
Os10g0466800	Os10g0466800	58.7974	-1.52695	0.381196	-4.00568	6.18405e-05	0.00126032
Os07g0159900	Os07g0159900	104.966	-1.12061	0.2798	-4.00505	6.20045e-05	0.00126257
Os02g0116900	Os02g0116900	1663.02	-0.47787	0.119324	-4.00482	6.20656e-05	0.00126283
Os01g0142200	Os01g0142200	454.139	1.02076	0.254912	4.00435	6.21873e-05	0.00126431
Os10g0326800	Os10g0326800	22.6911	-1.92812	0.48157	-4.00382	6.23285e-05	0.00126619
Os01g0220500	Os01g0220500	45.7794	-1.88392	0.470564	-4.00353	6.24055e-05	0.00126677
Os05g0110800	Os05g0110800	966.216	-0.952428	0.237914	-4.00325	6.24778e-05	0.00126725
Os11g0302500	Os11g0302500	1422.96	0.77002	0.192395	4.00229	6.27327e-05	0.00127142
Os01g0686300	Os01g0686300	11.8419	1.93508	0.483835	3.99947	6.34847e-05	0.00128566
Os03g0816400	Os03g0816400	291.435	1.18774	0.297074	3.99813	6.3844e-05	0.00129193
Os01g0562400	Os01g0562400	43.5697	1.3253	0.331498	3.9979	6.39067e-05	0.0012922
Os04g0399200	Os04g0399200	881.162	0.994155	0.248716	3.99715	6.41103e-05	0.00129531
Os05g0438600	Os05g0438600	1932.24	-0.86595	0.216687	-3.99631	6.43372e-05	0.00129888
Os01g0593500	Os01g0593500	298.642	1.25972	0.315275	3.99563	6.45221e-05	0.0013016
Os01g0976800	Os01g0976800	225.456	1.53676	0.384799	3.99367	6.50592e-05	0.00131105
Os02g0255900	Os02g0255900	80.6235	-1.42854	0.357713	-3.99355	6.50913e-05	0.00131105
Os02g0747400	Os02g0747400	224.173	1.35623	0.339741	3.99195	6.55317e-05	0.0013189
Os04g0270100	Os04g0270100	4023.27	0.740163	0.185582	3.98834	6.65374e-05	0.00133811
Os04g0379300	Os04g0379300	770.899	0.935462	0.234601	3.98745	6.67869e-05	0.00134209
Os03g0168200	Os03g0168200	101.303	-1.15761	0.290401	-3.98626	6.71236e-05	0.00134781
Os03g0804800	Os03g0804800	4599.27	1.04295	0.261648	3.98606	6.71789e-05	0.00134788
Os05g0373900	Os05g0373900	36.0147	-1.61908	0.406227	-3.98564	6.72991e-05	0.00134925
Os01g0269000	Os01g0269000	984.343	-0.825939	0.207247	-3.98529	6.73975e-05	0.00135018
Os03g0142600	Os03g0142600	19.2382	-1.9992	0.50169	-3.98493	6.74987e-05	0.00135117
Os03g0136500	Os03g0136500	90.6537	-1.24294	0.311966	-3.9842	6.77078e-05	0.0013542
Os07g0603900	Os07g0603900	763.295	1.14339	0.286992	3.98404	6.77544e-05	0.0013542
Os04g0451700	Os04g0451700	60.831	-1.56377	0.39259	-3.98322	6.79864e-05	0.0013578
Os04g0673400	Os04g0673400	185.835	1.12546	0.282584	3.98274	6.8126e-05	0.0013585
Os08g0481100	Os08g0481100	87.4897	-1.14972	0.288665	-3.98289	6.80809e-05	0.0013585
Os07g0203300	Os07g0203300	1528.79	1.16976	0.29375	3.98216	6.82919e-05	0.00136076
Os12g0481100	Os12g0481100	1328.55	1.0153	0.254994	3.98166	6.84353e-05	0.00136257
Os02g0287000	Os02g0287000	12457.6	0.906903	0.227855	3.98018	6.88625e-05	0.00137003
Os01g0564300	Os01g0564300	294.355	-1.46355	0.367794	-3.97928	6.91248e-05	0.00137404
Os04g0532100	Os04g0532100	287.442	-1.06727	0.268219	-3.9791	6.91769e-05	0.00137404
Os10g0478200	Os10g0478200	28271.3	0.599056	0.150557	3.97894	6.92226e-05	0.00137404
Os06g0555400	Os06g0555400	6791.96	0.754525	0.189654	3.97844	6.93693e-05	0.0013759
Os01g0589100	Os01g0589100	456.501	0.596487	0.149938	3.97823	6.94296e-05	0.00137605
Os02g0200300	Os02g0200300	205.257	-0.997505	0.250855	-3.97642	6.99592e-05	0.00138549
Os02g0592700	Os02g0592700	113.99	-1.14736	0.288618	-3.97536	7.02732e-05	0.00138959
Os06g0234900	Os06g0234900	14.1043	1.95685	0.492243	3.97537	7.02711e-05	0.00138959
Os06g0687700	Os06g0687700	3393.5	0.966296	0.243106	3.97479	7.04418e-05	0.00139187
Os07g0608450	Os07g0608450	64.6262	1.88761	0.475121	3.97291	7.10006e-05	0.00140184
Os04g0459500	Os04g0459500	29594.6	0.899513	0.226445	3.97232	7.11758e-05	0.00140424
Os03g0145800	Os03g0145800	2476.45	0.576031	0.14506	3.97098	7.15789e-05	0.00141112
Os06g0104100	Os06g0104100	218.474	1.05773	0.266485	3.96919	7.21159e-05	0.00142063
Os01g0611100	Os01g0611100	77.2262	1.43056	0.36046	3.96869	7.22675e-05	0.00142254
Os05g0595100	Os05g0595100	612.686	-1.18948	0.299841	-3.96703	7.27747e-05	0.00143043
Os09g0381300	Os09g0381300	148.666	1.03111	0.259921	3.96701	7.27787e-05	0.00143043
Os08g0178000	Os08g0178000	212.217	0.993346	0.250434	3.96649	7.29375e-05	0.00143247
Os07g0662600	Os07g0662600	772.452	0.771686	0.194696	3.96354	7.38456e-05	0.00144921
Os07g0601900	Os07g0601900	7.59197	-2.08716	0.526615	-3.96335	7.39058e-05	0.0014493
Os11g0568500	Os11g0568500	1155.14	1.08154	0.272918	3.96289	7.40481e-05	0.001451
Os03g0751600	Os03g0751600	841.45	-1.07066	0.270428	-3.95913	7.52236e-05	0.00147225
Os11g0216400	Os11g0216400	785.594	1.16577	0.294457	3.95906	7.52459e-05	0.00147225
Os05g0486700	Os05g0486700	2017.83	0.829853	0.209621	3.95883	7.53187e-05	0.00147257
Os03g0194100	Os03g0194100	334.814	-0.740448	0.187055	-3.95844	7.54406e-05	0.00147384
Os01g0315700	Os01g0315700	215.437	-1.35209	0.341757	-3.9563	7.61185e-05	0.00148597
Os02g0786200	Os02g0786200	1024.79	-0.749625	0.189485	-3.95612	7.6176e-05	0.00148597
Os05g0491500	Os05g0491500	1049.77	-0.53742	0.135927	-3.95373	7.69414e-05	0.00149978
Os03g0325600	Os03g0325600	39.7147	-1.73143	0.438021	-3.95286	7.72238e-05	0.00150416
Os05g0417100	Os05g0417100	396.754	0.956762	0.242065	3.9525	7.73384e-05	0.00150526
Os04g0526800	Os04g0526800	452.188	-1.39736	0.353612	-3.95168	7.76039e-05	0.0015093
Os04g0483600	Os04g0483600	1024.21	0.992939	0.251316	3.95096	7.78397e-05	0.00151252
Os07g0573600	Os07g0573600	234.212	1.01242	0.256257	3.95081	7.78857e-05	0.00151252
Os05g0194600	Os05g0194600	934.409	0.877829	0.222246	3.94981	7.82142e-05	0.00151776
Os03g0861400	Os03g0861400	292.289	-1.37067	0.347063	-3.94932	7.83726e-05	0.00151877
Os10g0536700	Os10g0536700	61.2604	1.53865	0.389603	3.94929	7.83828e-05	0.00151877
Os01g0959100	Os01g0959100	76.9784	-1.38421	0.350546	-3.94872	7.85688e-05	0.00152124
Os05g0413000	Os05g0413000	22.2354	1.68247	0.426239	3.94725	7.90538e-05	0.00152857
Os05g0447000	Os05g0447000	122.917	-0.960245	0.243282	-3.94704	7.91239e-05	0.00152857
Os08g0553750	Os08g0553750	13.8215	1.96414	0.497613	3.94713	7.90952e-05	0.00152857
Os02g0564600	Os02g0564600	11.6934	2.08772	0.529105	3.94576	7.95459e-05	0.00153376
Os05g0554100	Os05g0554100	226.101	1.05068	0.266273	3.94587	7.95104e-05	0.00153376
Os12g0102100	Os12g0102100	2281.72	0.426951	0.108207	3.94569	7.95694e-05	0.00153376
Os08g0128500	Os08g0128500	4403.16	0.864666	0.219161	3.94535	7.96839e-05	0.00153483
Os09g0491772	Os09g0491772	108.274	1.30533	0.331124	3.94211	8.07679e-05	0.00155456
Os07g0627800	Os07g0627800	1108.07	0.747438	0.189753	3.939	8.18222e-05	0.00157369
Os02g0658800	Os02g0658800	524.7	-1.06684	0.270879	-3.93844	8.20142e-05	0.00157621
Os08g0417000	Os08g0417000	447.029	-1.22936	0.312202	-3.93773	8.22567e-05	0.00157971
Os03g0203100	Os03g0203100	508.41	1.34226	0.340982	3.93644	8.26996e-05	0.00158704
Os02g0327000	Os02g0327000	1577.41	-0.723639	0.18385	-3.93603	8.28418e-05	0.00158742
Os08g0397900	Os08g0397900	755.772	-0.855161	0.217262	-3.93609	8.28211e-05	0.00158742
Os12g0552400	Os12g0552400	367.541	-1.2212	0.310402	-3.93426	8.34524e-05	0.00159795
Os01g0719300	Os01g0719300	193.45	-1.33278	0.338867	-3.93305	8.3876e-05	0.00160488
Os06g0159600	Os06g0159600	503.693	-1.04791	0.266632	-3.93016	8.48894e-05	0.00162307
Os02g0815800	Os02g0815800	434.42	1.19798	0.30494	3.92857	8.54542e-05	0.00163267
Os05g0461600	Os05g0461600	229.297	-1.34906	0.343454	-3.9279	8.56893e-05	0.00163476
Os11g0703900	Os11g0703900	26032.2	0.735038	0.187126	3.92803	8.56459e-05	0.00163476
Os04g0490400	Os04g0490400	469.956	1.41689	0.360822	3.92684	8.60695e-05	0.00164081
Os10g0456900	Os10g0456900	948.545	0.939655	0.239343	3.92598	8.6376e-05	0.00164545
Os06g0608300	Os06g0608300	219.946	1.17953	0.300516	3.92502	8.6723e-05	0.00165085
Os07g0499300	Os07g0499300	1107	0.80862	0.206032	3.92473	8.68286e-05	0.00165165
Os03g0626200	Os03g0626200	997.503	0.92626	0.236018	3.92453	8.69001e-05	0.0016518
Os06g0536200	Os06g0536200	38.3896	1.64091	0.4182	3.92375	8.71829e-05	0.00165597
Os01g0525500	Os01g0525500	30.284	1.72845	0.440639	3.92259	8.76006e-05	0.00166268
Os01g0585100	Os01g0585100	473.058	-1.2984	0.331138	-3.92103	8.81695e-05	0.00167226
Os02g0186700	Os02g0186700	532.437	1.03608	0.264331	3.91964	8.86809e-05	0.00168074
Os06g0220600	Os06g0220600	134.114	1.45701	0.37176	3.91923	8.88332e-05	0.0016824
Os04g0436400	Os04g0436400	730.443	-1.47631	0.376704	-3.91901	8.89147e-05	0.00168271
Os02g0275200	Os02g0275200	275.944	-1.4821	0.37823	-3.91852	8.90941e-05	0.00168488
Os08g0129200	Os08g0129200	2487.3	1.15838	0.295706	3.91733	8.95352e-05	0.00169199
Os05g0182201	Os05g0182201	262.67	0.672354	0.171689	3.91613	8.99832e-05	0.00169923
Os02g0684100	Os02g0684100	86.4863	1.66327	0.424745	3.91593	9.0057e-05	0.00169938
Os05g0244600	Os05g0244600	670.57	0.818259	0.209027	3.91461	9.05494e-05	0.00170744
Os05g0113500	Os05g0113500	2903.11	-0.755093	0.192946	-3.9135	9.0968e-05	0.00171409
Os12g0495600	Os12g0495600	14.0504	2.05553	0.525356	3.91264	9.12941e-05	0.00171899
Os02g0813350	Os02g0813350	1306.25	-0.535921	0.136981	-3.91237	9.13954e-05	0.00171965
Os06g0274100	Os06g0274100	705.906	0.544814	0.139271	3.91189	9.15754e-05	0.00172179
Os02g0714700	Os02g0714700	184.719	0.930184	0.237795	3.91171	9.1646e-05	0.00172187
Os02g0824500	Os02g0824500	87.0278	-1.40211	0.358564	-3.91036	9.21602e-05	0.00173028
Os04g0460900	Os04g0460900	2847.71	-0.887327	0.226996	-3.90899	9.26816e-05	0.00173756
Os06g0667600	Os06g0667600	993.706	0.86621	0.221592	3.90904	9.26637e-05	0.00173756
Os12g0209100	Os12g0209100	863.837	0.692577	0.177284	3.9066	9.36028e-05	0.00175357
Os02g0821200	Os02g0821200	7570.3	1.19137	0.30511	3.90472	9.43351e-05	0.00176556
Os03g0227900	Os03g0227900	414.712	-1.0659	0.272985	-3.90461	9.43785e-05	0.00176556
Os01g0495701	Os01g0495701	56.9084	1.89229	0.484668	3.90431	9.44964e-05	0.00176598
Os02g0714600	Os02g0714600	1738.27	0.876348	0.224463	3.9042	9.45371e-05	0.00176598
Os04g0667600	Os04g0667600	790.189	-0.947547	0.242823	-3.90222	9.53139e-05	0.00177922
Os03g0854200	Os03g0854200	516.281	1.3694	0.350991	3.90153	9.55864e-05	0.00178302
Os01g0747300	Os01g0747300	638.155	-1.18458	0.303819	-3.89896	9.66079e-05	0.00180079
Os06g0498500	Os06g0498500	822.791	0.968741	0.248557	3.89746	9.72057e-05	0.00181063
Os12g0447000	Os12g0447000	164.507	1.22648	0.314714	3.89712	9.73449e-05	0.00181193
Os08g0553800	Os08g0553800	1935.61	1.0386	0.266523	3.89686	9.74473e-05	0.00181253
Os08g0272000	Os08g0272000	480.72	0.791764	0.203195	3.89657	9.75638e-05	0.0018134
Os02g0651000	Os02g0651000	256.121	0.602727	0.154715	3.89573	9.79038e-05	0.00181842
Os06g0566500	Os06g0566500	270.205	-0.811987	0.208484	-3.89472	9.83119e-05	0.0018247
Os09g0502950	Os09g0502950	182.829	-0.840626	0.215882	-3.8939	9.86436e-05	0.00182955
Os11g0659400	Os11g0659400	198.249	0.936655	0.240634	3.89245	9.92383e-05	0.00183927
Os03g0833700	Os03g0833700	937.481	0.744117	0.191193	3.89197	9.94348e-05	0.00184001
Os04g0619900	Os04g0619900	408.234	-1.26488	0.325036	-3.89151	9.96219e-05	0.00184001
Os06g0612200	Os06g0612200	647.462	1.05055	0.269939	3.89179	9.95073e-05	0.00184001
Os07g0408700	Os07g0408700	3391.57	1.07004	0.274954	3.8917	9.95427e-05	0.00184001
Os08g0388900	Os08g0388900	25.9083	-1.76313	0.453074	-3.89149	9.96323e-05	0.00184001
Os12g0237900	Os12g0237900	73.2828	-1.19667	0.307664	-3.88953	0.00010044	0.00185362
Os01g0199400	Os01g0199400	116.554	-0.99079	0.254815	-3.88828	0.000100959	0.00186055
Os04g0662100	Os04g0662100	865.583	0.907957	0.233506	3.88837	0.000100921	0.00186055
Os07g0435400	Os07g0435400	1307.29	1.08288	0.278557	3.88745	0.000101301	0.00186554
Os06g0137500	Os06g0137500	1072.17	0.859149	0.221043	3.8868	0.000101574	0.00186923
Os05g0574800	Os05g0574800	204.927	0.928503	0.238938	3.88595	0.000101929	0.00187444
Os09g0414600	Os09g0414600	138.049	1.21918	0.313811	3.88508	0.000102296	0.00187985
Os05g0454200	Os05g0454200	1121.08	-1.12644	0.289969	-3.88469	0.000102462	0.00188158
Os01g0220300	Os01g0220300	1126.67	0.906777	0.233468	3.88395	0.000102774	0.00188332
Os08g0369800	Os08g0369800	44.0967	-1.63077	0.419864	-3.88403	0.000102738	0.00188332
Os08g0416800	Os08g0416800	853.353	-0.905733	0.233189	-3.88412	0.000102702	0.00188332
Os12g0163200	Os12g0163200	465.608	1.35457	0.348808	3.88342	0.000102998	0.00188609
Os05g0454500	Os05g0454500	4724.22	-1.51434	0.390067	-3.88225	0.000103493	0.00189382
Os08g0430500	Os08g0430500	3337.92	0.900843	0.232167	3.88016	0.000104389	0.00190755
Os10g0563700	Os10g0563700	8132.67	1.11636	0.287707	3.8802	0.000104371	0.00190755
Os03g0167100	Os03g0167100	634.632	0.882788	0.227573	3.87915	0.000104823	0.00191412
Os10g0213800	Os10g0213800	547.135	-0.665777	0.171641	-3.8789	0.00010493	0.00191473
Os01g0571200	Os01g0571200	469.643	0.806921	0.208137	3.87688	0.000105807	0.00192938
Os02g0238500	Os02g0238500	334.347	0.55587	0.143397	3.87645	0.000105992	0.00193141
Os02g0770300	Os02g0770300	195.667	0.599477	0.154657	3.87617	0.000106115	0.00193167
Os12g0157200	Os12g0157200	1390.28	-0.543198	0.140141	-3.87607	0.000106155	0.00193167
Os01g0699900	Os01g0699900	307.004	-0.892915	0.230382	-3.87581	0.000106271	0.00193243
Os01g0617800	Os01g0617800	280.093	1.0637	0.27453	3.87463	0.000106785	0.00194042
Os04g0601400	Os04g0601400	1368.98	-0.465433	0.120181	-3.87277	0.000107604	0.00195335
Os10g0450800	Os10g0450800	1087.71	-1.19194	0.307782	-3.87268	0.000107647	0.00195335
Os01g0546800	Os01g0546800	250.533	-0.706551	0.182529	-3.8709	0.000108432	0.00196349
Os03g0696300	Os03g0696300	997.566	-0.716957	0.185212	-3.87101	0.000108385	0.00196349
Os11g0121000	Os11g0121000	53.1431	1.44802	0.37405	3.8712	0.000108301	0.00196349
Os01g0830500	Os01g0830500	461.235	-0.805842	0.208199	-3.87053	0.000108598	0.00196511
Os01g0559100	Os01g0559100	91.192	1.23268	0.318543	3.86974	0.000108952	0.00197016
Os03g0134800	Os03g0134800	31.6961	1.7664	0.456569	3.86884	0.000109352	0.00197602
Os03g0576700	Os03g0576700	2642.62	0.705359	0.182337	3.86844	0.000109536	0.00197796
Os02g0439700	Os02g0439700	1078.44	0.693988	0.179444	3.86743	0.000109989	0.00198351
Os04g0500700	Os04g0500700	4865.97	-0.858972	0.222105	-3.86741	0.000109996	0.00198351
Os05g0183100	Os05g0183100	386.51	-1.20677	0.312059	-3.86711	0.000110135	0.00198464
Os08g0332700	Os08g0332700	1233.38	0.6679	0.172742	3.86645	0.00011043	0.00198859
Os08g0412700	Os08g0412700	100.906	-1.12926	0.292117	-3.86578	0.000110734	0.00199268
Os05g0436100	Os05g0436100	766.716	-1.0674	0.2762	-3.8646	0.00011127	0.00200093
Os01g0762400	Os01g0762400	311.01	1.04751	0.271069	3.86437	0.000111375	0.00200144
Os05g0295900	Os05g0295900	370.112	1.31651	0.340779	3.86325	0.000111886	0.00200924
Os09g0252000	Os09g0252000	631.779	0.831591	0.21531	3.8623	0.000112325	0.00201573
Os07g0578800	Os07g0578800	94.2066	1.15013	0.297817	3.86187	0.000112522	0.00201787
Os08g0120600	Os08g0120600	142.077	-1.25317	0.324577	-3.86092	0.00011296	0.00202433
Os01g0371500	Os01g0371500	681.9	1.25012	0.323832	3.8604	0.000113204	0.0020259
Os06g0168500	Os06g0168500	295.821	-0.701881	0.181813	-3.86045	0.000113178	0.0020259
Os12g0495525	Os12g0495525	237.158	-1.48065	0.383618	-3.85971	0.000113523	0.00203022
Os05g0232700	Os05g0232700	220.749	0.965307	0.250146	3.85898	0.00011386	0.00203484
Os01g0258700	Os01g0258700	1515.26	-0.576305	0.149382	-3.85792	0.000114357	0.00203953
Os04g0673300	Os04g0673300	522.193	1.45259	0.376517	3.85796	0.000114338	0.00203953
Os08g0282200	Os08g0282200	194.684	0.732449	0.189841	3.85822	0.000114216	0.00203953
Os01g0183300	Os01g0183300	156.186	-1.30216	0.338186	-3.85043	0.000117909	0.00210144
Os08g0117100	Os08g0117100	924.804	0.680381	0.176747	3.84945	0.000118383	0.00210844
Os01g0102300	Os01g0102300	157.833	1.14847	0.298408	3.84867	0.000118762	0.00211228
Os07g0292800	Os07g0292800	893.113	0.728795	0.189357	3.8488	0.0001187	0.00211228
Os01g0300600	Os01g0300600	2684.03	0.567392	0.147449	3.84807	0.000119054	0.00211382
Os01g0766200	Os01g0766200	95.3319	-0.950781	0.247069	-3.84823	0.000118973	0.00211382
Os01g0963000	Os01g0963000	1497.53	-1.28354	0.333577	-3.84782	0.000119173	0.00211382
Os04g0643300	Os04g0643300	1713.63	0.513313	0.133403	3.84782	0.000119172	0.00211382
Os05g0548900	Os05g0548900	180.247	1.46114	0.379783	3.8473	0.000119427	0.00211594
Os06g0700100	Os06g0700100	22.6111	1.51924	0.394908	3.84707	0.000119537	0.00211594
Os10g0490100	Os10g0490100	86.9807	0.922993	0.23992	3.84709	0.000119531	0.00211594
Os02g0822300	Os02g0822300	2739.57	0.506025	0.131559	3.84638	0.000119876	0.0021205
Os04g0555300	Os04g0555300	1680.56	-1.10722	0.287955	-3.84511	0.000120497	0.00213004
Os12g0575200	Os12g0575200	604.849	1.02762	0.267288	3.84463	0.000120734	0.00213277
Os03g0340500	Os03g0340500	139.854	-1.08112	0.281245	-3.84404	0.000121025	0.00213647
Os01g0222500	Os01g0222500	578.476	0.831534	0.216497	3.84086	0.000122603	0.00216285
Os08g0144400	Os08g0144400	1243.21	0.62766	0.163552	3.83769	0.0001242	0.00218805
Os12g0152800	Os12g0152800	170.062	0.805239	0.20982	3.83775	0.000124166	0.00218805
Os02g0503100	Os02g0503100	225.188	1.15268	0.300564	3.83506	0.000125535	0.00221007
Os01g0500900	Os01g0500900	1915.95	0.773278	0.201709	3.83362	0.00012627	0.00221851
Os02g0668400	Os02g0668400	446.819	1.09356	0.285251	3.8337	0.000126232	0.00221851
Os05g0438800	Os05g0438800	845.212	-0.960519	0.250539	-3.83382	0.00012617	0.00221851
Os09g0362800	Os09g0362800	1033.18	-0.886898	0.231529	-3.83061	0.000127825	0.00224431
Os04g0173300	Os04g0173300	1136.44	-1.21209	0.316464	-3.83009	0.000128097	0.00224757
Os09g0504900	Os09g0504900	273.075	0.675488	0.176372	3.82991	0.000128188	0.00224766
Os05g0145300	Os05g0145300	248.823	0.816472	0.213194	3.82971	0.000128295	0.00224802
Os07g0173501	Os07g0173501	4252.55	1.11189	0.290638	3.82568	0.000130413	0.00228205
Os08g0513300	Os08g0513300	2370.43	0.775289	0.202651	3.82573	0.000130387	0.00228205
Os03g0249400	Os03g0249400	2619.91	1.17025	0.30607	3.82348	0.000131583	0.00230098
Os01g0120800	Os01g0120800	6143	0.783114	0.204828	3.82327	0.000131695	0.0023014
Os01g0282800	Os01g0282800	799.108	1.1807	0.308927	3.82194	0.000132406	0.00231227
Os08g0485900	Os08g0485900	795.045	1.64916	0.431532	3.82164	0.000132567	0.00231352
Os03g0426800	Os03g0426800	1196.54	0.745367	0.195052	3.82137	0.00013271	0.00231446
Os04g0691900	Os04g0691900	14.2455	-1.76662	0.462332	-3.82111	0.000132855	0.00231543
Os10g0397400	Os10g0397400	2400.76	0.88336	0.231229	3.82028	0.0001333	0.00232164
Os11g0538900	Os11g0538900	1321.12	0.423106	0.110775	3.8195	0.000133722	0.00232742
Os02g0739000	Os02g0739000	2172.59	0.719615	0.188523	3.81711	0.000135022	0.00234848
Os02g0833600	Os02g0833600	369.852	-0.640566	0.167872	-3.81581	0.000135738	0.00235818
Os04g0106300	Os04g0106300	686.029	-0.661096	0.173254	-3.81577	0.000135761	0.00235818
Os05g0116000	Os05g0116000	1457.62	-0.870017	0.228022	-3.81549	0.000135913	0.00235924
Os03g0116000	Os03g0116000	544.116	0.876955	0.229941	3.81382	0.000136834	0.00237365
Os07g0170100	Os07g0170100	1236.26	-0.803741	0.210835	-3.81218	0.000137748	0.0023879
Os10g0509100	Os10g0509100	5234.57	-0.797754	0.209304	-3.81147	0.000138143	0.00239316
Os01g0304300	Os01g0304300	764.528	0.499504	0.131077	3.81075	0.000138544	0.00239615
Os01g0617500	Os01g0617500	3294.54	0.571861	0.150081	3.81034	0.000138776	0.00239615
Os05g0513500	Os05g0513500	417.893	0.95612	0.250925	3.81039	0.000138749	0.00239615
Os07g0691700	Os07g0691700	690.626	-1.27578	0.334816	-3.81038	0.000138751	0.00239615
Os08g0177500	Os08g0177500	77.8732	1.56568	0.41084	3.81093	0.000138446	0.00239615
Os01g0661750	Os01g0661750	8.50158	-2.00389	0.525993	-3.80973	0.000139117	0.00240043
Os10g0208500	Os10g0208500	1256.54	-1.69712	0.445566	-3.80891	0.000139579	0.00240681
Os01g0549700	Os01g0549700	2822.47	0.681678	0.179004	3.80818	0.000139995	0.00241239
Os06g0603000	Os06g0603000	3065.36	-0.701253	0.184165	-3.80775	0.000140239	0.002415
Os10g0522900	Os10g0522900	1086.99	-0.539015	0.141576	-3.80724	0.000140525	0.00241831
Os07g0418150	Os07g0418150	38.3158	1.20834	0.317427	3.80669	0.000140842	0.00242216
Os05g0421450	Os05g0421450	41.8529	-1.94693	0.511513	-3.80622	0.000141108	0.00242513
Os11g0149100	Os11g0149100	224.975	1.24093	0.326058	3.80586	0.000141314	0.00242708
Os02g0669000	Os02g0669000	460.348	0.973618	0.255892	3.8048	0.00014192	0.00243579
Os03g0410900	Os03g0410900	1094.89	1.21498	0.319354	3.80448	0.000142102	0.00243579
Os03g0669300	Os03g0669300	1107.01	-0.926175	0.243442	-3.8045	0.000142094	0.00243579
Os07g0143000	Os07g0143000	571.506	0.890202	0.234003	3.80423	0.000142248	0.00243668
Os03g0287100	Os03g0287100	116.705	-1.02163	0.268671	-3.80252	0.000143232	0.00244547
Os05g0148800	Os05g0148800	11.7468	-1.9399	0.510152	-3.8026	0.000143188	0.00244547
Os11g0206400	Os11g0206400	51.5977	1.47113	0.386856	3.80279	0.000143076	0.00244547
Os12g0141500	Os12g0141500	481.925	1.09392	0.287683	3.80253	0.000143224	0.00244547
Os12g0259800	Os12g0259800	100.106	1.42909	0.375771	3.80308	0.000142908	0.00244547
Os03g0200600	Os03g0200600	445.581	-0.55789	0.146744	-3.80179	0.000143657	0.00245112
Os12g0611300	Os12g0611300	228.687	-1.02593	0.269923	-3.80084	0.000144204	0.00245885
Os05g0557600	Os05g0557600	886.241	-0.549804	0.144796	-3.79708	0.00014641	0.00249481
Os03g0323800	Os03g0323800	2417.16	0.513263	0.135235	3.79534	0.000147438	0.0025107
Os06g0480500	Os06g0480500	208.123	1.42747	0.376166	3.79478	0.000147775	0.00251478
Os08g0357300	Os08g0357300	634.209	-1.15902	0.305464	-3.7943	0.000148059	0.00251798
Os06g0181200	Os06g0181200	758.91	-0.714089	0.188286	-3.79258	0.000149089	0.00253384
Os01g0311400	Os01g0311400	47.14	-1.27049	0.335046	-3.79198	0.000149448	0.00253827
Os05g0282900	Os05g0282900	96.654	1.38757	0.366005	3.79112	0.000149968	0.0025454
Os09g0544900	Os09g0544900	1162.84	-0.516676	0.136291	-3.79096	0.000150063	0.0025454
Os02g0105200	Os02g0105200	1515.34	0.682564	0.180077	3.79039	0.000150411	0.00254963
Os07g0215200	Os07g0215200	744.826	0.765314	0.201968	3.78928	0.000151087	0.00255942
Os03g0667800	Os03g0667800	650.758	0.698739	0.184471	3.78779	0.000151992	0.00257308
Os05g0164100	Os05g0164100	3600.96	0.802995	0.212048	3.78686	0.000152563	0.00258107
Os05g0439400	Os05g0439400	492.141	-0.985321	0.260258	-3.78594	0.000153131	0.00258899
Os03g0113100	Os03g0113100	661.885	0.812047	0.214529	3.78525	0.000153555	0.00259447
Os03g0186500	Os03g0186500	844.398	-0.566255	0.14971	-3.78234	0.000155359	0.00262324
Os03g0844900	Os03g0844900	1128.69	1.03562	0.273863	3.78153	0.000155868	0.00263014
Os06g0546400	Os06g0546400	618.587	1.2696	0.335756	3.78132	0.000156002	0.00263068
Os07g0207301	Os07g0207301	48.4206	1.39548	0.369117	3.78059	0.00015646	0.0026367
Os04g0606200	Os04g0606200	240.874	-1.30025	0.344045	-3.77929	0.000157278	0.00264877
Os04g0477200	Os04g0477200	97.9853	1.21968	0.322829	3.77809	0.000158038	0.00265979
Os10g0369000	Os10g0369000	2131.18	0.73606	0.194831	3.77793	0.000158137	0.00265979
Os02g0820500	Os02g0820500	14.5876	-1.94253	0.514276	-3.77722	0.000158588	0.00266565
Os03g0101800	Os03g0101800	1469.63	-0.561119	0.148638	-3.77508	0.000159957	0.00268519
Os06g0340600	Os06g0340600	4409.27	-0.613014	0.162379	-3.7752	0.000159882	0.00268519
Os05g0151700	Os05g0151700	98.1925	1.12858	0.298984	3.77473	0.000160184	0.00268628
Os06g0620600	Os06g0620600	926.071	0.489852	0.129774	3.77466	0.000160229	0.00268628
Os04g0399000	Os04g0399000	2985.37	0.720138	0.190832	3.77368	0.00016086	0.00269513
Os05g0574600	Os05g0574600	50.7264	-1.28027	0.339302	-3.77325	0.000161133	0.00269672
Os09g0272600	Os09g0272600	2172.71	-1.19695	0.317238	-3.77305	0.000161266	0.00269672
Os12g0425800	Os12g0425800	1034.68	-0.725065	0.192165	-3.77314	0.000161208	0.00269672
Os05g0405900	Os05g0405900	2361.59	-0.651369	0.172657	-3.77262	0.00016154	0.00269957
Os12g0150200	Os12g0150200	422.74	-1.59309	0.422539	-3.77028	0.000163064	0.00272329
Os02g0129900	Os02g0129900	637.221	0.776361	0.205961	3.76945	0.000163605	0.00273057
Os08g0356500	Os08g0356500	126.199	0.850856	0.225873	3.76696	0.000165244	0.00275615
Os03g0801700	Os03g0801700	302.588	0.584784	0.155271	3.76622	0.000165736	0.00276259
Os03g0240500	Os03g0240500	6290.94	0.422112	0.112101	3.76544	0.000166255	0.00276604
Os08g0295300	Os08g0295300	4595.07	0.582202	0.154618	3.76543	0.000166263	0.00276604
Os11g0661101	Os11g0661101	156.687	1.13769	0.302119	3.76569	0.000166088	0.00276604
Os07g0677100	Os07g0677100	681.919	-1.39912	0.371739	-3.76372	0.000167406	0.00278329
Os11g0264500	Os11g0264500	446.695	1.51596	0.402824	3.76334	0.000167656	0.00278566
Os07g0485400	Os07g0485400	3275.96	0.58452	0.155419	3.76093	0.000169282	0.00281088
Os08g0330800	Os08g0330800	325.393	1.12589	0.299417	3.76029	0.000169714	0.00281626
Os02g0175600	Os02g0175600	4436.78	0.708149	0.188392	3.75891	0.000170655	0.00283006
Os07g0179200	Os07g0179200	844.964	0.714625	0.190138	3.75845	0.000170968	0.00283345
Os04g0410400	Os04g0410400	94.6652	1.28177	0.341142	3.75729	0.000171763	0.00284405
Os05g0576500	Os05g0576500	65.7951	-1.03844	0.276386	-3.7572	0.000171827	0.00284405
Os05g0220100	Os05g0220100	1101.61	0.515277	0.137173	3.75642	0.000172364	0.00285113
Os11g0160100	Os11g0160100	523.862	-0.918623	0.244601	-3.7556	0.000172927	0.00285863
Os04g0415401	Os04g0415401	146.724	1.08809	0.289778	3.75491	0.000173405	0.00286471
Os02g0181300	Os02g0181300	1970.03	-1.54106	0.410469	-3.75438	0.000173769	0.00286708
Os07g0691600	Os07g0691600	49.2709	-1.3998	0.372833	-3.7545	0.000173688	0.00286708
Os04g0126900	Os04g0126900	48.8499	-1.48982	0.39691	-3.75354	0.000174353	0.00287488
Os03g0213600	Os03g0213600	57.5897	-1.20145	0.320134	-3.75296	0.000174761	0.0028798
Os12g0586000	Os12g0586000	1817.38	-0.847561	0.225872	-3.7524	0.000175149	0.00288435
Os09g0325100	Os09g0325100	70.7543	1.27978	0.341073	3.75222	0.000175279	0.0028846
Os10g0535800	Os10g0535800	129.051	-1.26689	0.33765	-3.75206	0.000175385	0.0028846
Os03g0198400	Os03g0198400	152.266	0.955442	0.254663	3.7518	0.000175572	0.00288584
Os10g0178101	Os10g0178101	187.323	0.724332	0.193072	3.75162	0.000175697	0.00288607
Os12g0294100	Os12g0294100	539.97	0.756583	0.201682	3.75136	0.000175879	0.00288723
Os01g0900900	Os01g0900900	296.724	-1.0751	0.286618	-3.75096	0.000176157	0.00288997
Os01g0857500	Os01g0857500	433.986	1.04344	0.278396	3.74805	0.000178213	0.00292068
Os08g0118900	Os08g0118900	502.465	1.04133	0.277838	3.748	0.000178254	0.00292068
Os09g0521100	Os09g0521100	85.4827	1.80301	0.481163	3.74719	0.000178829	0.00292827
Os03g0622300	Os03g0622300	91.8613	1.16349	0.310574	3.74626	0.000179491	0.00293726
Os05g0593000	Os05g0593000	275.027	-1.25105	0.333987	-3.7458	0.000179823	0.00294084
Os07g0693800	Os07g0693800	2429.96	0.91321	0.243863	3.74477	0.000180557	0.00295099
Os09g0465800	Os09g0465800	418.806	0.835981	0.223291	3.74391	0.000181175	0.00295923
Os01g0743400	Os01g0743400	1249.61	0.506046	0.135191	3.74319	0.000181699	0.00296593
Os07g0626100	Os07g0626100	368.314	1.13978	0.304521	3.74285	0.000181946	0.00296809
Os02g0697600	Os02g0697600	299.476	1.15305	0.308179	3.74148	0.000182939	0.00298243
Os04g0684900	Os04g0684900	1412.23	-1.41861	0.37937	-3.73938	0.000184473	0.00300555
Os01g0294700	Os01g0294700	4911.58	1.01353	0.271169	3.73764	0.000185753	0.00302451
Os02g0567800	Os02g0567800	98.2721	-0.969604	0.25951	-3.73628	0.000186761	0.00303711
Os10g0528100	Os10g0528100	60.1447	-1.46418	0.391875	-3.73634	0.000186716	0.00303711
Os05g0160200	Os05g0160200	8229.03	0.984469	0.263543	3.73552	0.000187327	0.00304062
Os07g0455100	Os07g0455100	443.287	1.04906	0.280822	3.73568	0.000187207	0.00304062
Os07g0518100	Os07g0518100	28.5504	1.38377	0.370426	3.73563	0.000187249	0.00304062
Os08g0542100	Os08g0542100	1053.81	0.98722	0.264334	3.73474	0.000187909	0.00304815
Os05g0477600	Os05g0477600	1047.81	0.815068	0.218325	3.73329	0.000188997	0.0030639
Os01g0734100	Os01g0734100	312.309	0.872536	0.233758	3.73265	0.000189473	0.00306779
Os07g0516900	Os07g0516900	1176.47	0.806466	0.216052	3.73274	0.000189408	0.00306779
Os10g0189100	Os10g0189100	2392.49	0.727651	0.194979	3.73195	0.00019	0.00307441
Os02g0474700	Os02g0474700	1642.04	1.26319	0.33856	3.73106	0.000190673	0.00308337
Os09g0503400	Os09g0503400	1238.41	0.660124	0.176936	3.73087	0.000190821	0.00308385
Os01g0957900	Os01g0957900	538.573	1.22241	0.327694	3.73035	0.000191217	0.00308834
Os04g0630800	Os04g0630800	120.308	-1.21924	0.326911	-3.7296	0.000191788	0.00309562
Os02g0624300	Os02g0624300	42.8564	-1.66157	0.445653	-3.7284	0.000192697	0.00310837
Os01g0796500	Os01g0796500	411.471	0.652137	0.174929	3.728	0.000193006	0.00311143
Os07g0150200	Os07g0150200	7788.97	0.765691	0.205481	3.72633	0.000194288	0.00313016
Os02g0773800	Os02g0773800	91.6873	1.14996	0.308643	3.72587	0.000194643	0.00313281
Os11g0668300	Os11g0668300	27.0053	-1.75719	0.471646	-3.72565	0.000194814	0.00313281
Os12g0186600	Os12g0186600	397.126	-1.71341	0.459894	-3.72566	0.000194808	0.00313281
Os01g0173900	Os01g0173900	468.043	-0.642551	0.172496	-3.72503	0.000195296	0.00313599
Os01g0919700	Os01g0919700	1118.52	0.749952	0.201333	3.72492	0.000195373	0.00313599
Os08g0482500	Os08g0482500	196.604	0.693909	0.186282	3.72505	0.000195275	0.00313599
Os04g0658600	Os04g0658600	714.717	0.716184	0.192538	3.7197	0.00019946	0.00319961
Os08g0118000	Os08g0118000	835.404	-0.932731	0.250779	-3.71933	0.000199748	0.00320226
Os02g0728700	Os02g0728700	639.778	1.07952	0.290327	3.71829	0.000200573	0.0032135
Os08g0440500	Os08g0440500	807.947	0.608194	0.163635	3.71676	0.000201791	0.00323102
Os03g0761100	Os03g0761100	1333.48	-1.02843	0.276753	-3.71606	0.000202356	0.00323807
Os12g0571200	Os12g0571200	1382.66	1.0495	0.282462	3.71556	0.000202757	0.00324249
Os02g0102400	Os02g0102400	1510.91	1.14378	0.307893	3.71487	0.000203305	0.00324561
Os02g0488600	Os02g0488600	1614.97	-0.922266	0.248271	-3.71475	0.000203405	0.00324561
Os06g0699400	Os06g0699400	1587.14	-0.683851	0.184086	-3.71485	0.000203325	0.00324561
Os07g0124400	Os07g0124400	44.4395	1.84588	0.496915	3.71469	0.000203451	0.00324561
Os04g0520000	Os04g0520000	461.423	0.847206	0.228124	3.71379	0.000204178	0.0032532
Os05g0573700	Os05g0573700	14968.9	0.546603	0.147179	3.71387	0.000204116	0.0032532
Os02g0772300	Os02g0772300	131.722	0.817338	0.220105	3.71339	0.000204498	0.00325559
Os07g0580300	Os07g0580300	44.6435	-1.91207	0.514926	-3.7133	0.000204578	0.00325559
Os11g0169800	Os11g0169800	1115.29	0.646203	0.174052	3.7127	0.000205058	0.00326124
Os01g0905700	Os01g0905700	1675.77	-0.765743	0.20626	-3.71251	0.000205216	0.00326175
Os11g0144900	Os11g0144900	24.0401	-1.80722	0.48687	-3.71192	0.000205694	0.00326736
Os07g0605800	Os07g0605800	73.9421	-1.73194	0.466834	-3.70997	0.00020728	0.00329054
Os11g0427800	Os11g0427800	187.553	-1.54575	0.416689	-3.70961	0.000207583	0.00329333
Os03g0182700	Os03g0182700	3648.59	0.856422	0.230977	3.70783	0.000209042	0.00331244
Os10g0104500	Os10g0104500	285.015	1.04781	0.282584	3.70795	0.000208941	0.00331244
Os08g0408500	Os08g0408500	627.653	-0.868167	0.234182	-3.70723	0.000209538	0.00331828
Os03g0822300	Os03g0822300	309.641	1.08404	0.292445	3.70683	0.000209874	0.00331955
Os08g0377400	Os08g0377400	257.764	0.863763	0.233016	3.70688	0.00020983	0.00331955
Os05g0350500	Os05g0350500	5641.21	1.1047	0.298038	3.70658	0.000210078	0.00332077
Os09g0322400	Os09g0322400	205.553	1.06635	0.287824	3.70486	0.000211505	0.00333926
Os09g0412400	Os09g0412400	893.92	-0.86634	0.233838	-3.70487	0.000211497	0.00333926
Os03g0402400	Os03g0402400	5167.78	0.813466	0.2196	3.70431	0.000211969	0.00334319
Os05g0257100	Os05g0257100	230.348	-1.1335	0.305999	-3.70426	0.000212011	0.00334319
Os07g0489300	Os07g0489300	154.325	-1.11552	0.301158	-3.7041	0.00021214	0.0033432
Os09g0403300	Os09g0403300	36.2819	1.96589	0.530759	3.70393	0.000212286	0.00334347
Os05g0533100	Os05g0533100	12022.6	0.50372	0.136049	3.7025	0.000213489	0.00335978
Os05g0542900	Os05g0542900	830.697	-0.512946	0.138545	-3.70239	0.00021358	0.00335978
Os02g0101500	Os02g0101500	5512.75	1.29479	0.349845	3.70103	0.000214723	0.00337572
Os06g0158600	Os06g0158600	845.916	0.85799	0.231887	3.70004	0.000215569	0.00338697
Os03g0327600	Os03g0327600	11220.3	-0.652869	0.176478	-3.69943	0.000216084	0.00339302
Os05g0541200	Os05g0541200	933.633	-0.85213	0.230473	-3.69731	0.000217894	0.00341936
Os03g0619400	Os03g0619400	1587.89	0.933201	0.252472	3.69626	0.000218803	0.00343156
Os02g0761900	Os02g0761900	2229.64	-0.43209	0.116931	-3.69525	0.000219669	0.00344178
Os09g0420800	Os09g0420800	3145.8	-0.930568	0.251832	-3.69519	0.000219719	0.00344178
Os02g0556700	Os02g0556700	1057.04	-0.719579	0.194769	-3.69452	0.000220305	0.00344888
Os06g0610800	Os06g0610800	288.073	1.2155	0.329027	3.69421	0.000220569	0.00345094
Os03g0215700	Os03g0215700	604.269	-0.906177	0.245322	-3.69383	0.000220905	0.00345412
Os06g0586000	Os06g0586000	654.228	-1.19584	0.323793	-3.69323	0.000221426	0.00346019
Os05g0120200	Os05g0120200	212.709	-0.829322	0.224562	-3.69306	0.000221574	0.00346041
Os03g0346200	Os03g0346200	61.7198	-1.6014	0.433756	-3.69193	0.000222557	0.00347368
Os06g0724400	Os06g0724400	659.662	-1.17945	0.319548	-3.69101	0.000223366	0.00348422
Os05g0541900	Os05g0541900	6100.39	1.0108	0.273942	3.68985	0.000224385	0.00349802
Os07g0599100	Os07g0599100	43.1549	1.1526	0.312413	3.68934	0.000224833	0.0035029
Os07g0120400	Os07g0120400	47.4747	-1.12268	0.304507	-3.68687	0.000227033	0.00353506
Os01g0714600	Os01g0714600	199.218	-0.957713	0.259839	-3.6858	0.000227988	0.00353943
Os02g0792100	Os02g0792100	294.058	-0.702207	0.190522	-3.68571	0.000228069	0.00353943
Os02g0798200	Os02g0798200	426.369	0.90738	0.246209	3.68541	0.000228337	0.00353943
Os03g0142900	Os03g0142900	1285.36	-0.557808	0.151318	-3.68633	0.000227511	0.00353943
Os07g0174900	Os07g0174900	40.9189	1.77621	0.481968	3.68533	0.000228403	0.00353943
Os08g0308100	Os08g0308100	2177.23	0.757278	0.205468	3.68562	0.000228144	0.00353943
Os12g0106200	Os12g0106200	38.6173	-1.45206	0.393932	-3.68606	0.000227757	0.00353943
Os12g0158400	Os12g0158400	55.357	1.81492	0.492465	3.68538	0.000228364	0.00353943
Os05g0496200	Os05g0496200	37187.3	0.696824	0.189096	3.68502	0.000228685	0.00354168
Os01g0882400	Os01g0882400	64.4441	-1.3777	0.373896	-3.6847	0.000228969	0.00354345
Os09g0455200	Os09g0455200	68.9639	1.28208	0.347958	3.68459	0.000229072	0.00354345
Os09g0115500	Os09g0115500	1635.71	1.08809	0.295322	3.68441	0.000229236	0.00354389
Os03g0565500	Os03g0565500	2085.51	0.576476	0.156499	3.68357	0.000229988	0.00355151
Os06g0297400	Os06g0297400	192.93	0.891372	0.241987	3.68356	0.000230002	0.00355151
Os11g0448700	Os11g0448700	490.067	-0.969291	0.263195	-3.68278	0.0002307	0.00356018
Os11g0311300	Os11g0311300	315.043	1.25438	0.340661	3.68218	0.000231249	0.00356653
Os02g0184900	Os02g0184900	30.1552	1.23819	0.336328	3.68149	0.000231875	0.00357406
Os11g0449600	Os11g0449600	65.4759	-1.78437	0.484871	-3.68009	0.000233153	0.00359164
Os03g0216300	Os03g0216300	81.8447	1.40551	0.382006	3.67929	0.000233882	0.00360053
Os07g0406300	Os07g0406300	145.719	0.920436	0.250176	3.67916	0.000234007	0.00360053
Os06g0291800	Os06g0291800	40.9797	1.32648	0.360584	3.6787	0.000234427	0.00360485
Os07g0529700	Os07g0529700	589.218	0.990268	0.269213	3.67838	0.000234723	0.00360726
Os06g0640100	Os06g0640100	47.4564	-1.38192	0.375796	-3.6773	0.000235711	0.00362032
Os05g0368300	Os05g0368300	38.7339	1.61295	0.438656	3.67704	0.00023596	0.003622
Os01g0834700	Os01g0834700	1044.52	0.768303	0.208984	3.67637	0.000236574	0.00362715
Os03g0191400	Os03g0191400	360.854	-0.671311	0.182595	-3.67649	0.000236463	0.00362715
Os01g0649000	Os01g0649000	661.847	1.01165	0.275207	3.67594	0.000236972	0.0036289
Os04g0191500	Os04g0191500	601.545	0.846851	0.230386	3.6758	0.000237107	0.0036289
Os12g0406000	Os12g0406000	255.625	1.17523	0.319696	3.67609	0.000236836	0.0036289
Os07g0694000	Os07g0694000	1494.66	-0.779252	0.212038	-3.67505	0.000237799	0.0036352
Os11g0135900	Os11g0135900	200.266	-1.0492	0.285483	-3.67516	0.000237704	0.0036352
Os08g0434632	Os08g0434632	610.852	0.913938	0.24871	3.67471	0.000238121	0.00363799
Os05g0533700	Os05g0533700	857.247	-0.719874	0.195912	-3.67448	0.000238333	0.0036391
Os02g0314300	Os02g0314300	13.6322	1.76699	0.480925	3.67414	0.000238651	0.00364181
Os01g0821800	Os01g0821800	2013.27	0.573971	0.156228	3.67394	0.00023884	0.00364255
Os02g0165500	Os02g0165500	69.784	1.55073	0.422117	3.6737	0.000239066	0.00364387
Os09g0425300	Os09g0425300	5.06135	-1.94075	0.528476	-3.67235	0.000240332	0.00366101
Os03g0321900	Os03g0321900	240.358	0.809833	0.220587	3.67127	0.000241349	0.00367436
Os12g0517200	Os12g0517200	800.186	0.640106	0.174366	3.67105	0.000241554	0.00367533
Os03g0253800	Os03g0253800	707.878	0.63001	0.171645	3.67043	0.000242142	0.00368045
Os05g0589600	Os05g0589600	4555.31	0.830957	0.226394	3.6704	0.000242174	0.00368045
Os03g0201700	Os03g0201700	81.1125	1.16238	0.316747	3.66973	0.000242804	0.00368787
Os04g0571300	Os04g0571300	495.634	-0.972317	0.26498	-3.6694	0.000243117	0.00369046
Os01g0126900	Os01g0126900	345.618	1.26351	0.344477	3.66792	0.000244528	0.00370972
Os02g0484900	Os02g0484900	22.4493	-1.75156	0.477692	-3.66672	0.00024568	0.00372503
Os01g0916000	Os01g0916000	223.152	1.4663	0.399958	3.66615	0.000246231	0.0037312
Os02g0269200	Os02g0269200	644.587	-0.996078	0.271728	-3.66572	0.000246643	0.00373527
Os05g0224800	Os05g0224800	1163.04	-0.488135	0.133197	-3.66477	0.000247556	0.00374692
Os10g0492800	Os10g0492800	1639.86	-0.771501	0.210549	-3.66424	0.000248071	0.00375252
Os09g0471550	Os09g0471550	15.3409	1.76023	0.480479	3.66349	0.000248801	0.00376137
Os03g0648300	Os03g0648300	343.939	-0.774221	0.211348	-3.66325	0.000249033	0.0037627
Os05g0491200	Os05g0491200	1787.66	-1.42072	0.387879	-3.6628	0.000249476	0.0037672
Os01g0957200	Os01g0957200	348.834	0.93276	0.254778	3.66107	0.000251164	0.00379049
Os04g0111350	Os04g0111350	96.9031	1.33378	0.364342	3.6608	0.000251427	0.00379226
Os07g0540000	Os07g0540000	13.3957	1.75089	0.478531	3.65889	0.000253311	0.00381846
Os01g0338000	Os01g0338000	4745.1	0.461043	0.126027	3.65828	0.000253911	0.00382168
Os02g0332450	Os02g0332450	47.7336	-1.68551	0.460744	-3.65823	0.000253965	0.00382168
Os05g0506300	Os05g0506300	2535.03	-0.665645	0.181952	-3.65836	0.000253837	0.00382168
Os04g0652600	Os04g0652600	148.077	-0.906996	0.247945	-3.65805	0.000254144	0.00382216
Os02g0802400	Os02g0802400	1057.61	-0.824342	0.225435	-3.65667	0.000255516	0.00383835
Os12g0133900	Os12g0133900	142.816	1.25731	0.343837	3.65669	0.000255488	0.00383835
Os03g0610900	Os03g0610900	279.674	-0.937532	0.256473	-3.65548	0.000256699	0.00385167
Os10g0569200	Os10g0569200	7635.94	0.779845	0.213327	3.65563	0.000256552	0.00385167
Os01g0793800	Os01g0793800	57.099	-1.65916	0.453906	-3.65529	0.000256891	0.00385232
Os10g0466200	Os10g0466200	767.945	0.940745	0.257387	3.65498	0.000257205	0.00385482
Os02g0714200	Os02g0714200	5177.92	1.26272	0.345526	3.65449	0.000257689	0.00385534
Os07g0636400	Os07g0636400	363.974	0.727588	0.199097	3.65443	0.000257749	0.00385534
Os08g0137200	Os08g0137200	334.899	0.644625	0.176389	3.65456	0.000257627	0.00385534
Os12g0569900	Os12g0569900	60.3836	1.26863	0.347157	3.65435	0.000257833	0.00385534
Os03g0230300	Os03g0230300	501.707	-1.62852	0.445769	-3.65327	0.000258923	0.00386942
Os04g0490800	Os04g0490800	14325.8	0.746038	0.204284	3.65196	0.000260242	0.00388688
Os03g0757600	Os03g0757600	54.2265	-1.55473	0.425801	-3.65132	0.000260897	0.00389444
Os03g0108300	Os03g0108300	1032.82	-1.5349	0.420431	-3.65078	0.000261447	0.00390041
Os02g0584700	Os02g0584700	356.521	-0.998499	0.27354	-3.65028	0.00026195	0.00390566
Os12g0194700	Os12g0194700	609.085	0.526162	0.144166	3.64971	0.000262541	0.00391224
Os03g0793100	Os03g0793100	71.5865	-1.15494	0.316522	-3.64886	0.000263412	0.00392296
Os01g0909100	Os01g0909100	297.098	0.885693	0.2428	3.64783	0.000264469	0.00392971
Os02g0218800	Os02g0218800	24.417	1.51346	0.414874	3.64799	0.000264302	0.00392971
Os03g0672300	Os03g0672300	440.219	0.683301	0.187307	3.64803	0.000264261	0.00392971
Os07g0565000	Os07g0565000	2823.26	0.740685	0.203043	3.64792	0.000264377	0.00392971
Os08g0269000	Os08g0269000	160.482	-0.924469	0.253479	-3.64713	0.000265189	0.00393815
Os03g0729100	Os03g0729100	1388.12	0.783129	0.214827	3.64539	0.000266986	0.00396257
Os10g0159300	Os10g0159300	1077.89	0.970246	0.266188	3.64496	0.000267432	0.00396694
Os09g0380200	Os09g0380200	1036.63	0.618601	0.169774	3.64366	0.000268785	0.00398472
Os06g0554700	Os06g0554700	249.999	-0.814278	0.223493	-3.64343	0.000269034	0.00398614
Os09g0446800	Os09g0446800	5720.77	0.509332	0.139811	3.64302	0.000269461	0.00399021
Os07g0406800	Os07g0406800	410.872	1.15603	0.317365	3.64258	0.000269918	0.00399242
Os07g0603600	Os07g0603600	174.042	-1.09247	0.299904	-3.64272	0.000269767	0.00399242
Os03g0161500	Os03g0161500	554.27	-1.10225	0.302636	-3.64217	0.00027035	0.00399351
Os09g0547800	Os09g0547800	32.7849	1.15472	0.317027	3.64235	0.000270159	0.00399351
Os10g0193100	Os10g0193100	157.56	1.39446	0.382875	3.64207	0.000270453	0.00399351
Os03g0154000	Os03g0154000	135.016	-1.59001	0.436627	-3.64158	0.000270968	0.00399885
Os07g0105700	Os07g0105700	113.517	1.04799	0.287886	3.6403	0.000272322	0.00401656
Os12g0592900	Os12g0592900	1134.14	-1.93063	0.53041	-3.63988	0.00027277	0.00402088
Os07g0120100	Os07g0120100	11.3897	-1.9231	0.528427	-3.63929	0.000273388	0.00402771
Os03g0376100	Os03g0376100	7101.71	0.600654	0.16507	3.63878	0.000273935	0.0040305
Os04g0438900	Os04g0438900	34.3904	-1.59618	0.438644	-3.6389	0.0002738	0.0040305
Os05g0324700	Os05g0324700	19.2756	-1.67529	0.460411	-3.63868	0.000274043	0.0040305
Os01g0327400	Os01g0327400	2431.1	-0.822854	0.226194	-3.63783	0.000274947	0.00403988
Os01g0511100	Os01g0511100	618.845	-1.43078	0.393311	-3.63779	0.000274991	0.00403988
Os01g0660800	Os01g0660800	41.9977	1.53121	0.4211	3.63622	0.000276666	0.00406219
Os03g0157600	Os03g0157600	243.802	-1.03405	0.284494	-3.63469	0.00027832	0.00408417
Os05g0125300	Os05g0125300	28.4788	-1.62857	0.448109	-3.6343	0.000278731	0.0040879
Os07g0625800	Os07g0625800	333.21	0.987664	0.271781	3.63404	0.000279012	0.00408972
Os01g0607800	Os01g0607800	139.296	0.930182	0.256006	3.63344	0.000279672	0.00409707
Os12g0533600	Os12g0533600	126.14	1.4387	0.396094	3.63221	0.000280999	0.0041142
Os11g0140400	Os11g0140400	536.744	0.601971	0.165767	3.63142	0.000281861	0.0041245
Os07g0192300	Os07g0192300	607.408	0.778105	0.214362	3.62986	0.000283572	0.0041472
Os02g0702500	Os02g0702500	2713.5	-0.454216	0.125147	-3.62947	0.000284003	0.00415116
Os01g0941800	Os01g0941800	106.063	-1.03337	0.28478	-3.62867	0.000284882	0.00416168
Os08g0266300	Os08g0266300	1064.6	0.615216	0.169605	3.62734	0.000286356	0.00418087
Os06g0129800	Os06g0129800	430.829	0.912163	0.25152	3.62661	0.000287172	0.00419042
Os03g0694900	Os03g0694900	2987.18	0.560522	0.154571	3.62631	0.000287499	0.00419049
Os08g0411200	Os08g0411200	230.862	0.713119	0.196649	3.62636	0.000287443	0.00419049
Os07g0516700	Os07g0516700	70.8191	1.49006	0.411143	3.62419	0.000289874	0.00422274
Os09g0380050	Os09g0380050	2251.97	-0.884408	0.244095	-3.62322	0.00029096	0.00423619
Os01g0945001	Os01g0945001	404.023	0.809224	0.223369	3.62281	0.000291425	0.00423821
Os12g0562100	Os12g0562100	1895.65	0.685905	0.189327	3.62286	0.000291366	0.00423821
Os02g0673100	Os02g0673100	39.7013	1.58124	0.436582	3.62185	0.000292498	0.00425144
Os07g0562400	Os07g0562400	98.3474	-1.22134	0.337297	-3.62096	0.000293516	0.00426386
Os02g0644100	Os02g0644100	2576.02	0.688918	0.190297	3.62022	0.000294351	0.0042736
Os02g0804300	Os02g0804300	590.385	0.804922	0.222406	3.61916	0.000295561	0.00428877
Os10g0572400	Os10g0572400	567.114	-0.617557	0.170732	-3.61711	0.000297916	0.00432053
Os01g0839500	Os01g0839500	4487.31	0.622111	0.172	3.61692	0.000298126	0.00432116
Os01g0279000	Os01g0279000	117.164	1.27765	0.353279	3.61654	0.000298573	0.00432523
Os12g0242900	Os12g0242900	13.173	1.82593	0.504916	3.61631	0.000298838	0.00432666
Os03g0276600	Os03g0276600	439.697	0.687172	0.190067	3.61542	0.000299865	0.00433188
Os04g0656800	Os04g0656800	217.847	0.932658	0.257959	3.61553	0.000299731	0.00433188
Os07g0655400	Os07g0655400	1175.98	0.452582	0.12517	3.61573	0.000299498	0.00433188
Os09g0509000	Os09g0509000	2474.81	0.610101	0.168741	3.61562	0.000299634	0.00433188
Os11g0233400	Os11g0233400	761.55	0.584977	0.161825	3.61487	0.000300496	0.00433858
Os01g0235400	Os01g0235400	1310.81	0.974462	0.269653	3.61376	0.000301784	0.00435477
Os04g0436300	Os04g0436300	188.214	0.770904	0.213343	3.61345	0.000302148	0.0043576
Os04g0483200	Os04g0483200	526.472	-0.877876	0.242982	-3.61293	0.00030276	0.00436401
Os03g0333300	Os03g0333300	3814.22	0.713505	0.1975	3.61268	0.000303044	0.00436567
Os07g0120650	Os07g0120650	174.396	-1.00509	0.278278	-3.61181	0.00030407	0.00437803
Os07g0185900	Os07g0185900	8174.81	-1.00115	0.277267	-3.61077	0.000305286	0.00439311
Os03g0295400	Os03g0295400	792.864	0.822	0.227697	3.61006	0.000306131	0.00440283
Os02g0511400	Os02g0511400	55.6165	-1.04747	0.290265	-3.60866	0.000307781	0.00441679
Os03g0684100	Os03g0684100	346.839	0.748931	0.207526	3.60885	0.000307557	0.00441679
Os05g0100800	Os05g0100800	3310.34	0.619923	0.171785	3.6087	0.000307732	0.00441679
Os06g0664200	Os06g0664200	1277.24	1.00717	0.27909	3.60877	0.000307651	0.00441679
Os01g0571300	Os01g0571300	44.5436	-1.156	0.320397	-3.60802	0.000308546	0.00442336
Os02g0510200	Os02g0510200	3044.74	0.519322	0.143937	3.60799	0.000308579	0.00442336
Os02g0745100	Os02g0745100	3369.11	1.19293	0.330699	3.6073	0.000309398	0.00443266
Os04g0490600	Os04g0490600	477.389	0.528749	0.146707	3.60411	0.000313224	0.004485
Os01g0801700	Os01g0801700	760.191	1.09706	0.304544	3.60231	0.000315407	0.00451378
Os01g0854000	Os01g0854000	264.921	-1.06854	0.296698	-3.60143	0.000316467	0.00452411
Os02g0803200	Os02g0803200	1153.22	0.94584	0.262629	3.60143	0.000316477	0.00452411
Os11g0106900	Os11g0106900	96.1249	-1.24242	0.345024	-3.60097	0.000317029	0.00452875
Os11g0153900	Os11g0153900	502.093	0.820351	0.22782	3.60087	0.00031715	0.00452875
Os09g0116400	Os09g0116400	932.059	0.715984	0.19885	3.60062	0.000317454	0.00452898
Os09g0517200	Os09g0517200	38.2333	-1.56678	0.435147	-3.60057	0.000317515	0.00452898
Os01g0627800	Os01g0627800	7.94877	-1.9032	0.528669	-3.59999	0.000318231	0.00453423
Os08g0116800	Os08g0116800	170.145	1.12258	0.311817	3.60012	0.000318075	0.00453423
Os09g0321900	Os09g0321900	110.963	-1.17157	0.325498	-3.59931	0.000319068	0.00454366
Os01g0976200	Os01g0976200	57.3509	-1.24235	0.345305	-3.59783	0.000320879	0.00456696
Os02g0744200	Os02g0744200	15.0913	-1.59366	0.443	-3.59742	0.000321384	0.00457163
Os08g0245400	Os08g0245400	273.721	0.690162	0.191919	3.59611	0.000323017	0.00459236
Os10g0392400	Os10g0392400	662.947	-1.42363	0.395924	-3.59571	0.000323505	0.00459677
Os02g0540700	Os02g0540700	171.483	-1.21004	0.336555	-3.59538	0.000323919	0.00460015
Os03g0379500	Os03g0379500	54.0134	1.26607	0.352161	3.59514	0.000324215	0.00460183
Os05g0567400	Os05g0567400	2464.79	0.894048	0.248748	3.59419	0.000325398	0.00461611
Os03g0104400	Os03g0104400	919.702	0.64061	0.178317	3.59254	0.000327475	0.00464304
Os03g0411800	Os03g0411800	274.46	-0.955191	0.265951	-3.5916	0.000328648	0.00464953
Os05g0163500	Os05g0163500	19.0627	-1.70279	0.474055	-3.59197	0.000328194	0.00464953
Os05g0295300	Os05g0295300	1961.75	0.664896	0.185121	3.59168	0.000328557	0.00464953
Os05g0534000	Os05g0534000	151.067	0.895043	0.249195	3.59173	0.000328486	0.00464953
Os07g0477000	Os07g0477000	358.904	0.592281	0.16493	3.59111	0.000329272	0.00465582
Os07g0202000	Os07g0202000	13.768	1.63248	0.454662	3.59052	0.000330014	0.00466378
Os05g0402900	Os05g0402900	420.686	-1.27595	0.355488	-3.58929	0.000331577	0.00468332
Os03g0266300	Os03g0266300	146.498	-1.44062	0.401456	-3.58849	0.000332602	0.00469525
Os06g0666400	Os06g0666400	220.364	-1.26831	0.353493	-3.58794	0.000333297	0.00470251
Os02g0551100	Os02g0551100	946.834	-1.1333	0.315918	-3.58731	0.00033411	0.00471142
Os07g0598500	Os07g0598500	217.797	0.977106	0.272407	3.58693	0.000334596	0.00471571
Os01g0588200	Os01g0588200	57.4769	1.35711	0.378455	3.58591	0.000335901	0.00472465
Os03g0740800	Os03g0740800	78.4274	0.984684	0.274595	3.58594	0.000335861	0.00472465
Os04g0599700	Os04g0599700	303.483	1.13858	0.31752	3.58586	0.000335971	0.00472465
Os05g0371133	Os05g0371133	69.5485	1.84422	0.514323	3.58573	0.000336138	0.00472465
Os07g0633500	Os07g0633500	439.923	0.857677	0.239166	3.58612	0.000335629	0.00472465
Os08g0178400	Os08g0178400	49.3508	-1.60026	0.446328	-3.58538	0.000336586	0.00472838
Os01g0806101	Os01g0806101	29.8269	-1.48872	0.415317	-3.58455	0.000337664	0.00474097
Os01g0363300	Os01g0363300	125.426	-0.983284	0.274377	-3.5837	0.000338761	0.0047538
Os08g0203150	Os08g0203150	217.05	-1.4635	0.408435	-3.58319	0.000339421	0.00475793
Os09g0511700	Os09g0511700	1591.39	-0.570442	0.159194	-3.5833	0.000339275	0.00475793
Os09g0437400	Os09g0437400	125.671	-1.18154	0.329809	-3.58251	0.000340313	0.00476787
Os01g0236000	Os01g0236000	196.461	0.735116	0.20521	3.58226	0.00034064	0.00476988
Os09g0437100	Os09g0437100	73.784	-1.52034	0.424481	-3.58165	0.000341433	0.00477758
Os12g0515400	Os12g0515400	2341.97	0.551423	0.153962	3.58155	0.000341558	0.00477758
Os12g0182200	Os12g0182200	1737.45	0.793063	0.221467	3.58095	0.000342349	0.00478608
Os07g0256700	Os07g0256700	25.741	1.67125	0.466754	3.58057	0.000342847	0.00479046
Os11g0213000	Os11g0213000	422.984	-1.03555	0.289251	-3.58012	0.000343441	0.00479618
Os06g0604600	Os06g0604600	127.145	-1.13521	0.317112	-3.57983	0.000343819	0.00479705
Os07g0523400	Os07g0523400	84.3509	1.28246	0.358249	3.57979	0.000343872	0.00479705
Os02g0136150	Os02g0136150	25.8952	-1.59677	0.446128	-3.57917	0.000344682	0.00480577
Os01g0625200	Os01g0625200	1897.67	-0.52255	0.146033	-3.57831	0.000345825	0.00481912
Os02g0273900	Os02g0273900	56.3976	1.12189	0.313628	3.57715	0.000347363	0.00483797
Os01g0970900	Os01g0970900	261.764	1.23425	0.345115	3.57634	0.000348436	0.0048503
Os07g0255900	Os07g0255900	9.11997	1.88858	0.528191	3.57556	0.00034948	0.00486224
Os01g0723500	Os01g0723500	67.1546	-1.08772	0.304314	-3.57432	0.000351139	0.00487796
Os02g0740500	Os02g0740500	169.457	-1.1567	0.323623	-3.5742	0.000351295	0.00487796
Os04g0600000	Os04g0600000	95.5548	-1.20107	0.336043	-3.57416	0.00035136	0.00487796
Os12g0621700	Os12g0621700	442.963	0.929204	0.25995	3.57455	0.00035083	0.00487796
Os04g0500600	Os04g0500600	5.47299	-1.85452	0.518944	-3.57364	0.00035205	0.00488493
Os03g0314500	Os03g0314500	3064.21	1.13952	0.318899	3.57329	0.000352522	0.00488887
Os05g0425700	Os05g0425700	1849.87	-0.990916	0.27734	-3.57293	0.000353004	0.00489294
Os07g0677600	Os07g0677600	349.721	-1.17964	0.330187	-3.57263	0.000353412	0.00489599
Os11g0143500	Os11g0143500	340.261	0.820443	0.229718	3.57152	0.000354915	0.00491419
Os04g0446300	Os04g0446300	1868.97	0.363382	0.101766	3.57074	0.00035597	0.00492618
Os04g0591000	Os04g0591000	1835.57	0.876653	0.245579	3.56974	0.000357339	0.00494215
Os09g0425900	Os09g0425900	2032.95	-0.909223	0.254712	-3.56962	0.000357504	0.00494215
Os11g0514800	Os11g0514800	255.564	1.08819	0.304942	3.5685	0.000359025	0.00496053
Os02g0121600	Os02g0121600	571.347	-0.908929	0.254721	-3.56832	0.000359271	0.0049613
Os04g0631100	Os04g0631100	174.203	-1.24052	0.347754	-3.56724	0.000360757	0.00497918
Os12g0581900	Os12g0581900	34.006	1.46682	0.411232	3.5669	0.000361225	0.00498298
Os03g0793600	Os03g0793600	127.656	0.825411	0.231444	3.56636	0.00036198	0.00499075
Os02g0494600	Os02g0494600	235.392	0.698091	0.195763	3.566	0.00036247	0.00499487
Os04g0587400	Os04g0587400	439.022	-1.22667	0.344037	-3.56553	0.000363115	0.0050011
Os02g0823300	Os02g0823300	703.558	-0.496971	0.139417	-3.56465	0.000364348	0.00501542
Os06g0650900	Os06g0650900	345.293	-1.34582	0.377598	-3.56417	0.000365007	0.00502183
Os05g0573800	Os05g0573800	41.2685	-1.44629	0.405873	-3.56341	0.000366063	0.00503371
Os01g0332800	Os01g0332800	1176.2	0.998433	0.280238	3.56281	0.00036691	0.00504269
Os08g0423600	Os08g0423600	39.1769	-1.71685	0.481959	-3.56224	0.000367698	0.00505084
Os09g0407700	Os09g0407700	519.704	0.614045	0.172407	3.56161	0.000368587	0.00506039
Os02g0182900	Os02g0182900	849.4	-0.43203	0.121341	-3.56048	0.000370181	0.00507959
Os09g0423600	Os09g0423600	1607.17	0.544958	0.15308	3.55995	0.000370928	0.00508664
Os10g0325400	Os10g0325400	451.346	-1.07735	0.30264	-3.55984	0.000371086	0.00508664
Os01g0912900	Os01g0912900	28.2468	1.34729	0.378576	3.55882	0.000372518	0.00510358
Os05g0528200	Os05g0528200	425.778	0.666488	0.187291	3.55857	0.000372876	0.0051058
Os04g0679400	Os04g0679400	2193.44	-1.49852	0.421208	-3.55766	0.00037417	0.00512081
Os03g0133100	Os03g0133100	9.2524	-1.86999	0.52569	-3.55721	0.000374808	0.00512685
Os06g0144800	Os06g0144800	86.5271	1.07034	0.30096	3.55643	0.000375932	0.00513746
Os07g0166600	Os07g0166600	481.002	1.0709	0.301119	3.55639	0.00037598	0.00513746
Os05g0261001	Os05g0261001	22.0568	-1.81001	0.509065	-3.55557	0.000377163	0.00514822
Os11g0707700	Os11g0707700	630.811	-0.535648	0.150646	-3.55567	0.000377012	0.00514822
Os03g0213100	Os03g0213100	122.722	0.931875	0.262117	3.55518	0.000377719	0.00515311
Os01g0936200	Os01g0936200	1141.94	-0.626957	0.176365	-3.55488	0.000378156	0.00515637
Os08g0474866	Os08g0474866	21.1456	1.73342	0.487697	3.55429	0.000378997	0.00516513
Os05g0270000	Os05g0270000	138.886	1.32091	0.371665	3.55402	0.000379383	0.00516768
Os03g0326500	Os03g0326500	594.979	-0.745646	0.209829	-3.55359	0.000380005	0.00517344
Os12g0230100	Os12g0230100	4109.26	-0.7496	0.210972	-3.55307	0.000380757	0.00518097
Os08g0103600	Os08g0103600	347.701	-0.629243	0.177127	-3.55249	0.000381598	0.00518969
Os01g0266000	Os01g0266000	1625.25	0.715705	0.201483	3.55218	0.000382052	0.00519315
Os03g0298300	Os03g0298300	376.736	-0.648025	0.182454	-3.55171	0.000382738	0.00519976
Os05g0503300	Os05g0503300	6910.44	0.858801	0.241894	3.55033	0.000384752	0.00522439
Os09g0470500	Os09g0470500	1635.94	-0.911221	0.256672	-3.55014	0.000385033	0.00522547
Os01g0693900	Os01g0693900	678.311	0.727403	0.205034	3.54773	0.000388572	0.005268
Os11g0444700	Os11g0444700	352.712	-1.20187	0.338765	-3.5478	0.000388459	0.005268
Os07g0658200	Os07g0658200	1135.95	0.767503	0.216401	3.54667	0.00039014	0.00528651
Os04g0524400	Os04g0524400	257.175	1.08024	0.30465	3.54583	0.000391382	0.00530057
Os04g0551200	Os04g0551200	264.254	-0.863613	0.243625	-3.54485	0.000392841	0.00531479
Os11g0655800	Os11g0655800	807.382	-0.721707	0.203586	-3.54498	0.00039264	0.00531479
Os03g0336300	Os03g0336300	1830.54	0.490924	0.138506	3.54442	0.000393474	0.00531506
Os03g0773150	Os03g0773150	2905.71	1.11558	0.314742	3.54444	0.000393455	0.00531506
Os08g0335200	Os08g0335200	73.6805	-1.74071	0.491079	-3.54466	0.000393116	0.00531506
Os02g0232400	Os02g0232400	5507.83	-0.614472	0.173375	-3.54417	0.000393849	0.00531656
Os10g0466300	Os10g0466300	7657.62	0.560426	0.15813	3.54407	0.000393993	0.00531656
Os02g0736800	Os02g0736800	83.3948	1.11248	0.314007	3.54286	0.000395818	0.00533288
Os03g0794200	Os03g0794200	38.865	-1.37495	0.388077	-3.54297	0.000395644	0.00533288
Os11g0258900	Os11g0258900	417.565	0.916291	0.258621	3.54299	0.000395617	0.00533288
Os12g0566100	Os12g0566100	818.476	0.397655	0.112252	3.54252	0.000396318	0.00533685
Os01g0220700	Os01g0220700	12.1853	1.83835	0.518988	3.54217	0.000396844	0.00533938
Os07g0415200	Os07g0415200	614.394	1.00891	0.284833	3.54213	0.000396917	0.00533938
Os02g0795900	Os02g0795900	242.95	0.947449	0.267543	3.5413	0.000398155	0.00535327
Os02g0129800	Os02g0129800	212.606	1.53323	0.433012	3.54085	0.000398841	0.00535756
Os04g0487300	Os04g0487300	524.118	1.20202	0.339476	3.54082	0.000398886	0.00535756
Os07g0162600	Os07g0162600	222.304	-1.21908	0.344324	-3.5405	0.00039937	0.00536129
Os07g0539700	Os07g0539700	404.719	-1.08616	0.306816	-3.54012	0.000399945	0.00536624
Os03g0319100	Os03g0319100	1255.81	-0.673463	0.190252	-3.53985	0.000400358	0.00536624
Os06g0704900	Os06g0704900	501.073	0.754725	0.213206	3.53989	0.0004003	0.00536624
Os10g0428200	Os10g0428200	732.942	0.582054	0.164455	3.53929	0.000401203	0.00537479
Os02g0608600	Os02g0608600	6018.47	0.516549	0.145972	3.53868	0.000402126	0.00538439
Os05g0489800	Os05g0489800	254.988	1.15016	0.325121	3.53763	0.000403737	0.0054004
Os10g0508900	Os10g0508900	16.907	1.56809	0.443243	3.53776	0.000403538	0.0054004
Os01g0884300	Os01g0884300	2196.55	-0.926994	0.262088	-3.53696	0.000404756	0.00541125
Os07g0660400	Os07g0660400	228.501	0.783722	0.221666	3.53559	0.000406862	0.0054366
Os01g0589800	Os01g0589800	759.485	0.722098	0.204288	3.53471	0.000408223	0.00545199
Os06g0726400	Os06g0726400	1703.23	-0.514671	0.145612	-3.53453	0.000408505	0.00545295
Os11g0703600	Os11g0703600	422.434	-0.792644	0.224301	-3.53384	0.000409562	0.00546425
Os07g0584900	Os07g0584900	502.952	-0.910483	0.25767	-3.53352	0.000410069	0.00546821
Os03g0212700	Os03g0212700	8240.65	0.392295	0.111041	3.53288	0.000411059	0.0054786
Os03g0282900	Os03g0282900	1087.09	0.729524	0.206724	3.52898	0.000417171	0.00555723
Os03g0403100	Os03g0403100	205.512	0.710057	0.201278	3.52774	0.000419125	0.00557875
Os12g0194800	Os12g0194800	341.733	0.692675	0.196354	3.52768	0.000419216	0.00557875
Os03g0368300	Os03g0368300	123.824	1.66507	0.472136	3.52667	0.000420818	0.0055972
Os04g0457200	Os04g0457200	195.93	0.774699	0.219715	3.52593	0.000422003	0.00560722
Os11g0516400	Os11g0516400	89.7724	-1.23772	0.351024	-3.52603	0.000421846	0.00560722
Os11g0127900	Os11g0127900	6412.95	0.686357	0.194675	3.52566	0.000422435	0.0056101
Os09g0467700	Os09g0467700	938.787	0.63341	0.179695	3.52492	0.000423618	0.00562293
Os05g0540100	Os05g0540100	1340.48	0.844801	0.239717	3.52417	0.000424816	0.00563596
Os11g0549620	Os11g0549620	701.861	-1.27445	0.361672	-3.52379	0.000425429	0.00564122
Os06g0695900	Os06g0695900	91.0716	0.919943	0.261094	3.52342	0.000426023	0.00564621
Os11g0594200	Os11g0594200	647.255	0.936633	0.265916	3.52229	0.000427837	0.00566737
Os02g0785700	Os02g0785700	28.1433	1.64139	0.466138	3.52125	0.000429511	0.00568087
Os05g0420600	Os05g0420600	7787.73	0.694339	0.197182	3.5213	0.00042943	0.00568087
Os10g0329400	Os10g0329400	36.796	-1.60183	0.454901	-3.52127	0.000429488	0.00568087
Os01g0361000	Os01g0361000	2192.88	0.453122	0.128747	3.51948	0.000432387	0.005716
Os01g0860400	Os01g0860400	51.383	-1.38428	0.393425	-3.51854	0.000433923	0.00573338
Os07g0409400	Os07g0409400	81.43	1.36041	0.386842	3.51672	0.000436911	0.00576993
Os03g0372700	Os03g0372700	271.32	0.877202	0.24946	3.51641	0.000437429	0.00577384
Os11g0307500	Os11g0307500	114.012	-0.737306	0.209725	-3.51559	0.000438786	0.00578881
Os10g0501200	Os10g0501200	84.6599	1.49984	0.426703	3.51494	0.000439857	0.0058
Os02g0602000	Os02g0602000	38.0204	-1.77491	0.505001	-3.51467	0.000440307	0.00580299
Os01g0658900	Os01g0658900	320.866	-1.59014	0.452521	-3.51397	0.000441463	0.00581512
Os05g0556650	Os05g0556650	87.6056	1.21821	0.346689	3.51384	0.000441674	0.00581512
Os02g0620400	Os02g0620400	138.911	-1.2532	0.356845	-3.51189	0.000444932	0.00585504
Os02g0519700	Os02g0519700	680.554	1.36629	0.38918	3.51068	0.000446969	0.00587888
Os12g0597500	Os12g0597500	1446.31	-0.567123	0.161565	-3.51019	0.00044779	0.0058867
Os05g0108000	Os05g0108000	197.331	0.631986	0.180054	3.50998	0.000448144	0.00588837
Os04g0405600	Os04g0405600	1572.75	-0.729389	0.207863	-3.50898	0.00044983	0.00590754
Os05g0573300	Os05g0573300	355.178	-1.15957	0.330506	-3.50846	0.000450707	0.00591607
Os07g0212200	Os07g0212200	4471.99	0.744107	0.212127	3.50784	0.000451754	0.00592682
Os11g0302900	Os11g0302900	92.4542	0.949884	0.270801	3.50768	0.000452025	0.00592739
Os10g0397800	Os10g0397800	157.127	-0.861633	0.24569	-3.50699	0.000453206	0.00593988
Os08g0198800	Os08g0198800	6.61146	1.85679	0.529562	3.50627	0.000454431	0.00595293
Os01g0869300	Os01g0869300	387.756	0.92561	0.264048	3.50546	0.000455815	0.00596806
Os02g0146600	Os02g0146600	3857.02	0.678225	0.193497	3.50509	0.000456457	0.00597346
Os05g0396900	Os05g0396900	406.337	-0.786799	0.22459	-3.50327	0.000459576	0.00601124
Os07g0512200	Os07g0512200	7530.64	-0.528553	0.15088	-3.50313	0.000459831	0.00601155
Os02g0782800	Os02g0782800	138.539	0.871026	0.248674	3.50268	0.0004606	0.00601858
Os03g0665800	Os03g0665800	483.751	0.750406	0.214288	3.50185	0.000462039	0.00602948
Os06g0543400	Os06g0543400	17.4042	1.63984	0.468269	3.50192	0.000461925	0.00602948
Os06g0716100	Os06g0716100	881.556	-1.57556	0.449928	-3.5018	0.00046213	0.00602948
Os01g0551100	Os01g0551100	300.471	-1.25066	0.35717	-3.50158	0.000462516	0.0060315
Os12g0153200	Os12g0153200	11.5341	-1.84013	0.525579	-3.50114	0.000463269	0.00603828
Os01g0856600	Os01g0856600	529.109	0.792651	0.22646	3.50018	0.000464946	0.00605711
Os03g0817200	Os03g0817200	285.198	-1.00211	0.286391	-3.49909	0.000466857	0.00607895
Os01g0121500	Os01g0121500	92.2078	-1.2702	0.363059	-3.4986	0.000467715	0.00608404
Os10g0573900	Os10g0573900	725.047	0.652975	0.186638	3.49863	0.000467661	0.00608404
[truncated: 345 more rows]

## Sheet: 33_C_3_vs_33_F_3_diff_expressed
	Name	baseMean	log2FoldChange	lfcSE	stat	pvalue	padj
Os09g0522000	Os09g0522000	2797.14	-7.82498	0.323679	-24.1752	4.06144e-129	1.08189e-124
Os01g0186900	Os01g0186900	835.921	-5.96874	0.285451	-20.9098	4.35658e-97	5.80253e-93
Os06g0683400	Os06g0683400	1741.89	-4.63208	0.261671	-17.7019	4.05372e-70	3.59943e-66
Os03g0292100	Os03g0292100	1100.91	-2.82525	0.18517	-15.2576	1.46592e-52	9.76231e-49
Os10g0499500	Os10g0499500	397.765	-5.07071	0.336282	-15.0787	2.23544e-51	1.19095e-47
Os09g0491756	Os09g0491756	398.461	-2.8295	0.191112	-14.8055	1.34993e-49	5.99323e-46
Os02g0677300	Os02g0677300	280.672	-5.83077	0.396419	-14.7086	5.67757e-49	2.16056e-45
Os02g0584800	Os02g0584800	1242.55	-4.26378	0.29573	-14.4178	3.99929e-47	1.33166e-43
Os03g0180800	Os03g0180800	747.743	-5.37888	0.381672	-14.093	4.1962e-45	1.24198e-41
Os05g0545400	Os05g0545400	415.324	-4.26604	0.31367	-13.6004	3.98221e-42	1.06078e-38
Os01g0793900	Os01g0793900	477.596	-3.77557	0.280131	-13.4778	2.11191e-41	5.11427e-38
Os09g0455300	Os09g0455300	174.465	-4.40322	0.329474	-13.3644	9.76102e-41	2.16678e-37
Os03g0353400	Os03g0353400	5722.08	-2.25629	0.176528	-12.7815	2.07925e-37	4.26055e-34
Os03g0300600	Os03g0300600	614.523	2.84847	0.225758	12.6174	1.693e-36	3.2213e-33
Os04g0685300	Os04g0685300	2099.7	-2.74958	0.219362	-12.5344	4.83766e-36	8.59105e-33
Os04g0496950	Os04g0496950	202.634	-4.57505	0.37158	-12.3124	7.76792e-35	1.29326e-31
Os04g0572400	Os04g0572400	137.439	-5.01269	0.426312	-11.7583	6.40284e-32	1.00329e-28
Os03g0152000	Os03g0152000	718.193	-3.14865	0.269082	-11.7014	1.25327e-31	1.85471e-28
Os01g0131300	Os01g0131300	883.856	2.39362	0.207327	11.5451	7.81088e-31	1.09509e-27
Os07g0178700	Os07g0178700	91.8179	-4.67934	0.409076	-11.4388	2.6749e-30	3.5627e-27
Os06g0133400	Os06g0133400	1331.43	-3.80774	0.333429	-11.4199	3.32442e-30	4.21694e-27
Os03g0181100	Os03g0181100	4273.38	-3.80019	0.333053	-11.4102	3.72004e-30	4.50429e-27
Os04g0688100	Os04g0688100	7872.18	1.94921	0.172643	11.2904	1.46289e-29	1.69428e-26
Os02g0759400	Os02g0759400	539.678	-3.71027	0.328801	-11.2842	1.56987e-29	1.74243e-26
Os03g0820400	Os03g0820400	309.789	-4.25756	0.393174	-10.8287	2.51707e-27	2.68199e-24
Os03g0302800	Os03g0302800	267.633	-3.72404	0.349742	-10.6479	1.78254e-26	1.82628e-23
Os07g0443500	Os07g0443500	44.2006	-4.94082	0.465601	-10.6117	2.62897e-26	2.59372e-23
Os01g0699600	Os01g0699600	1323.4	-4.7291	0.451192	-10.4814	1.0522e-25	1.00102e-22
Os02g0527200	Os02g0527200	706.144	-2.91953	0.279485	-10.4461	1.52666e-25	1.40232e-22
Os12g0632100	Os12g0632100	382.712	-3.5859	0.344529	-10.4081	2.27659e-25	2.02146e-22
Os08g0139700	Os08g0139700	197.377	-4.86534	0.471099	-10.3276	5.28401e-25	4.5405e-22
Os09g0341600	Os09g0341600	538.817	-3.46748	0.336537	-10.3034	6.7993e-25	5.66e-22
Os12g0150200	Os12g0150200	422.74	-4.25549	0.414663	-10.2625	1.03967e-24	8.39233e-22
Os01g0124100	Os01g0124100	1133.56	3.02859	0.301574	10.0426	9.9011e-24	7.75722e-21
Os01g0597600	Os01g0597600	404.293	-4.69084	0.468841	-10.0052	1.44598e-23	1.05991e-20
Os01g0972000	Os01g0972000	128.849	-2.91179	0.291079	-10.0034	1.47221e-23	1.05991e-20
Os04g0517100	Os04g0517100	2222.94	-2.30112	0.22997	-10.0062	1.43168e-23	1.05991e-20
Os08g0393900	Os08g0393900	256.009	2.50144	0.252468	9.90795	3.84438e-23	2.69491e-20
Os09g0287000	Os09g0287000	1839.83	2.42927	0.246113	9.87053	5.58665e-23	3.81583e-20
Os02g0584700	Os02g0584700	356.521	-2.60939	0.265825	-9.81621	9.588e-23	6.38513e-20
Os01g0968800	Os01g0968800	93.0243	-4.52355	0.462649	-9.77751	1.40623e-22	9.13639e-20
Os06g0203000	Os06g0203000	57.4949	-3.86714	0.39844	-9.7057	2.851e-22	1.80821e-19
Os07g0680600	Os07g0680600	614.942	-2.67105	0.276154	-9.67231	3.95355e-22	2.44918e-19
Os04g0201800	Os04g0201800	67.4052	-3.40935	0.354194	-9.62564	6.23203e-22	3.77293e-19
Os03g0734500	Os03g0734500	120.185	-4.10426	0.427523	-9.60008	7.98835e-22	4.72875e-19
Os11g0151400	Os11g0151400	740.585	-4.16951	0.435017	-9.58469	9.27327e-22	5.37003e-19
Os10g0521900	Os10g0521900	475.114	-2.64144	0.276288	-9.56049	1.17205e-21	6.6428e-19
Os04g0438200	Os04g0438200	189.578	2.9976	0.313938	9.54838	1.31737e-21	7.31088e-19
Os07g0660100	Os07g0660100	971.387	3.11132	0.32768	9.49499	2.20227e-21	1.19723e-18
Os01g0525800	Os01g0525800	324.098	2.68015	0.282655	9.48207	2.49298e-21	1.30212e-18
Os01g0955100	Os01g0955100	391.973	-2.37509	0.250442	-9.48362	2.45619e-21	1.30212e-18
Os01g0525700	Os01g0525700	473.831	3.18076	0.338554	9.39513	5.71468e-21	2.92745e-18
Os04g0688300	Os04g0688300	3438.17	3.08745	0.330411	9.34427	9.25274e-21	4.65046e-18
Os02g0525600	Os02g0525600	1908.79	2.06414	0.22226	9.28704	1.58637e-20	7.82552e-18
Os05g0579600	Os05g0579600	124.42	-3.1937	0.345259	-9.25017	2.24135e-20	1.08555e-17
Os06g0306300	Os06g0306300	794.285	3.19815	0.347395	9.20609	3.3822e-20	1.60884e-17
Os05g0360400	Os05g0360400	311.416	2.94858	0.324068	9.09867	9.14456e-20	4.27356e-17
Os01g0316600	Os01g0316600	140.65	-2.90014	0.322353	-8.99679	2.32419e-19	1.06745e-16
Os07g0106200	Os07g0106200	1862.41	1.73964	0.194291	8.95382	3.4339e-19	1.55038e-16
Os12g0437800	Os12g0437800	752.948	2.7254	0.305502	8.92104	4.61912e-19	2.05074e-16
Os08g0203201	Os08g0203201	256.789	3.58827	0.402475	8.91551	4.85556e-19	2.12037e-16
Os02g0703600	Os02g0703600	211.128	-3.85489	0.433893	-8.88443	6.42468e-19	2.76033e-16
Os08g0260600	Os08g0260600	342.912	2.71956	0.30628	8.87934	6.72603e-19	2.84393e-16
Os04g0688500	Os04g0688500	740.596	3.95344	0.451845	8.74954	2.14225e-18	8.91645e-16
Os03g0144300	Os03g0144300	65.7057	3.02334	0.347037	8.71186	2.98941e-18	1.22511e-15
Os08g0246100	Os08g0246100	70.1571	2.97118	0.34289	8.6651	4.51114e-18	1.82073e-15
Os02g0134200	Os02g0134200	321.772	-3.32671	0.384007	-8.66315	4.58917e-18	1.82457e-15
Os04g0667600	Os04g0667600	790.189	-2.07462	0.239928	-8.64681	5.29569e-18	2.07451e-15
Os01g0905200	Os01g0905200	473.04	-2.82583	0.327057	-8.64018	5.61262e-18	2.1668e-15
Os02g0791500	Os02g0791500	146.969	-2.41284	0.280372	-8.60585	7.57532e-18	2.88273e-15
Os03g0678800	Os03g0678800	131.728	-2.8663	0.334702	-8.56375	1.09257e-17	4.09912e-15
Os01g0135700	Os01g0135700	693.696	-3.2573	0.381357	-8.54134	1.32671e-17	4.90846e-15
Os02g0114800	Os02g0114800	92.8347	3.10163	0.363739	8.52708	1.50092e-17	5.47693e-15
Os05g0542900	Os05g0542900	830.697	1.2796	0.150302	8.51354	1.68702e-17	6.07281e-15
Os01g0219300	Os01g0219300	388.447	3.11931	0.367017	8.4991	1.91067e-17	6.78619e-15
Os01g0968400	Os01g0968400	305.431	3.45229	0.406768	8.48713	2.11808e-17	7.42388e-15
Os05g0134700	Os05g0134700	842.038	2.06861	0.243919	8.48069	2.2386e-17	7.74438e-15
Os05g0489500	Os05g0489500	46.9986	-3.75186	0.442724	-8.47451	2.3608e-17	8.06243e-15
Os06g0127100	Os06g0127100	294.869	-3.96388	0.468045	-8.46901	2.47487e-17	8.34499e-15
Os01g0304400	Os01g0304400	31.7793	-3.98864	0.476516	-8.37042	5.74125e-17	1.91169e-14
Os11g0299300	Os11g0299300	54.3511	-3.9494	0.472555	-8.35754	6.40382e-17	2.10599e-14
Os04g0399300	Os04g0399300	217.356	2.56215	0.307751	8.3254	8.40471e-17	2.7303e-14
Os01g0764800	Os01g0764800	143.95	2.05821	0.24751	8.31569	9.12211e-17	2.92765e-14
Os01g0246400	Os01g0246400	29.3038	-3.8022	0.459413	-8.2762	1.27165e-16	4.03264e-14
Os01g0663051	Os01g0663051	54.8573	-4.21239	0.510313	-8.25452	1.52519e-16	4.77977e-14
Os07g0638400	Os07g0638400	2380.61	2.87303	0.348575	8.24221	1.69065e-16	5.23668e-14
Os05g0537100	Os05g0537100	266.244	-2.76333	0.335544	-8.23538	1.78989e-16	5.48036e-14
Os07g0633200	Os07g0633200	150.378	-2.07241	0.253198	-8.18495	2.72426e-16	8.24645e-14
Os05g0128200	Os05g0128200	1863.32	-1.59048	0.195033	-8.15493	3.49375e-16	1.04569e-13
Os01g0625900	Os01g0625900	250.456	2.91273	0.357246	8.1533	3.54138e-16	1.04817e-13
Os09g0522200	Os09g0522200	1082.81	-3.31069	0.409767	-8.07944	6.50642e-16	1.90459e-13
Os04g0201500	Os04g0201500	40.3496	-3.15612	0.392925	-8.03236	9.56117e-16	2.76837e-13
Os04g0684900	Os04g0684900	1412.23	-3.01669	0.375988	-8.02336	1.02894e-15	2.94718e-13
Os08g0480200	Os08g0480200	279.491	2.75888	0.344752	8.0025	1.21917e-15	3.45492e-13
Os06g0575400	Os06g0575400	175.188	2.79438	0.349871	7.98691	1.38369e-15	3.87985e-13
Os03g0283100	Os03g0283100	1572.95	-1.18748	0.149116	-7.96346	1.67289e-15	4.64192e-13
Os02g0616600	Os02g0616600	187.022	3.45765	0.434645	7.95512	1.78964e-15	4.91469e-13
Os11g0147150	Os11g0147150	191.287	2.77571	0.352007	7.88537	3.13608e-15	8.52437e-13
Os04g0136700	Os04g0136700	483.688	-1.8622	0.236331	-7.87961	3.28406e-15	8.83645e-13
Os10g0562900	Os10g0562900	105.968	-3.10533	0.395011	-7.86139	3.79896e-15	1.01197e-12
Os06g0255900	Os06g0255900	159.384	-2.35719	0.300846	-7.83523	4.67992e-15	1.23429e-12
Os08g0387050	Os08g0387050	77.9742	3.64645	0.467929	7.79275	6.55675e-15	1.71234e-12
Os10g0171500	Os10g0171500	216.989	1.88225	0.241631	7.78977	6.71327e-15	1.73619e-12
Os05g0276500	Os05g0276500	82.5543	3.18775	0.410107	7.77298	7.66603e-15	1.94909e-12
Os08g0425200	Os08g0425200	996.24	1.73328	0.222996	7.7727	7.68281e-15	1.94909e-12
Os06g0701700	Os06g0701700	275.506	2.84192	0.36628	7.75889	8.56768e-15	2.15307e-12
Os01g0180400	Os01g0180400	217.015	1.76093	0.227765	7.73132	1.06439e-14	2.64972e-12
Os03g0336400	Os03g0336400	175.74	2.54408	0.329112	7.73014	1.07429e-14	2.64972e-12
Os01g0121600	Os01g0121600	95.5812	-2.24961	0.292117	-7.70107	1.34928e-14	3.29744e-12
Os02g0289700	Os02g0289700	143.245	1.8367	0.238948	7.68661	1.51086e-14	3.65875e-12
Os05g0115100	Os05g0115100	135.223	1.97085	0.25658	7.68123	1.57572e-14	3.78144e-12
Os05g0158600	Os05g0158600	128.573	3.00177	0.39219	7.65387	1.95012e-14	4.63816e-12
Os01g0111500	Os01g0111500	49.7339	3.386	0.443373	7.63692	2.22486e-14	5.24476e-12
Os01g0695300	Os01g0695300	324.105	-1.80429	0.236559	-7.62721	2.39884e-14	5.6053e-12
Os03g0820300	Os03g0820300	302.784	-2.2342	0.293337	-7.61648	2.60679e-14	6.03822e-12
Os12g0618800	Os12g0618800	591.034	1.56625	0.206369	7.58954	3.2105e-14	7.37252e-12
Os03g0805500	Os03g0805500	1020.01	-0.940159	0.124213	-7.56892	3.76334e-14	8.5682e-12
Os12g0616500	Os12g0616500	151.373	2.34185	0.309944	7.55572	4.16557e-14	9.40359e-12
Os01g0832600	Os01g0832600	139.302	3.53319	0.467854	7.55191	4.28933e-14	9.60161e-12
Os05g0380900	Os05g0380900	177.341	-3.24445	0.430303	-7.53994	4.70196e-14	1.04376e-11
Os07g0691200	Os07g0691200	3850.84	-1.34806	0.17913	-7.5256	5.24792e-14	1.15532e-11
Os05g0476700	Os05g0476700	271.946	-2.02096	0.269304	-7.50437	6.17264e-14	1.34776e-11
Os08g0500800	Os08g0500800	350.659	-1.53971	0.205302	-7.4997	6.39626e-14	1.38523e-11
Os01g0645900	Os01g0645900	184.51	1.62954	0.217884	7.47896	7.49148e-14	1.59745e-11
Os04g0615000	Os04g0615000	1096.41	-1.01297	0.135445	-7.47888	7.49611e-14	1.59745e-11
Os01g0930800	Os01g0930800	295.999	-1.68626	0.226335	-7.45028	9.31445e-14	1.96337e-11
Os07g0574900	Os07g0574900	22.0053	-3.52825	0.473614	-7.44962	9.36062e-14	1.96337e-11
Os01g0563000	Os01g0563000	4173.8	1.29983	0.174702	7.44026	1.00487e-13	2.09123e-11
Os02g0332450	Os02g0332450	47.7336	3.50343	0.472349	7.41704	1.19763e-13	2.47306e-11
Os03g0133000	Os03g0133000	92.5976	-2.63222	0.357753	-7.35766	1.87162e-13	3.83509e-11
Os09g0547100	Os09g0547100	191.85	3.07581	0.418481	7.34993	1.98309e-13	4.03249e-11
Os05g0114400	Os05g0114400	105.707	3.1181	0.42451	7.34518	2.05487e-13	4.1468e-11
Os07g0639000	Os07g0639000	466.185	2.70621	0.368511	7.34365	2.07848e-13	4.16289e-11
Os07g0569550	Os07g0569550	73.3426	-2.38322	0.324734	-7.33898	2.15221e-13	4.27841e-11
Os11g0471100	Os11g0471100	164.686	1.6203	0.220996	7.3318	2.27082e-13	4.48074e-11
Os10g0499400	Os10g0499400	767.415	-1.92931	0.263811	-7.31322	2.6082e-13	5.10861e-11
Os06g0573900	Os06g0573900	81.2001	2.96283	0.405348	7.30934	2.68456e-13	5.2198e-11
Os04g0372775	Os04g0372775	68.5523	-2.58281	0.354362	-7.28863	3.13116e-13	6.04404e-11
Os01g0905300	Os01g0905300	108.24	-2.57206	0.353716	-7.27154	3.55421e-13	6.81129e-11
Os03g0303100	Os03g0303100	191.524	1.69118	0.233219	7.25147	4.1226e-13	7.84413e-11
Os04g0586200	Os04g0586200	496.875	2.54207	0.350775	7.24699	4.26127e-13	8.05048e-11
Os06g0702000	Os06g0702000	68.755	2.44522	0.33831	7.22775	4.91053e-13	9.21174e-11
Os02g0597300	Os02g0597300	350.393	-2.5417	0.351706	-7.22678	4.94564e-13	9.21272e-11
Os01g0811300	Os01g0811300	219.44	1.67685	0.232577	7.20984	5.60185e-13	1.03626e-10
Os03g0640000	Os03g0640000	260.305	-2.11041	0.293005	-7.20266	5.905e-13	1.08481e-10
Os02g0194700	Os02g0194700	177.753	-2.9032	0.403758	-7.19046	6.45749e-13	1.1765e-10
Os11g0634200	Os11g0634200	1252.64	1.81925	0.253034	7.18972	6.49246e-13	1.1765e-10
Os02g0613000	Os02g0613000	419.335	1.29685	0.180901	7.16884	7.56353e-13	1.36133e-10
Os05g0162000	Os05g0162000	546.01	2.1308	0.298431	7.14	9.33302e-13	1.66854e-10
Os01g0124200	Os01g0124200	11788.4	1.81032	0.254085	7.12487	1.04183e-12	1.85015e-10
Os01g0760150	Os01g0760150	35.2326	-3.42758	0.481148	-7.12376	1.05026e-12	1.85276e-10
Os11g0156401	Os11g0156401	78.5503	1.97924	0.27794	7.1211	1.07066e-12	1.87633e-10
Os11g0707000	Os11g0707000	89307.5	-1.33408	0.187791	-7.10404	1.21166e-12	2.10955e-10
Os01g0934100	Os01g0934100	720.917	-1.53523	0.21618	-7.10165	1.23278e-12	2.13238e-10
Os08g0558200	Os08g0558200	1143.22	-1.38953	0.195697	-7.10044	1.24358e-12	2.13719e-10
Os03g0153100	Os03g0153100	12.2228	-3.71362	0.523339	-7.09602	1.28404e-12	2.19258e-10
Os10g0503200	Os10g0503200	633.893	-1.47779	0.208336	-7.09332	1.30928e-12	2.22144e-10
Os09g0426500	Os09g0426500	140.597	-2.29521	0.325085	-7.06032	1.66115e-12	2.80061e-10
Os12g0473900	Os12g0473900	332.616	-2.3732	0.336341	-7.05592	1.71459e-12	2.87254e-10
Os12g0510200	Os12g0510200	236.053	-1.33825	0.189692	-7.05487	1.72756e-12	2.87618e-10
Os09g0425900	Os09g0425900	2032.95	-1.78913	0.253718	-7.05165	1.76811e-12	2.9254e-10
Os02g0626532	Os02g0626532	32.3288	-3.0844	0.438388	-7.03577	1.98159e-12	3.25837e-10
Os01g0902200	Os01g0902200	752.167	-0.840797	0.1199	-7.01248	2.34132e-12	3.80293e-10
Os10g0144000	Os10g0144000	33.1296	3.4776	0.495915	7.01249	2.34112e-12	3.80293e-10
Os04g0611400	Os04g0611400	356.306	2.06164	0.294526	6.99984	2.56254e-12	4.13702e-10
Os03g0323350	Os03g0323350	18.2294	-3.52541	0.505754	-6.97061	3.15576e-12	5.06404e-10
Os12g0493900	Os12g0493900	464.181	2.41544	0.346939	6.96216	3.35098e-12	5.34511e-10
Os01g0739500	Os01g0739500	4698.59	-2.30724	0.332178	-6.9458	3.7632e-12	5.96692e-10
Os11g0552500	Os11g0552500	92.3517	2.26759	0.326528	6.94457	3.7962e-12	5.98362e-10
Os05g0484800	Os05g0484800	83.425	2.40606	0.347191	6.93007	4.20626e-12	6.59096e-10
Os09g0522100	Os09g0522100	407.816	-3.6622	0.52966	-6.91424	4.70383e-12	7.32753e-10
Os03g0347900	Os03g0347900	109.161	-3.28738	0.476431	-6.90002	5.19952e-12	8.0526e-10
Os10g0364900	Os10g0364900	1000.56	2.52828	0.367529	6.87913	6.02208e-12	9.23006e-10
Os10g0416100	Os10g0416100	791.517	1.09631	0.159372	6.87896	6.02909e-12	9.23006e-10
Os08g0203150	Os08g0203150	217.05	2.86243	0.417523	6.85574	7.09433e-12	1.07988e-09
Os03g0741100	Os03g0741100	426.319	-2.46174	0.35967	-6.84444	7.67764e-12	1.16203e-09
Os04g0571600	Os04g0571600	17.838	-3.40827	0.498348	-6.83914	7.96709e-12	1.19902e-09
Os06g0226050	Os06g0226050	88.9184	3.1752	0.465602	6.81955	9.13261e-12	1.36671e-09
Os04g0385900	Os04g0385900	286.746	1.7986	0.264172	6.80845	9.86578e-12	1.46818e-09
Os01g0821600	Os01g0821600	147.347	-2.23517	0.329108	-6.79161	1.10889e-11	1.64104e-09
Os03g0648500	Os03g0648500	42.2059	-2.7607	0.40658	-6.79006	1.12083e-11	1.64955e-09
Os11g0168500	Os11g0168500	144.075	3.08052	0.454365	6.77984	1.20313e-11	1.76093e-09
Os08g0557600	Os08g0557600	3117.88	1.1625	0.171498	6.77854	1.21397e-11	1.76709e-09
Os04g0629200	Os04g0629200	284.414	2.10397	0.312046	6.74249	1.55698e-11	2.25407e-09
Os05g0516100	Os05g0516100	88.9363	2.15546	0.319831	6.73937	1.59074e-11	2.29049e-09
Os11g0147500	Os11g0147500	922.683	0.979264	0.145582	6.72656	1.73715e-11	2.48787e-09
Os03g0402800	Os03g0402800	3271.43	-2.08657	0.310424	-6.72168	1.79636e-11	2.5589e-09
Os04g0688200	Os04g0688200	346.122	2.43615	0.362629	6.71803	1.84202e-11	2.60998e-09
Os03g0764100	Os03g0764100	1124.38	-1.95487	0.291403	-6.70849	1.96649e-11	2.77161e-09
Os02g0445100	Os02g0445100	514.123	2.06086	0.308808	6.67361	2.49591e-11	3.49927e-09
Os12g0441600	Os12g0441600	118.459	-2.49508	0.374133	-6.66896	2.57615e-11	3.59286e-09
Os07g0569100	Os07g0569100	59.0991	-2.38635	0.357972	-6.6663	2.62341e-11	3.63971e-09
Os02g0318100	Os02g0318100	130.127	2.67259	0.401123	6.66278	2.68687e-11	3.70844e-09
Os01g0963000	Os01g0963000	1497.53	2.24689	0.337555	6.65638	2.80652e-11	3.85361e-09
Os07g0632000	Os07g0632000	68.266	-2.12063	0.319337	-6.64075	3.12087e-11	4.26327e-09
Os04g0624600	Os04g0624600	1070.51	-1.35839	0.204732	-6.63496	3.24591e-11	4.41146e-09
Os01g0838200	Os01g0838200	137.651	2.41464	0.364213	6.62973	3.36293e-11	4.54729e-09
Os06g0586000	Os06g0586000	654.228	2.17966	0.329179	6.62153	3.55506e-11	4.78281e-09
Os01g0714600	Os01g0714600	199.218	-1.6248	0.246496	-6.59159	4.35152e-11	5.82491e-09
Os04g0497000	Os04g0497000	257.413	-2.49131	0.378678	-6.57897	4.73709e-11	6.30932e-09
Os01g0635200	Os01g0635200	169.424	-1.81652	0.276223	-6.57628	4.82378e-11	6.39253e-09
Os03g0782200	Os03g0782200	58.1769	-3.2156	0.489078	-6.57481	4.87155e-11	6.39253e-09
Os04g0672100	Os04g0672100	256.136	1.21212	0.18435	6.5751	4.86201e-11	6.39253e-09
Os01g0124401	Os01g0124401	5992.84	1.63482	0.248926	6.56748	5.11722e-11	6.68198e-09
Os11g0229500	Os11g0229500	102.799	2.26186	0.344917	6.55768	5.46499e-11	7.10129e-09
Os08g0474000	Os08g0474000	396.923	-3.35616	0.512407	-6.5498	5.76144e-11	7.45016e-09
Os08g0420700	Os08g0420700	275.138	1.91049	0.291863	6.54586	5.91555e-11	7.61248e-09
Os08g0448000	Os08g0448000	235.81	-1.96448	0.300286	-6.54203	6.069e-11	7.7724e-09
Os03g0183500	Os03g0183500	310.918	-3.00836	0.461565	-6.51774	7.13748e-11	9.09704e-09
Os07g0539100	Os07g0539100	9603.56	1.23243	0.1895	6.50359	7.8425e-11	9.94803e-09
Os08g0431700	Os08g0431700	699.784	2.1582	0.332286	6.49501	8.30258e-11	1.04593e-08
Os10g0391400	Os10g0391400	131.836	-3.08689	0.475299	-6.49462	8.32408e-11	1.04593e-08
Os03g0290300	Os03g0290300	4019.22	-1.63508	0.252005	-6.48829	8.68171e-11	1.08574e-08
Os02g0197500	Os02g0197500	385.065	-1.4211	0.219403	-6.47712	9.34888e-11	1.16372e-08
Os02g0729700	Os02g0729700	23.7345	-2.93923	0.453943	-6.47489	9.488e-11	1.17554e-08
Os08g0189900	Os08g0189900	60.6713	2.84305	0.439517	6.46859	9.89234e-11	1.21996e-08
Os04g0518400	Os04g0518400	411.004	-2.73363	0.423425	-6.45599	1.07514e-10	1.31374e-08
Os05g0111200	Os05g0111200	1093.85	-1.07144	0.165955	-6.45621	1.07358e-10	1.31374e-08
Os08g0126300	Os08g0126300	8183.21	-0.737925	0.114385	-6.45125	1.10929e-10	1.34928e-08
Os12g0573600	Os12g0573600	989.674	2.56609	0.398139	6.44522	1.15429e-10	1.39764e-08
Os02g0201900	Os02g0201900	284.652	1.19373	0.185381	6.4393	1.20023e-10	1.44668e-08
Os07g0480800	Os07g0480800	702.141	2.28644	0.355353	6.43428	1.24058e-10	1.48859e-08
Os07g0558300	Os07g0558300	344.5	-2.48051	0.385576	-6.43326	1.24897e-10	1.49193e-08
Os01g0290650	Os01g0290650	106.093	-2.10995	0.32806	-6.4316	1.26269e-10	1.50159e-08
Os01g0302000	Os01g0302000	159.055	-2.05081	0.319498	-6.41884	1.37317e-10	1.62571e-08
Os06g0682900	Os06g0682900	136.09	-2.06389	0.322	-6.40959	1.45913e-10	1.71984e-08
Os01g0248900	Os01g0248900	79.3389	2.70826	0.423125	6.40062	1.54752e-10	1.81599e-08
Os12g0135500	Os12g0135500	41.3321	2.52027	0.393931	6.39776	1.57673e-10	1.84215e-08
Os05g0430300	Os05g0430300	1180.61	0.922406	0.144232	6.39528	1.60258e-10	1.86418e-08
Os11g0138400	Os11g0138400	15.8339	-3.16675	0.49525	-6.39424	1.6135e-10	1.86871e-08
Os10g0556100	Os10g0556100	4142.63	1.31065	0.205832	6.3676	1.92015e-10	2.21424e-08
Os12g0471100	Os12g0471100	298.748	-2.20212	0.346294	-6.3591	2.02941e-10	2.33015e-08
Os01g0797600	Os01g0797600	1904.35	-1.81065	0.285113	-6.35064	2.14415e-10	2.45133e-08
Os06g0338200	Os06g0338200	457.754	-1.28315	0.20211	-6.34879	2.17014e-10	2.47043e-08
Os03g0773000	Os03g0773000	62.125	-2.23347	0.352082	-6.34361	2.24437e-10	2.54406e-08
Os06g0529900	Os06g0529900	191.417	1.8333	0.289282	6.3374	2.3368e-10	2.63761e-08
Os01g0508000	Os01g0508000	840.161	-1.42379	0.224767	-6.3345	2.38105e-10	2.67622e-08
Os05g0161500	Os05g0161500	2076.04	-2.18148	0.344675	-6.32909	2.46611e-10	2.75473e-08
Os07g0142900	Os07g0142900	887.785	-2.56217	0.404846	-6.32875	2.47159e-10	2.75473e-08
Os12g0459300	Os12g0459300	742.022	-0.921119	0.145777	-6.3187	2.63781e-10	2.92775e-08
Os06g0220900	Os06g0220900	110.095	-2.41956	0.383447	-6.31004	2.78956e-10	3.08333e-08
Os07g0466000	Os07g0466000	73.0588	3.02195	0.479523	6.30199	2.93845e-10	3.23448e-08
Os06g0326400	Os06g0326400	1656.92	-1.48067	0.235032	-6.29989	2.97855e-10	3.26513e-08
Os08g0536800	Os08g0536800	738.814	2.38819	0.379203	6.29794	3.01634e-10	3.29301e-08
Os01g0639600	Os01g0639600	179.103	-1.54331	0.245194	-6.29423	3.08937e-10	3.35896e-08
Os07g0160400	Os07g0160400	1081.92	-1.15961	0.184348	-6.29032	3.16803e-10	3.43048e-08
Os06g0590301	Os06g0590301	881.106	-1.15796	0.184117	-6.28927	3.18957e-10	3.43983e-08
Os02g0200900	Os02g0200900	3320.01	1.11294	0.177274	6.2781	3.42733e-10	3.68134e-08
Os01g0134700	Os01g0134700	423.069	-1.6481	0.262601	-6.27607	3.47244e-10	3.71481e-08
Os05g0179100	Os05g0179100	51.4377	2.56808	0.409292	6.27446	3.50848e-10	3.73835e-08
Os01g0740400	Os01g0740400	35.6895	-2.63011	0.420603	-6.25317	4.02192e-10	4.26836e-08
Os11g0684700	Os11g0684700	201.451	1.53653	0.245907	6.24839	4.14693e-10	4.38356e-08
Os01g0699100	Os01g0699100	593.491	-2.01503	0.322522	-6.24771	4.16507e-10	4.38534e-08
Os04g0683850	Os04g0683850	27.9692	-2.87684	0.460512	-6.24705	4.18289e-10	4.38677e-08
Os01g0884200	Os01g0884200	20.315	-3.23663	0.518437	-6.24305	4.29131e-10	4.48282e-08
Os01g0931300	Os01g0931300	415.764	1.19892	0.192189	6.23827	4.42447e-10	4.60387e-08
Os02g0767800	Os02g0767800	56.9525	-2.62372	0.421263	-6.22823	4.7173e-10	4.88947e-08
Os05g0238400	Os05g0238400	41.1937	2.57363	0.413516	6.22379	4.85294e-10	4.99878e-08
Os06g0264500	Os06g0264500	536.457	1.52001	0.244235	6.22355	4.86029e-10	4.99878e-08
Os09g0412300	Os09g0412300	141.771	-2.75755	0.443138	-6.22279	4.88397e-10	5.00382e-08
Os01g0872566	Os01g0872566	161.932	-2.02288	0.325367	-6.21722	5.06038e-10	5.16469e-08
Os05g0496100	Os05g0496100	53.9427	-2.85624	0.459555	-6.21523	5.12491e-10	5.21058e-08
Os04g0287400	Os04g0287400	401.593	1.45255	0.233752	6.21404	5.1639e-10	5.23027e-08
Os11g0543100	Os11g0543100	597.032	-1.09135	0.175645	-6.21341	5.18466e-10	5.2314e-08
Os01g0826800	Os01g0826800	69.9732	2.33151	0.375477	6.20946	5.31656e-10	5.34425e-08
Os04g0304200	Os04g0304200	2155.89	-1.33882	0.215733	-6.20588	5.43929e-10	5.442e-08
Os04g0447100	Os04g0447100	165.276	-2.00642	0.323333	-6.20543	5.45467e-10	5.442e-08
Os01g0362100	Os01g0362100	584.21	-1.08428	0.174756	-6.20456	5.48518e-10	5.45202e-08
Os05g0567600	Os05g0567600	9.16563	-3.1455	0.50724	-6.20119	5.60364e-10	5.54907e-08
Os07g0128800	Os07g0128800	63.9281	2.84703	0.460256	6.18575	6.18064e-10	6.09777e-08
Os09g0489200	Os09g0489200	693.16	1.3419	0.217148	6.17966	6.42381e-10	6.31429e-08
Os05g0477600	Os05g0477600	1047.81	1.35862	0.220353	6.16568	7.01809e-10	6.87308e-08
Os02g0722700	Os02g0722700	2302.14	-0.724855	0.11768	-6.15952	7.29676e-10	7.09384e-08
Os03g0188500	Os03g0188500	422.93	-1.38141	0.224255	-6.15997	7.27597e-10	7.09384e-08
Os12g0210500	Os12g0210500	1322.86	2.06535	0.335402	6.15784	7.37419e-10	7.14304e-08
Os01g0925400	Os01g0925400	373.524	1.2318	0.200536	6.14252	8.12243e-10	7.83932e-08
Os02g0269200	Os02g0269200	644.587	1.67918	0.273396	6.14191	8.15342e-10	7.84083e-08
Os08g0190100	Os08g0190100	170.353	2.84997	0.464215	6.13933	8.2872e-10	7.9265e-08
Os09g0324400	Os09g0324400	75.3711	2.39636	0.390348	6.13904	8.30202e-10	7.9265e-08
Os01g0239700	Os01g0239700	1507.79	1.31991	0.215111	6.13594	8.46555e-10	8.05376e-08
Os06g0318200	Os06g0318200	676.565	1.07634	0.175452	6.13468	8.53312e-10	8.08915e-08
Os01g0303600	Os01g0303600	686.608	-1.46361	0.238793	-6.12923	8.83076e-10	8.34162e-08
Os05g0135000	Os05g0135000	257.867	2.28073	0.37216	6.12834	8.8798e-10	8.35831e-08
Os06g0268800	Os06g0268800	620.228	-1.14864	0.187834	-6.11521	9.64291e-10	9.04464e-08
Os02g0240300	Os02g0240300	2674.15	2.46035	0.402654	6.11034	9.94199e-10	9.25995e-08
Os03g0413100	Os03g0413100	431.396	-1.24738	0.204132	-6.11065	9.92244e-10	9.25995e-08
Os03g0315400	Os03g0315400	489.61	-2.02866	0.332205	-6.10664	1.01753e-09	9.44425e-08
Os05g0110000	Os05g0110000	426.219	-1.15965	0.190091	-6.10047	1.0576e-09	9.78203e-08
Os11g0256900	Os11g0256900	1337.79	2.61133	0.428263	6.09749	1.07746e-09	9.93126e-08
Os12g0124000	Os12g0124000	2294.63	-1.33559	0.219071	-6.09663	1.08325e-09	9.95022e-08
Os04g0438101	Os04g0438101	25.0024	2.93015	0.481383	6.08694	1.15088e-09	1.05351e-07
Os05g0134800	Os05g0134800	587.439	2.79631	0.459924	6.07993	1.20235e-09	1.09685e-07
Os06g0155600	Os06g0155600	885.129	-0.722592	0.118933	-6.07563	1.23502e-09	1.12281e-07
Os08g0157400	Os08g0157400	408.144	1.08815	0.179179	6.073	1.25545e-09	1.1375e-07
Os01g0670100	Os01g0670100	192.836	2.09859	0.345611	6.0721	1.26249e-09	1.14001e-07
Os05g0129800	Os05g0129800	169.348	-1.88144	0.310283	-6.06364	1.33074e-09	1.19758e-07
Os02g0770500	Os02g0770500	66.3971	2.25401	0.37195	6.05999	1.36131e-09	1.22096e-07
Os01g0180800	Os01g0180800	818.22	-1.07664	0.177794	-6.05553	1.39952e-09	1.24684e-07
Os05g0195200	Os05g0195200	95.2757	2.45545	0.405481	6.05565	1.39854e-09	1.24684e-07
Os02g0527600	Os02g0527600	3424.47	1.57769	0.260838	6.04852	1.46178e-09	1.29797e-07
Os04g0650700	Os04g0650700	1207.23	-2.28503	0.377934	-6.04612	1.4838e-09	1.31314e-07
Os01g0182600	Os01g0182600	15458.2	0.927205	0.153694	6.03279	1.61151e-09	1.42144e-07
Os04g0442300	Os04g0442300	375.043	-1.53463	0.254414	-6.03202	1.61926e-09	1.42356e-07
Os05g0359700	Os05g0359700	153.18	1.91506	0.318194	6.01854	1.75998e-09	1.54218e-07
Os11g0141400	Os11g0141400	224.827	1.5969	0.265481	6.01511	1.79768e-09	1.57005e-07
Os03g0299600	Os03g0299600	2001.36	-1.91588	0.31876	-6.01041	1.85057e-09	1.61096e-07
Os03g0746700	Os03g0746700	226.219	1.44899	0.241129	6.00922	1.86422e-09	1.61756e-07
Os10g0478000	Os10g0478000	233.867	2.05027	0.341461	6.00441	1.92025e-09	1.66077e-07
Os11g0140700	Os11g0140700	505.304	-1.00539	0.167522	-6.00154	1.95451e-09	1.68493e-07
Os08g0231400	Os08g0231400	7551.06	1.99878	0.333242	5.99799	1.99774e-09	1.71664e-07
Os05g0277000	Os05g0277000	25.4482	2.86855	0.478388	5.99628	2.01891e-09	1.72926e-07
Os09g0365100	Os09g0365100	1700.92	1.00362	0.167591	5.98852	2.11757e-09	1.80794e-07
Os02g0179200	Os02g0179200	42.3687	-2.31521	0.386859	-5.98463	2.16884e-09	1.8458e-07
Os02g0777800	Os02g0777800	451.679	-1.51959	0.253999	-5.98264	2.19546e-09	1.8625e-07
Os02g0527300	Os02g0527300	1457.23	-1.74307	0.291577	-5.9781	2.25758e-09	1.90913e-07
Os10g0100300	Os10g0100300	2565.48	-1.12537	0.188294	-5.97667	2.27743e-09	1.91981e-07
Os06g0192400	Os06g0192400	88.2826	2.25813	0.378163	5.97132	2.35335e-09	1.97756e-07
Os04g0451700	Os04g0451700	60.831	-2.17436	0.364219	-5.96994	2.37344e-09	1.98817e-07
Os01g0168100	Os01g0168100	2620.23	-1.68632	0.28278	-5.96337	2.47091e-09	2.06333e-07
Os10g0524300	Os10g0524300	616.205	1.55714	0.26134	5.9583	2.54876e-09	2.12168e-07
Os08g0157600	Os08g0157600	7917.58	-1.43466	0.240977	-5.95353	2.62414e-09	2.17763e-07
Os06g0198500	Os06g0198500	128.683	-1.46149	0.245874	-5.94405	2.78069e-09	2.30038e-07
Os04g0395800	Os04g0395800	29.5672	-2.68105	0.45134	-5.9402	2.84676e-09	2.34774e-07
Os06g0714800	Os06g0714800	1482.59	2.56363	0.431733	5.93801	2.88501e-09	2.37194e-07
Os01g0782200	Os01g0782200	692.524	-1.18427	0.199596	-5.93336	2.96806e-09	2.43271e-07
Os06g0109100	Os06g0109100	482.62	2.09548	0.35322	5.93252	2.9832e-09	2.43762e-07
Os08g0494000	Os08g0494000	53.536	1.96859	0.332249	5.92506	3.12181e-09	2.54308e-07
Os02g0774100	Os02g0774100	581.558	1.72447	0.291274	5.92043	3.21095e-09	2.60773e-07
Os06g0640100	Os06g0640100	47.4564	-2.26143	0.383006	-5.90443	3.53868e-09	2.86515e-07
Os02g0507100	Os02g0507100	92.8523	1.81474	0.30759	5.89988	3.63761e-09	2.93633e-07
Os02g0557800	Os02g0557800	843.49	-1.26496	0.214527	-5.89652	3.71245e-09	2.98768e-07
Os11g0213700	Os11g0213700	215.802	-1.48652	0.252684	-5.88294	4.03047e-09	3.23385e-07
Os01g0229600	Os01g0229600	128.385	-1.90309	0.32371	-5.87901	4.12724e-09	3.29756e-07
Os12g0242500	Os12g0242500	134.938	1.82279	0.310066	5.87871	4.13464e-09	3.29756e-07
Os02g0807000	Os02g0807000	433.606	1.71387	0.291993	5.86957	4.3693e-09	3.47431e-07
Os01g0948200	Os01g0948200	434.287	1.54582	0.263482	5.86688	4.44064e-09	3.52053e-07
Os03g0705800	Os03g0705800	247.669	-1.90249	0.3247	-5.85924	4.64994e-09	3.67552e-07
Os04g0415100	Os04g0415100	32.0576	2.32306	0.396562	5.85799	4.68506e-09	3.69233e-07
Os04g0688600	Os04g0688600	92.5919	2.44581	0.417844	5.85341	4.81588e-09	3.78423e-07
Os11g0595200	Os11g0595200	775.9	-1.2904	0.220854	-5.84276	5.13418e-09	4.02248e-07
Os04g0644600	Os04g0644600	1532.81	-1.05236	0.180248	-5.8384	5.27053e-09	4.1172e-07
Os01g0248000	Os01g0248000	41.2953	2.75859	0.472684	5.83602	5.34612e-09	4.16403e-07
Os05g0135200	Os05g0135200	83.4555	2.11706	0.36296	5.83275	5.45213e-09	4.23422e-07
Os08g0500700	Os08g0500700	2975.76	-1.62912	0.279758	-5.82333	5.76865e-09	4.46702e-07
Os08g0369800	Os08g0369800	44.0967	2.51038	0.431223	5.82153	5.83102e-09	4.50222e-07
Os02g0752800	Os02g0752800	457.854	1.37084	0.235608	5.81829	5.9451e-09	4.55074e-07
Os03g0426900	Os03g0426900	1106.81	-0.997032	0.171353	-5.81858	5.93511e-09	4.55074e-07
Os04g0557800	Os04g0557800	110.879	-3.08388	0.529994	-5.81871	5.93044e-09	4.55074e-07
Os07g0568700	Os07g0568700	2719.41	1.74405	0.299855	5.81632	6.01571e-09	4.59159e-07
Os01g0752500	Os01g0752500	38.7998	2.42754	0.418818	5.79617	6.78476e-09	5.16378e-07
Os03g0827900	Os03g0827900	114.253	1.72028	0.296836	5.79541	6.81558e-09	5.17247e-07
Os03g0107700	Os03g0107700	1242.72	-1.8199	0.314282	-5.79067	7.01073e-09	5.30545e-07
Os09g0322400	Os09g0322400	205.553	1.69682	0.293219	5.78688	7.17075e-09	5.41117e-07
Os02g0491400	Os02g0491400	1454.35	-1.53623	0.265561	-5.78486	7.25732e-09	5.46103e-07
Os05g0195101	Os05g0195101	179.509	2.38241	0.412019	5.78228	7.36951e-09	5.52983e-07
Os06g0633800	Os06g0633800	14416.2	-0.788893	0.136451	-5.78151	7.40309e-09	5.53943e-07
Os02g0798900	Os02g0798900	46.9795	1.91373	0.331061	5.78059	7.44382e-09	5.5543e-07
Os03g0694000	Os03g0694000	50.5501	-1.90511	0.32963	-5.77955	7.49019e-09	5.57329e-07
Os01g0183300	Os01g0183300	156.186	-1.95471	0.338479	-5.77498	7.69622e-09	5.71064e-07
Os01g0303000	Os01g0303000	9461.78	1.46439	0.253618	5.77402	7.74019e-09	5.72731e-07
Os06g0147100	Os06g0147100	828.418	1.92223	0.33299	5.77264	7.80409e-09	5.7586e-07
Os09g0327400	Os09g0327400	2183.2	-0.715617	0.124026	-5.76992	7.93114e-09	5.83618e-07
Os05g0102200	Os05g0102200	290.507	1.01079	0.175263	5.76729	8.0558e-09	5.91158e-07
Os09g0565700	Os09g0565700	77.3635	1.66632	0.288974	5.76631	8.10269e-09	5.92965e-07
Os04g0444300	Os04g0444300	554.51	2.50123	0.43401	5.76309	8.25892e-09	6.02743e-07
Os01g0794600	Os01g0794600	23.2854	-2.69499	0.467674	-5.76255	8.28547e-09	6.03028e-07
Os07g0178800	Os07g0178800	28.6406	-2.92431	0.507726	-5.75962	8.43031e-09	6.11898e-07
Os01g0968100	Os01g0968100	78.4005	2.66016	0.462474	5.75202	8.81844e-09	6.3833e-07
Os02g0663800	Os02g0663800	363.15	1.76764	0.307357	5.7511	8.86636e-09	6.4006e-07
Os06g0295900	Os06g0295900	93.0058	1.68979	0.293867	5.75019	8.91448e-09	6.41794e-07
Os07g0677200	Os07g0677200	1162.02	1.67694	0.291954	5.74385	9.2546e-09	6.64485e-07
Os03g0235000	Os03g0235000	808.267	2.17109	0.3781	5.7421	9.35109e-09	6.69609e-07
Os10g0492000	Os10g0492000	2509.3	-1.1191	0.194926	-5.74112	9.40532e-09	6.71686e-07
Os08g0240500	Os08g0240500	597.157	2.63179	0.459242	5.73074	9.99962e-09	7.12219e-07
Os02g0533300	Os02g0533300	129.77	-1.45856	0.254611	-5.72859	1.01268e-08	7.19357e-07
Os04g0611800	Os04g0611800	385.162	-0.876745	0.153382	-5.7161	1.08995e-08	7.72181e-07
Os01g0830700	Os01g0830700	797.361	1.3902	0.243316	5.71357	1.10632e-08	7.81703e-07
Os05g0365600	Os05g0365600	148.677	-1.63353	0.286281	-5.70604	1.15638e-08	8.14909e-07
Os03g0437600	Os03g0437600	34.9325	-1.99234	0.349438	-5.70155	1.18725e-08	8.34459e-07
Os04g0604800	Os04g0604800	101.847	2.32915	0.408563	5.70082	1.19233e-08	8.35822e-07
Os01g0720400	Os01g0720400	409.658	-2.20906	0.387783	-5.69663	1.22197e-08	8.54353e-07
Os01g0935600	Os01g0935600	707.343	-0.772712	0.135698	-5.69436	1.23839e-08	8.63563e-07
Os10g0518300	Os10g0518300	676.629	0.729964	0.128271	5.6908	1.26445e-08	8.79436e-07
Os09g0542900	Os09g0542900	121.878	-1.90284	0.334596	-5.68699	1.29301e-08	8.96956e-07
Os12g0478400	Os12g0478400	68.5802	-2.03969	0.358815	-5.68452	1.31178e-08	9.07614e-07
Os10g0577900	Os10g0577900	899.967	-0.901169	0.158659	-5.67992	1.34757e-08	9.29961e-07
Os02g0585100	Os02g0585100	286.205	-2.05916	0.362716	-5.67706	1.37032e-08	9.43219e-07
Os09g0380600	Os09g0380600	55.0272	-2.32531	0.409871	-5.67328	1.40092e-08	9.61799e-07
Os02g0291600	Os02g0291600	34.1884	2.76268	0.48709	5.6718	1.41304e-08	9.67625e-07
Os05g0112000	Os05g0112000	3247.91	1.1505	0.20371	5.64775	1.62558e-08	1.11031e-06
Os05g0165200	Os05g0165200	36.4979	2.16546	0.383975	5.63957	1.70476e-08	1.16142e-06
Os08g0235550	Os08g0235550	125.731	1.27594	0.226422	5.63524	1.74815e-08	1.18794e-06
Os03g0395700	Os03g0395700	245.607	1.23928	0.220103	5.63048	1.79706e-08	1.21807e-06
Os03g0102500	Os03g0102500	374.865	1.84482	0.32847	5.61639	1.94985e-08	1.31827e-06
Os02g0817900	Os02g0817900	584.269	-1.18425	0.211044	-5.61139	2.00714e-08	1.35357e-06
Os09g0471200	Os09g0471200	132.395	1.84921	0.329702	5.60873	2.0382e-08	1.37105e-06
Os02g0807100	Os02g0807100	391.764	-0.881218	0.157162	-5.60707	2.05775e-08	1.38071e-06
Os06g0347966	Os06g0347966	755.741	1.17489	0.209699	5.60276	2.10966e-08	1.41199e-06
Os02g0762600	Os02g0762600	431.975	1.33601	0.238533	5.60096	2.13168e-08	1.42315e-06
Os08g0493800	Os08g0493800	158.09	1.75038	0.312591	5.59958	2.14873e-08	1.43095e-06
Os10g0378100	Os10g0378100	197.488	-1.36058	0.243183	-5.59489	2.20764e-08	1.46606e-06
Os11g0241200	Os11g0241200	26.6207	2.4068	0.430207	5.59451	2.21247e-08	1.46606e-06
Os02g0806500	Os02g0806500	39.0962	2.63263	0.470663	5.59344	2.22616e-08	1.46867e-06
Os04g0301500	Os04g0301500	298.153	-2.91771	0.521639	-5.59334	2.22743e-08	1.46867e-06
Os04g0510600	Os04g0510600	548.929	1.60712	0.287531	5.58939	2.27868e-08	1.49875e-06
Os08g0562300	Os08g0562300	74.3751	1.76724	0.316328	5.58674	2.31377e-08	1.51808e-06
Os02g0540700	Os02g0540700	171.483	-1.82368	0.32664	-5.58316	2.36186e-08	1.54583e-06
Os08g0345800	Os08g0345800	775.053	-0.99616	0.17859	-5.57791	2.43425e-08	1.5893e-06
Os05g0162800	Os05g0162800	46.0757	-2.89047	0.518831	-5.57113	2.53091e-08	1.64837e-06
Os05g0586200	Os05g0586200	1646.22	-0.959193	0.172268	-5.56803	2.57634e-08	1.67387e-06
Os06g0597250	Os06g0597250	362.51	1.52418	0.273818	5.56639	2.6007e-08	1.68558e-06
Os01g0959100	Os01g0959100	76.9784	1.99232	0.358122	5.56326	2.64786e-08	1.71198e-06
Os10g0124150	Os10g0124150	101.346	-1.89391	0.340479	-5.56251	2.65929e-08	1.71521e-06
Os09g0403000	Os09g0403000	77.1054	2.0217	0.363501	5.56174	2.67099e-08	1.71859e-06
Os03g0325500	Os03g0325500	466.27	1.13525	0.204222	5.55893	2.71439e-08	1.74231e-06
Os01g0600500	Os01g0600500	203.208	-1.11632	0.200835	-5.5584	2.72261e-08	1.74338e-06
Os07g0645300	Os07g0645300	697.716	2.00189	0.360188	5.55789	2.7305e-08	1.74424e-06
Os03g0406900	Os03g0406900	41.034	-2.55473	0.461386	-5.53708	3.07561e-08	1.95971e-06
Os04g0645100	Os04g0645100	5932.86	-1.14975	0.207661	-5.53668	3.08251e-08	1.95971e-06
Os10g0430200	Os10g0430200	479.226	-1.37321	0.24818	-5.53313	3.14559e-08	1.99505e-06
Os03g0759700	Os03g0759700	116.243	2.0457	0.370164	5.52647	3.26741e-08	2.0674e-06
Os08g0201700	Os08g0201700	40.3331	2.16461	0.391893	5.52347	3.32369e-08	2.09802e-06
Os10g0362700	Os10g0362700	28.9461	2.27647	0.412505	5.51865	3.41615e-08	2.15129e-06
Os02g0205500	Os02g0205500	58.7184	-2.44859	0.444479	-5.5089	3.61085e-08	2.26854e-06
Os11g0482200	Os11g0482200	65.3778	2.21546	0.402519	5.504	3.71278e-08	2.32708e-06
Os05g0214300	Os05g0214300	8.7947	-2.89549	0.52613	-5.50337	3.7261e-08	2.32995e-06
Os02g0635800	Os02g0635800	138.214	1.71991	0.312566	5.50255	3.74334e-08	2.33525e-06
Os10g0475000	Os10g0475000	240.356	2.64775	0.481272	5.50156	3.76436e-08	2.33741e-06
Os11g0127800	Os11g0127800	1998.4	-1.39019	0.252677	-5.50185	3.75837e-08	2.33741e-06
Os09g0518750	Os09g0518750	45.2279	2.49208	0.453485	5.4954	3.89818e-08	2.41487e-06
Os06g0692100	Os06g0692100	69.1809	1.83924	0.334772	5.49401	3.92917e-08	2.42843e-06
Os01g0595600	Os01g0595600	135.996	2.17097	0.395736	5.4859	4.11377e-08	2.53663e-06
Os05g0552800	Os05g0552800	53.7284	-1.8943	0.345618	-5.48089	4.23184e-08	2.60341e-06
Os01g0284500	Os01g0284500	3550.23	1.26054	0.230055	5.47931	4.26986e-08	2.62075e-06
Os03g0191400	Os03g0191400	360.854	1.02286	0.18687	5.47364	4.40891e-08	2.69988e-06
Os03g0815700	Os03g0815700	495.896	-1.01589	0.185668	-5.47151	4.4622e-08	2.72624e-06
Os03g0421300	Os03g0421300	5.58048	-2.84661	0.52065	-5.46741	4.5667e-08	2.7837e-06
Os05g0125100	Os05g0125100	103.9	1.61892	0.296181	5.46597	4.60381e-08	2.79992e-06
Os09g0375900	Os09g0375900	430.408	-1.05817	0.19363	-5.4649	4.63175e-08	2.81049e-06
Os04g0581800	Os04g0581800	171.227	2.23908	0.410104	5.4598	4.76679e-08	2.88586e-06
Os04g0372700	Os04g0372700	113.31	-1.98207	0.363107	-5.45863	4.79819e-08	2.89828e-06
Os05g0187800	Os05g0187800	941.86	-0.740755	0.135988	-5.44721	5.11672e-08	3.08369e-06
Os05g0133401	Os05g0133401	38.7712	2.65109	0.487081	5.44282	5.24436e-08	3.14638e-06
Os11g0247000	Os11g0247000	2219.64	1.49016	0.273778	5.44295	5.24051e-08	3.14638e-06
Os04g0415000	Os04g0415000	350.433	1.04793	0.192557	5.44216	5.26394e-08	3.15103e-06
Os08g0411200	Os08g0411200	230.862	-1.04353	0.191777	-5.44136	5.2876e-08	3.1581e-06
Os01g0352100	Os01g0352100	249.557	-1.50732	0.277059	-5.44043	5.31531e-08	3.16754e-06
Os03g0804500	Os03g0804500	315.8	1.41303	0.259904	5.43673	5.42673e-08	3.22672e-06
Os09g0557500	Os09g0557500	70.6601	-1.52315	0.280234	-5.43526	5.47152e-08	3.24611e-06
Os11g0508600	Os11g0508600	170.686	-2.0372	0.375184	-5.42986	5.63976e-08	3.33849e-06
Os01g0375100	Os01g0375100	413.676	0.791802	0.145956	5.42494	5.79737e-08	3.42417e-06
Os02g0141300	Os02g0141300	657.112	-1.10343	0.203424	-5.42426	5.81966e-08	3.42974e-06
Os12g0410200	Os12g0410200	382.404	1.00125	0.18473	5.42007	5.95746e-08	3.5032e-06
Os07g0557200	Os07g0557200	314.948	0.945786	0.174683	5.41429	6.15332e-08	3.6104e-06
Os09g0293500	Os09g0293500	226.097	1.39099	0.256964	5.41317	6.19181e-08	3.625e-06
Os02g0756800	Os02g0756800	12.3256	-2.73966	0.506754	-5.40629	6.43449e-08	3.75881e-06
Os06g0222400	Os06g0222400	193.129	1.3052	0.241495	5.40465	6.49355e-08	3.78502e-06
Os03g0787400	Os03g0787400	98.1505	1.94967	0.360986	5.40097	6.62823e-08	3.85508e-06
Os12g0472366	Os12g0472366	30.2627	-2.62267	0.485737	-5.39937	6.68766e-08	3.88117e-06
Os12g0639700	Os12g0639700	408.749	0.800803	0.148334	5.39863	6.71512e-08	3.88864e-06
Os02g0805800	Os02g0805800	2648.52	-0.584307	0.108434	-5.3886	7.10083e-08	4.10308e-06
Os03g0379300	Os03g0379300	208.873	1.30481	0.242227	5.38672	7.1757e-08	4.13736e-06
Os03g0616400	Os03g0616400	841.592	1.10853	0.205823	5.38585	7.21025e-08	4.14831e-06
Os01g0717000	Os01g0717000	4783.65	-1.71045	0.317976	-5.37917	7.48283e-08	4.29585e-06
Os11g0671000	Os11g0671000	4286.79	1.5842	0.294587	5.37768	7.54517e-08	4.32233e-06
Os05g0542732	Os05g0542732	85.271	2.17206	0.404805	5.36569	8.06405e-08	4.60966e-06
Os02g0111800	Os02g0111800	132.165	1.84725	0.344301	5.36523	8.08469e-08	4.61157e-06
Os06g0706400	Os06g0706400	1208.55	1.12804	0.21043	5.36066	8.29207e-08	4.71974e-06
Os01g0655500	Os01g0655500	1433.57	1.2965	0.241955	5.35845	8.39387e-08	4.75749e-06
Os04g0430200	Os04g0430200	212.028	-1.3955	0.26043	-5.35845	8.39411e-08	4.75749e-06
Os03g0710700	Os03g0710700	1089.3	-1.69222	0.315941	-5.35614	8.50192e-08	4.8066e-06
Os06g0143400	Os06g0143400	1584.3	-1.30549	0.243752	-5.35582	8.51684e-08	4.8066e-06
Os11g0181800	Os11g0181800	66.3646	-1.84945	0.346416	-5.33882	9.35512e-08	5.26853e-06
Os02g0767400	Os02g0767400	100.841	1.95267	0.365816	5.33784	9.40611e-08	5.28607e-06
Os01g0278000	Os01g0278000	132.248	-2.57727	0.482894	-5.33714	9.44237e-08	5.29528e-06
Os01g0899500	Os01g0899500	1690.69	-1.18538	0.222209	-5.33453	9.57905e-08	5.36065e-06
Os12g0245700	Os12g0245700	138.573	2.11484	0.396495	5.33383	9.616e-08	5.37004e-06
Os06g0727700	Os06g0727700	33.611	2.51581	0.471878	5.33147	9.74184e-08	5.42893e-06
Os01g0849000	Os01g0849000	53.4646	-1.73593	0.325695	-5.32994	9.82478e-08	5.45844e-06
Os05g0439200	Os05g0439200	63.0193	1.95613	0.367022	5.32973	9.83577e-08	5.45844e-06
Os05g0539800	Os05g0539800	1171.37	0.963082	0.180724	5.32903	9.874e-08	5.46827e-06
Os01g0924200	Os01g0924200	157.061	1.82045	0.341674	5.32801	9.92922e-08	5.48744e-06
Os01g0121700	Os01g0121700	1857.85	-0.594631	0.111621	-5.32725	9.9711e-08	5.48782e-06
Os01g0846000	Os01g0846000	510.132	-0.954071	0.179083	-5.32755	9.95478e-08	5.48782e-06
Os08g0117100	Os08g0117100	924.804	-0.942647	0.177253	-5.3181	1.04854e-07	5.75898e-06
Os09g0478733	Os09g0478733	267.888	1.39114	0.26177	5.31435	1.0704e-07	5.86695e-06
Os05g0582300	Os05g0582300	202.555	-1.26442	0.238167	-5.30897	1.10246e-07	6.03023e-06
Os02g0711400	Os02g0711400	119.362	1.51178	0.28487	5.30692	1.11494e-07	6.07713e-06
Os06g0655100	Os06g0655100	769.689	-0.971592	0.183084	-5.30681	1.11559e-07	6.07713e-06
Os04g0444800	Os04g0444800	1049.47	-1.22856	0.231587	-5.30494	1.12712e-07	6.12741e-06
Os04g0573000	Os04g0573000	370.329	-1.50217	0.28343	-5.29995	1.15833e-07	6.28423e-06
Os08g0478700	Os08g0478700	2223.63	-1.62241	0.306409	-5.29493	1.19062e-07	6.44631e-06
Os04g0442200	Os04g0442200	545.271	-1.2181	0.230209	-5.29131	1.21444e-07	6.56191e-06
Os07g0677900	Os07g0677900	100.723	1.37226	0.259444	5.28925	1.2282e-07	6.62286e-06
Os01g0743400	Os01g0743400	1249.61	-0.710415	0.134393	-5.28609	1.24958e-07	6.72453e-06
Os07g0130100	Os07g0130100	38.2417	2.19138	0.414795	5.28305	1.27052e-07	6.82339e-06
Os02g0681200	Os02g0681200	349.471	-1.87576	0.355114	-5.28214	1.27681e-07	6.84338e-06
Os04g0391900	Os04g0391900	511.889	-0.994831	0.188374	-5.28115	1.28376e-07	6.86681e-06
Os09g0570800	Os09g0570800	107.705	2.28017	0.431929	5.27903	1.29868e-07	6.9327e-06
Os01g0955700	Os01g0955700	1119.13	1.25845	0.238424	5.2782	1.3046e-07	6.94709e-06
Os02g0667300	Os02g0667300	141.063	-1.8266	0.346083	-5.27792	1.30659e-07	6.94709e-06
Os04g0599400	Os04g0599400	545.856	-1.14574	0.217187	-5.27533	1.32515e-07	7.01775e-06
Os10g0454200	Os10g0454200	3273.94	2.03735	0.386195	5.27543	1.32447e-07	7.01775e-06
Os01g0968300	Os01g0968300	54.8119	2.4747	0.469756	5.26805	1.3788e-07	7.27295e-06
Os11g0184900	Os11g0184900	471.775	1.20672	0.229051	5.26832	1.37681e-07	7.27295e-06
Os08g0530400	Os08g0530400	4305.59	-0.581742	0.110453	-5.26686	1.3878e-07	7.30596e-06
Os03g0264700	Os03g0264700	388.896	0.84091	0.160366	5.24368	1.57407e-07	8.27026e-06
Os04g0223500	Os04g0223500	294.142	1.97588	0.376891	5.24259	1.58342e-07	8.30299e-06
Os01g0851100	Os01g0851100	306.537	-1.41301	0.269584	-5.24144	1.59332e-07	8.33848e-06
Os10g0517050	Os10g0517050	162.208	1.60322	0.305934	5.24042	1.60214e-07	8.36818e-06
Os01g0764000	Os01g0764000	89.213	-1.21224	0.231378	-5.23921	1.61261e-07	8.4064e-06
Os09g0441400	Os09g0441400	3421.66	-1.34333	0.25658	-5.23553	1.64508e-07	8.55891e-06
Os11g0210201	Os11g0210201	143.942	-2.12154	0.40527	-5.23489	1.6508e-07	8.57193e-06
Os02g0617800	Os02g0617800	3248.85	-1.03428	0.197914	-5.22592	1.73288e-07	8.96319e-06
Os12g0263200	Os12g0263200	546.33	-0.976195	0.186798	-5.22593	1.73282e-07	8.96319e-06
Os03g0280400	Os03g0280400	113.222	1.96106	0.375307	5.22522	1.7395e-07	8.97997e-06
Os12g0116400	Os12g0116400	178.048	1.18824	0.227437	5.22447	1.74655e-07	8.99895e-06
Os02g0644100	Os02g0644100	2576.02	-0.995924	0.190691	-5.22272	1.76314e-07	9.06687e-06
Os07g0620700	Os07g0620700	11.6128	2.70885	0.518968	5.21969	1.79225e-07	9.19883e-06
Os08g0417100	Os08g0417100	289.453	0.995107	0.190685	5.2186	1.8028e-07	9.23521e-06
Os01g0703400	Os01g0703400	2907.9	-0.798885	0.153252	-5.21289	1.85917e-07	9.50569e-06
Os06g0131100	Os06g0131100	227.751	-0.973998	0.186917	-5.21087	1.8796e-07	9.58347e-06
Os08g0118500	Os08g0118500	81.3092	2.70894	0.519919	5.21032	1.88518e-07	9.58347e-06
Os11g0649600	Os11g0649600	742.98	1.51609	0.290979	5.21032	1.88516e-07	9.58347e-06
Os11g0444700	Os11g0444700	352.712	1.76796	0.339527	5.20712	1.91791e-07	9.73127e-06
Os11g0261900	Os11g0261900	76.4656	1.34313	0.257958	5.20677	1.9216e-07	9.73148e-06
Os05g0497300	Os05g0497300	1222.71	-1.62903	0.31291	-5.20606	1.92895e-07	9.75016e-06
Os10g0517500	Os10g0517500	824.514	1.74642	0.335643	5.2032	1.95881e-07	9.88236e-06
Os01g0591000	Os01g0591000	260.869	-1.4772	0.284094	-5.19971	1.99602e-07	1.00511e-05
Os01g0770700	Os01g0770700	548.724	1.62602	0.31281	5.19811	2.01323e-07	1.01186e-05
Os01g0170051	Os01g0170051	139.509	-1.74772	0.336359	-5.196	2.03627e-07	1.02151e-05
Os02g0785700	Os02g0785700	28.1433	2.56931	0.494547	5.19528	2.0441e-07	1.02351e-05
Os04g0587400	Os04g0587400	439.022	1.81759	0.350251	5.1894	2.10967e-07	1.05436e-05
Os04g0452700	Os04g0452700	206.774	1.7699	0.341107	5.18869	2.11775e-07	1.05641e-05
Os05g0407100	Os05g0407100	37.9666	-2.00144	0.385776	-5.1881	2.12449e-07	1.0578e-05
Os04g0570500	Os04g0570500	1266.71	-2.23307	0.430669	-5.18511	2.15887e-07	1.07291e-05
Os04g0224000	Os04g0224000	217.238	1.31997	0.254632	5.18385	2.17354e-07	1.07819e-05
Os02g0711100	Os02g0711100	151.954	1.3075	0.252363	5.18105	2.20638e-07	1.09244e-05
Os03g0836200	Os03g0836200	7474.44	0.883219	0.170576	5.17785	2.24457e-07	1.10929e-05
Os04g0418800	Os04g0418800	9976.44	1.33093	0.257233	5.17403	2.29092e-07	1.1301e-05
Os04g0364800	Os04g0364800	203.274	1.66637	0.322091	5.1736	2.29629e-07	1.13066e-05
Os06g0266400	Os06g0266400	170.83	1.99483	0.386101	5.1666	2.38388e-07	1.17162e-05
Os12g0135051	Os12g0135051	53.3314	-2.49435	0.483789	-5.15585	2.52478e-07	1.23858e-05
Os01g0795600	Os01g0795600	80.0993	-2.18484	0.423893	-5.15424	2.54662e-07	1.247e-05
Os12g0149300	Os12g0149300	75.4864	1.91894	0.372653	5.1494	2.61324e-07	1.27728e-05
Os11g0226301	Os11g0226301	223.102	1.44475	0.280713	5.14673	2.65071e-07	1.29322e-05
Os01g0326300	Os01g0326300	709.128	2.20868	0.42925	5.14543	2.66905e-07	1.29741e-05
Os05g0512200	Os05g0512200	696.493	-0.943004	0.183267	-5.14551	2.66792e-07	1.29741e-05
Os06g0239200	Os06g0239200	800.451	-1.27868	0.248534	-5.14489	2.67671e-07	1.29876e-05
Os11g0692400	Os11g0692400	54.0295	1.79803	0.349539	5.14401	2.68932e-07	1.30251e-05
Os08g0554400	Os08g0554400	570.326	1.03413	0.201069	5.14317	2.70146e-07	1.30601e-05
Os05g0129300	Os05g0129300	10121.2	-1.39336	0.2711	-5.13967	2.75222e-07	1.32814e-05
Os04g0662200	Os04g0662200	56.7648	1.87477	0.365244	5.13292	2.85285e-07	1.37422e-05
Os01g0150500	Os01g0150500	14.9732	2.54766	0.497065	5.12541	2.96891e-07	1.42497e-05
Os08g0203100	Os08g0203100	144.6	2.22772	0.434617	5.12571	2.96414e-07	1.42497e-05
Os09g0484800	Os09g0484800	298.01	-1.91974	0.374593	-5.12488	2.9773e-07	1.42643e-05
Os01g0850700	Os01g0850700	2191.08	-1.66623	0.325172	-5.12414	2.98904e-07	1.42948e-05
Os02g0627100	Os02g0627100	1999.71	-1.98815	0.388293	-5.12025	3.05137e-07	1.45668e-05
Os01g0821300	Os01g0821300	94.5844	-2.46383	0.481277	-5.11937	3.06565e-07	1.46087e-05
Os03g0386800	Os03g0386800	41.1991	-1.86628	0.364717	-5.11706	3.10331e-07	1.47618e-05
Os04g0283900	Os04g0283900	297.327	1.04638	0.20457	5.11503	3.13688e-07	1.48949e-05
Os03g0215000	Os03g0215000	1548.17	0.856459	0.167634	5.10911	3.23683e-07	1.53149e-05
Os10g0390800	Os10g0390800	181.161	2.2776	0.445766	5.1094	3.23182e-07	1.53149e-05
Os03g0201500	Os03g0201500	39.1965	-2.1755	0.426112	-5.10546	3.29994e-07	1.55858e-05
Os07g0694700	Os07g0694700	12775.2	-1.36986	0.268444	-5.10297	3.34369e-07	1.57645e-05
Os05g0104100	Os05g0104100	699.271	0.698345	0.136894	5.10135	3.37238e-07	1.58716e-05
Os09g0437400	Os09g0437400	125.671	1.86413	0.365651	5.09811	3.43053e-07	1.61168e-05
Os06g0710300	Os06g0710300	873.632	1.52038	0.298858	5.08729	3.63208e-07	1.70337e-05
Os01g0901000	Os01g0901000	557.315	1.02596	0.201688	5.08688	3.6401e-07	1.70413e-05
Os05g0361900	Os05g0361900	2912.54	-0.733493	0.144214	-5.08614	3.65429e-07	1.70777e-05
Os02g0698000	Os02g0698000	5784.9	-1.21859	0.239615	-5.08561	3.66437e-07	1.70948e-05
Os01g0959200	Os01g0959200	64.8188	2.03614	0.400602	5.08271	3.72085e-07	1.7328e-05
Os03g0857000	Os03g0857000	261.672	1.47067	0.289396	5.08186	3.73749e-07	1.73751e-05
Os09g0510500	Os09g0510500	360.465	1.77019	0.348469	5.07991	3.77613e-07	1.75241e-05
Os01g0747400	Os01g0747400	286.537	-1.35616	0.26706	-5.07809	3.81242e-07	1.76618e-05
Os06g0637800	Os06g0637800	202.091	1.80791	0.356046	5.07773	3.81961e-07	1.76644e-05
Os09g0457900	Os09g0457900	731.677	-2.66637	0.525196	-5.0769	3.83633e-07	1.77109e-05
Os03g0641250	Os03g0641250	17.2314	2.30634	0.454435	5.07518	3.87129e-07	1.78414e-05
Os01g0531500	Os01g0531500	4034.29	-0.6157	0.121353	-5.07364	3.90271e-07	1.79551e-05
Os01g0185900	Os01g0185900	173.458	1.31263	0.259105	5.06604	4.06178e-07	1.86548e-05
Os04g0605100	Os04g0605100	670.577	0.997748	0.197022	5.06413	4.10261e-07	1.87775e-05
Os12g0582700	Os12g0582700	280.882	-1.69495	0.33469	-5.06424	4.10038e-07	1.87775e-05
Os06g0131300	Os06g0131300	1003.11	-1.15	0.227208	-5.06145	4.16075e-07	1.9011e-05
Os05g0495700	Os05g0495700	558.161	-1.38022	0.272864	-5.05828	4.23064e-07	1.92972e-05
Os10g0193100	Os10g0193100	157.56	1.97619	0.390914	5.05532	4.29673e-07	1.95652e-05
Os05g0125250	Os05g0125250	75.6294	1.94521	0.385009	5.05236	4.36376e-07	1.98365e-05
Os02g0683900	Os02g0683900	674.941	-1.00514	0.199187	-5.04621	4.50661e-07	2.04509e-05
Os03g0425300	Os03g0425300	160.456	-1.44319	0.28617	-5.04312	4.57995e-07	2.07484e-05
Os02g0770800	Os02g0770800	633.361	-1.41533	0.280719	-5.04179	4.61206e-07	2.08584e-05
Os07g0245100	Os07g0245100	7069.62	1.60059	0.317603	5.0396	4.66516e-07	2.10628e-05
Os12g0267200	Os12g0267200	375.883	-1.09536	0.217493	-5.03628	4.74666e-07	2.13945e-05
Os03g0265900	Os03g0265900	2833.13	1.68353	0.334654	5.03067	4.88762e-07	2.19926e-05
Os12g0628300	Os12g0628300	66.0704	1.73225	0.344474	5.02868	4.93863e-07	2.21847e-05
Os01g0221600	Os01g0221600	120.2	-1.62143	0.322462	-5.02829	4.94879e-07	2.21929e-05
Os11g0427500	Os11g0427500	1264.25	-0.696578	0.138621	-5.02505	5.03311e-07	2.25331e-05
Os06g0710900	Os06g0710900	77.1751	1.20755	0.240414	5.02277	5.09306e-07	2.27633e-05
Os02g0102900	Os02g0102900	137.069	-1.32959	0.264784	-5.02141	5.12933e-07	2.2887e-05
Os01g0176200	Os01g0176200	130.213	1.31401	0.261854	5.01812	5.21806e-07	2.32439e-05
Os03g0781000	Os03g0781000	3841.09	-0.71588	0.142672	-5.01766	5.23046e-07	2.32603e-05
Os12g0420200	Os12g0420200	15462.9	-0.937689	0.186905	-5.01692	5.25073e-07	2.33115e-05
Os10g0417800	Os10g0417800	244.712	1.18437	0.23621	5.01405	5.32948e-07	2.36217e-05
Os10g0512700	Os10g0512700	1572.12	-0.72237	0.144079	-5.01371	5.33908e-07	2.3625e-05
Os08g0395700	Os08g0395700	3059.58	1.25931	0.251295	5.01129	5.40652e-07	2.38837e-05
Os01g0615100	Os01g0615100	688.791	2.00515	0.401049	4.99978	5.73966e-07	2.53134e-05
Os08g0516600	Os08g0516600	394.652	1.03186	0.206548	4.99572	5.86176e-07	2.58092e-05
Os04g0228400	Os04g0228400	354.124	1.50537	0.301965	4.98525	6.18807e-07	2.7201e-05
Os09g0120033	Os09g0120033	88.6491	2.36737	0.476007	4.97339	6.57916e-07	2.88724e-05
Os01g0628700	Os01g0628700	1066.22	-1.26632	0.254678	-4.97224	6.61836e-07	2.89967e-05
Os04g0419100	Os04g0419100	41.8387	2.36983	0.476804	4.97024	6.68707e-07	2.92496e-05
Os12g0476200	Os12g0476200	329.198	-1.5134	0.304521	-4.96979	6.70254e-07	2.92692e-05
Os06g0208100	Os06g0208100	29.4083	-2.10112	0.423069	-4.96639	6.8212e-07	2.97367e-05
Os07g0656600	Os07g0656600	29.2271	-2.53777	0.511021	-4.96608	6.83192e-07	2.97367e-05
Os05g0322900	Os05g0322900	756.911	-1.65036	0.332367	-4.96548	6.85327e-07	2.9781e-05
Os11g0171500	Os11g0171500	2545.28	0.726451	0.146438	4.96082	7.01965e-07	3.04543e-05
Os02g0189500	Os02g0189500	47.4121	1.5841	0.319594	4.95661	7.17335e-07	3.10705e-05
Os02g0791300	Os02g0791300	476.408	2.1372	0.431274	4.95555	7.21278e-07	3.11906e-05
Os06g0301500	Os06g0301500	627.563	0.882039	0.178225	4.94902	7.45891e-07	3.22026e-05
Os09g0568500	Os09g0568500	8.19974	-2.58843	0.523407	-4.94536	7.60043e-07	3.27606e-05
Os03g0313300	Os03g0313300	67.9687	-1.53595	0.310681	-4.94383	7.66035e-07	3.29655e-05
Os08g0110600	Os08g0110600	26.2051	2.43929	0.493727	4.94056	7.7898e-07	3.34685e-05
Os03g0365800	Os03g0365800	670.389	2.17767	0.440876	4.93941	7.83589e-07	3.35756e-05
Os05g0165500	Os05g0165500	174.372	1.37801	0.278988	4.93931	7.83994e-07	3.35756e-05
Os06g0111700	Os06g0111700	193.614	0.924413	0.1872	4.93812	7.888e-07	3.37272e-05
Os11g0427800	Os11g0427800	187.553	2.1126	0.427876	4.93741	7.9168e-07	3.37961e-05
Os10g0144700	Os10g0144700	4.25142	-2.37237	0.480761	-4.93462	8.03089e-07	3.42283e-05
Os06g0181200	Os06g0181200	758.91	0.942538	0.191032	4.93392	8.05945e-07	3.42404e-05
Os08g0196700	Os08g0196700	186.154	-0.940478	0.190612	-4.934	8.05626e-07	3.42404e-05
Os07g0582500	Os07g0582500	12.9514	-2.45748	0.498285	-4.93188	8.14425e-07	3.45456e-05
Os02g0512000	Os02g0512000	443.746	1.42748	0.289526	4.93039	8.20659e-07	3.47547e-05
Os03g0636800	Os03g0636800	126.46	1.89564	0.384823	4.92599	8.39344e-07	3.54896e-05
Os11g0130200	Os11g0130200	246.693	1.12909	0.229358	4.92285	8.52942e-07	3.60074e-05
Os04g0673800	Os04g0673800	14.8903	-2.51294	0.510555	-4.92199	8.5669e-07	3.61084e-05
Os04g0659100	Os04g0659100	45451.5	-0.861758	0.175149	-4.92014	8.64843e-07	3.63945e-05
Os02g0575500	Os02g0575500	4704.88	-0.966385	0.196627	-4.91481	8.88697e-07	3.73393e-05
Os03g0332100	Os03g0332100	92.9544	-1.36782	0.278509	-4.91121	9.05156e-07	3.79709e-05
Os04g0571700	Os04g0571700	8.74416	-2.5635	0.522244	-4.90862	9.172e-07	3.84157e-05
Os10g0439100	Os10g0439100	49.7496	2.56724	0.523081	4.90791	9.20532e-07	3.84947e-05
Os04g0464750	Os04g0464750	273.582	-0.913189	0.18609	-4.90725	9.23639e-07	3.85641e-05
Os08g0280100	Os08g0280100	36.2871	-1.87611	0.382481	-4.90512	9.3372e-07	3.8924e-05
Os10g0507700	Os10g0507700	59.8507	-2.07335	0.423046	-4.901	9.53498e-07	3.96864e-05
Os07g0273900	Os07g0273900	101.455	1.45811	0.297595	4.89967	9.5999e-07	3.98942e-05
Os05g0108400	Os05g0108400	99.276	1.61771	0.330253	4.89839	9.66254e-07	4.0092e-05
Os01g0580500	Os01g0580500	1926.31	1.81003	0.36965	4.89659	9.75117e-07	4.03968e-05
Os07g0630400	Os07g0630400	40.7729	2.03407	0.415814	4.89179	9.99206e-07	4.13305e-05
Os07g0638100	Os07g0638100	754.712	1.08262	0.221692	4.88343	1.04254e-06	4.30563e-05
Os06g0651000	Os06g0651000	374.829	1.22868	0.251842	4.87877	1.06752e-06	4.40195e-05
Os09g0403967	Os09g0403967	444.538	1.33074	0.272915	4.87601	1.08253e-06	4.45693e-05
Os02g0600400	Os02g0600400	1964.31	0.985243	0.202085	4.87538	1.08602e-06	4.46441e-05
Os02g0181300	Os02g0181300	1970.03	-1.99188	0.408741	-4.87321	1.09802e-06	4.50679e-05
Os03g0180000	Os03g0180000	456.639	1.03522	0.21272	4.86659	1.13539e-06	4.6511e-05
Os03g0228200	Os03g0228200	20.0843	-2.57647	0.529444	-4.86637	1.13667e-06	4.6511e-05
Os02g0733900	Os02g0733900	59.7753	-2.17029	0.446021	-4.86589	1.13943e-06	4.65417e-05
Os03g0118200	Os03g0118200	320.006	-1.58323	0.325389	-4.86563	1.14092e-06	4.65417e-05
Os04g0681900	Os04g0681900	1472.98	0.579178	0.119056	4.86477	1.14588e-06	4.66728e-05
Os04g0386500	Os04g0386500	839.629	0.833647	0.171554	4.85938	1.17752e-06	4.78881e-05
Os11g0676100	Os11g0676100	20.1636	2.22346	0.457745	4.85741	1.18933e-06	4.82946e-05
Os03g0301200	Os03g0301200	594.562	-1.05063	0.216351	-4.85612	1.19709e-06	4.85358e-05
Os02g0143100	Os02g0143100	1949.87	-0.754475	0.15539	-4.85536	1.20171e-06	4.86491e-05
Os02g0761300	Os02g0761300	25.2122	2.23509	0.460534	4.85325	1.21452e-06	4.90931e-05
Os12g0139400	Os12g0139400	414.484	-1.74083	0.359333	-4.84462	1.26852e-06	5.11981e-05
Os07g0615400	Os07g0615400	486.463	-0.891775	0.18417	-4.84214	1.28449e-06	5.17642e-05
Os05g0576500	Os05g0576500	65.7951	1.45709	0.300941	4.84178	1.28681e-06	5.17796e-05
Os09g0513500	Os09g0513500	30.0838	-1.99539	0.412548	-4.83676	1.31976e-06	5.30252e-05
Os03g0733900	Os03g0733900	66.5973	2.14662	0.444135	4.83327	1.34311e-06	5.38821e-05
Os03g0198600	Os03g0198600	230.139	2.13329	0.441484	4.8321	1.35099e-06	5.41167e-05
Os10g0323500	Os10g0323500	299.144	1.99655	0.413337	4.83032	1.36315e-06	5.4522e-05
Os04g0337000	Os04g0337000	604.266	-0.763557	0.15814	-4.82837	1.37652e-06	5.49742e-05
Os03g0699800	Os03g0699800	266.955	2.1139	0.437888	4.82748	1.38268e-06	5.51375e-05
Os04g0448600	Os04g0448600	2226.65	-1.02123	0.211748	-4.82286	1.41516e-06	5.63482e-05
Os01g0162400	Os01g0162400	78.9263	-2.55387	0.52985	-4.82	1.43562e-06	5.70775e-05
Os02g0653300	Os02g0653300	124.118	1.23455	0.256233	4.81807	1.44953e-06	5.75447e-05
Os04g0613300	Os04g0613300	171.806	1.03393	0.214693	4.81586	1.46564e-06	5.80979e-05
Os06g0618700	Os06g0618700	1101.68	1.68463	0.34995	4.8139	1.48014e-06	5.84983e-05
Os08g0473900	Os08g0473900	63.1828	2.55519	0.530765	4.81417	1.47809e-06	5.84983e-05
Os08g0364900	Os08g0364900	477.461	1.43953	0.299074	4.81328	1.48475e-06	5.85938e-05
Os08g0137400	Os08g0137400	770.934	1.52082	0.316483	4.80538	1.54455e-06	6.08634e-05
Os07g0104500	Os07g0104500	936.315	1.87903	0.391175	4.80354	1.55883e-06	6.11938e-05
Os07g0162100	Os07g0162100	49.6629	-2.13204	0.443848	-4.80354	1.55887e-06	6.11938e-05
Os07g0685600	Os07g0685600	16.551	-2.33467	0.486044	-4.80341	1.55982e-06	6.11938e-05
Os03g0249700	Os03g0249700	492.111	-0.875343	0.182387	-4.79937	1.59163e-06	6.23497e-05
Os09g0431750	Os09g0431750	47.0655	-1.79438	0.373914	-4.79892	1.59525e-06	6.23999e-05
Os03g0798500	Os03g0798500	41.3026	1.90119	0.396207	4.79849	1.59868e-06	6.24424e-05
Os04g0655100	Os04g0655100	64.7618	1.61929	0.337786	4.79383	1.63625e-06	6.38163e-05
Os07g0629500	Os07g0629500	34.744	2.31349	0.482694	4.79288	1.64408e-06	6.40276e-05
Os02g0594900	Os02g0594900	801.522	-1.41901	0.296715	-4.78239	1.73223e-06	6.73621e-05
Os04g0348400	Os04g0348400	219.593	1.2113	0.253487	4.77856	1.76557e-06	6.85431e-05
Os10g0557900	Os10g0557900	77.6438	1.34113	0.280671	4.77831	1.76774e-06	6.85431e-05
Os01g0740700	Os01g0740700	25.0269	2.35065	0.491978	4.77796	1.77083e-06	6.8563e-05
Os03g0764000	Os03g0764000	49.272	2.0223	0.423706	4.77288	1.81607e-06	7.02125e-05
Os02g0273800	Os02g0273800	1152.29	-1.01882	0.213599	-4.76978	1.84431e-06	7.12011e-05
Os11g0618700	Os11g0618700	956.748	1.39256	0.292151	4.76657	1.87387e-06	7.22374e-05
Os01g0868600	Os01g0868600	19.4517	2.38686	0.500808	4.76602	1.87902e-06	7.23313e-05
Os08g0562100	Os08g0562100	4067.21	-0.964113	0.202384	-4.76379	1.89993e-06	7.30307e-05
Os11g0644700	Os11g0644700	1231.18	-1.91594	0.402304	-4.76241	1.91298e-06	7.34263e-05
Os09g0115500	Os09g0115500	1635.71	-1.40321	0.294757	-4.76057	1.93049e-06	7.3992e-05
Os01g0871900	Os01g0871900	83.6081	1.67337	0.351612	4.75914	1.9442e-06	7.44103e-05
Os02g0112000	Os02g0112000	77.662	2.11317	0.444056	4.75879	1.94757e-06	7.44322e-05
Os01g0649900	Os01g0649900	437.557	-1.34761	0.283297	-4.75686	1.96624e-06	7.50381e-05
Os08g0436000	Os08g0436000	1229.09	-0.744915	0.156622	-4.75612	1.97349e-06	7.52073e-05
Os06g0611300	Os06g0611300	13.1781	2.33999	0.492664	4.74968	2.03743e-06	7.75331e-05
Os02g0739100	Os02g0739100	570.388	-1.32767	0.279603	-4.7484	2.05029e-06	7.79109e-05
Os12g0105500	Os12g0105500	266.013	0.781737	0.164958	4.73902	2.14755e-06	8.14908e-05
Os06g0217600	Os06g0217600	1506.37	-1.00966	0.213093	-4.73811	2.15716e-06	8.1739e-05
Os09g0425500	Os09g0425500	99.8919	2.15581	0.45622	4.72539	2.2968e-06	8.69064e-05
Os12g0634000	Os12g0634000	83.8448	1.58022	0.334462	4.72465	2.30508e-06	8.70962e-05
Os08g0526633	Os08g0526633	57.8592	2.29707	0.486244	4.72412	2.31119e-06	8.72032e-05
Os04g0616500	Os04g0616500	455.369	1.33087	0.281896	4.72115	2.34519e-06	8.83607e-05
Os07g0143000	Os07g0143000	571.506	-1.09026	0.231015	-4.71944	2.365e-06	8.89813e-05
Os04g0657300	Os04g0657300	161.283	-1.55079	0.328695	-4.71801	2.38158e-06	8.94787e-05
Os02g0642200	Os02g0642200	136.584	-1.06851	0.226488	-4.7177	2.3852e-06	8.94888e-05
Os06g0156400	Os06g0156400	99.986	2.45643	0.520869	4.71603	2.40495e-06	9.01029e-05
Os12g0227500	Os12g0227500	10.7	-2.45967	0.521738	-4.71437	2.42454e-06	9.07091e-05
Os05g0516700	Os05g0516700	169.351	-1.72081	0.365358	-4.70993	2.478e-06	9.24827e-05
Os09g0367700	Os09g0367700	388.666	1.29467	0.274886	4.70986	2.47889e-06	9.24827e-05
Os01g0121800	Os01g0121800	562.098	0.746128	0.158485	4.70788	2.50306e-06	9.32538e-05
Os07g0159900	Os07g0159900	104.966	1.4176	0.301574	4.70066	2.59326e-06	9.64795e-05
Os11g0242800	Os11g0242800	70095.1	-1.09113	0.232217	-4.69874	2.61773e-06	9.72541e-05
Os01g0119000	Os01g0119000	194.913	1.45629	0.310297	4.6932	2.68966e-06	9.95098e-05
Os06g0610800	Os06g0610800	288.073	-1.51833	0.323493	-4.69354	2.68511e-06	9.95098e-05
Os07g0636800	Os07g0636800	503.817	-1.33968	0.285435	-4.69346	2.68619e-06	9.95098e-05
Os02g0542400	Os02g0542400	908.272	1.04033	0.221699	4.69254	2.69833e-06	9.96922e-05
Os04g0286300	Os04g0286300	46.0534	1.94867	0.415318	4.69199	2.70554e-06	9.98202e-05
Os01g0582600	Os01g0582600	938.821	-1.64231	0.350072	-4.69136	2.71394e-06	9.99917e-05
Os01g0259200	Os01g0259200	621.451	1.01614	0.216642	4.69041	2.7266e-06	0.000100181
Os05g0304600	Os05g0304600	383.236	-1.20607	0.257126	-4.69059	2.72424e-06	0.000100181
Os01g0249800	Os01g0249800	78.5332	1.9986	0.426246	4.68884	2.7476e-06	0.000100813
Os02g0636700	Os02g0636700	286.778	1.57867	0.336938	4.68534	2.795e-06	0.000102271
Os04g0365100	Os04g0365100	31.4258	2.15311	0.459535	4.68542	2.79388e-06	0.000102271
Os03g0841900	Os03g0841900	944.918	-0.798616	0.170489	-4.68427	2.80965e-06	0.000102666
Os03g0274300	Os03g0274300	1713.06	-0.856027	0.182757	-4.68396	2.81379e-06	0.000102676
Os09g0469400	Os09g0469400	647.533	-0.660666	0.141139	-4.68096	2.85541e-06	0.000104053
Os09g0400400	Os09g0400400	100.223	1.76954	0.378117	4.67989	2.87036e-06	0.000104454
Os03g0197000	Os03g0197000	612.203	-0.686307	0.146723	-4.67756	2.90302e-06	0.000105355
Os03g0395900	Os03g0395900	1183.54	-0.759001	0.162258	-4.67775	2.90045e-06	0.000105355
Os11g0558400	Os11g0558400	99.9867	1.33561	0.285692	4.67501	2.93939e-06	0.00010653
Os07g0104366	Os07g0104366	16.2344	2.25808	0.483074	4.6744	2.94821e-06	0.000106704
Os02g0467300	Os02g0467300	45.9735	1.95582	0.418677	4.67144	2.99102e-06	0.000108107
Os01g0392600	Os01g0392600	259.744	2.2603	0.483932	4.6707	3.00178e-06	0.000108349
Os05g0433400	Os05g0433400	17.9482	2.32651	0.498323	4.66868	3.03148e-06	0.000109195
Os08g0114100	Os08g0114100	673.688	-1.20222	0.257516	-4.66854	3.03343e-06	0.000109195
Os06g0220300	Os06g0220300	56.5925	2.04068	0.437202	4.66759	3.04749e-06	0.000109553
Os01g0151100	Os01g0151100	793.745	0.631313	0.135388	4.66298	3.11667e-06	0.000111863
Os07g0691300	Os07g0691300	1034.85	-1.30733	0.280377	-4.66275	3.12013e-06	0.000111863
Os03g0254900	Os03g0254900	1140.8	-0.56169	0.120473	-4.66236	3.12604e-06	0.000111924
Os11g0593000	Os11g0593000	87.9982	1.4798	0.317749	4.65712	3.20668e-06	0.000114657
Os02g0187500	Os02g0187500	1435.71	-0.613283	0.131787	-4.6536	3.26182e-06	0.000116472
Os01g0307624	Os01g0307624	8.58628	-2.39505	0.514847	-4.65197	3.28782e-06	0.000117087
Os02g0764700	Os02g0764700	289.284	-1.99052	0.427884	-4.65201	3.2871e-06	0.000117087
Os03g0389100	Os03g0389100	112.676	-1.73015	0.372026	-4.6506	3.30968e-06	0.000117708
Os06g0225800	Os06g0225800	424.211	-0.869266	0.18694	-4.64997	3.3198e-06	0.000117753
Os07g0170900	Os07g0170900	30.8443	-1.82349	0.392131	-4.65021	3.31589e-06	0.000117753
Os01g0888200	Os01g0888200	67.8289	1.63113	0.35089	4.64854	3.34297e-06	0.000118418
Os06g0184000	Os06g0184000	37.7739	2.09308	0.450342	4.64776	3.35566e-06	0.000118709
Os01g0228800	Os01g0228800	636.488	1.14297	0.246049	4.6453	3.39588e-06	0.000119924
Os08g0525600	Os08g0525600	7555.5	-1.23723	0.266351	-4.64511	3.39901e-06	0.000119924
Os11g0671100	Os11g0671100	156.392	1.54045	0.331749	4.64342	3.42692e-06	0.000120749
Os02g0695800	Os02g0695800	2167.04	1.14579	0.246806	4.64247	3.44269e-06	0.000121145
Os06g0111300	Os06g0111300	560.799	-0.705862	0.152102	-4.64071	3.47222e-06	0.000122022
Os05g0141700	Os05g0141700	390.051	-1.15414	0.248729	-4.64016	3.48138e-06	0.000122183
Os10g0550900	Os10g0550900	397.856	-1.75169	0.377758	-4.63707	3.53389e-06	0.000123863
Os01g0940000	Os01g0940000	96.6239	-1.72862	0.372856	-4.63615	3.54955e-06	0.000124151
Os10g0550800	Os10g0550800	31.8759	2.4606	0.530754	4.63604	3.55142e-06	0.000124151
Os06g0147600	Os06g0147600	9.26044	2.41575	0.521424	4.63299	3.60429e-06	0.000125791
Os06g0712700	Os06g0712700	86.1969	-1.19241	0.257386	-4.63278	3.6078e-06	0.000125791
Os03g0241900	Os03g0241900	2244.15	-1.51188	0.326388	-4.63214	3.61903e-06	0.000126018
Os07g0572100	Os07g0572100	281.91	1.25044	0.270024	4.63085	3.6416e-06	0.000126638
Os09g0357400	Os09g0357400	86.7853	1.35289	0.292179	4.63034	3.6506e-06	0.000126786
Os11g0108932	Os11g0108932	182.804	1.34209	0.289968	4.62841	3.68483e-06	0.000127808
Os06g0586150	Os06g0586150	90.8199	1.47147	0.31808	4.6261	3.72612e-06	0.000129072
Os03g0712700	Os03g0712700	4293.93	-0.712622	0.154105	-4.62427	3.75912e-06	0.000130046
Os08g0248700	Os08g0248700	78.9214	1.63904	0.354525	4.6232	3.77865e-06	0.000130383
Os10g0198600	Os10g0198600	583.89	-0.768902	0.166308	-4.62336	3.77571e-06	0.000130383
Os02g0654700	Os02g0654700	319.999	-1.53764	0.332892	-4.61904	3.85519e-06	0.000132852
Os11g0669200	Os11g0669200	24.5128	-1.81916	0.393867	-4.61871	3.86136e-06	0.000132893
Os01g0967700	Os01g0967700	33.7784	-1.88879	0.409013	-4.61791	3.87622e-06	0.000132933
Os02g0677600	Os02g0677600	538.137	-1.04747	0.226821	-4.61807	3.87327e-06	0.000132933
Os03g0149800	Os03g0149800	105.674	1.70312	0.368813	4.61784	3.87749e-06	0.000132933
Os02g0129700	Os02g0129700	222.632	1.07699	0.233254	4.61723	3.8889e-06	0.000133152
Os09g0271100	Os09g0271100	498.461	1.74561	0.378221	4.61531	3.92509e-06	0.000134219
Os04g0586500	Os04g0586500	135.179	-1.63094	0.35358	-4.61264	3.97594e-06	0.000135784
Os09g0530300	Os09g0530300	117.655	1.38975	0.301643	4.60726	4.08003e-06	0.00013916
Os08g0509400	Os08g0509400	65.2549	-1.43065	0.310587	-4.60627	4.09965e-06	0.00013965
Os09g0437100	Os09g0437100	73.784	1.99882	0.433997	4.60561	4.11265e-06	0.000139914
Os04g0115700	Os04g0115700	2784.99	1.92456	0.41795	4.60477	4.1293e-06	0.000140301
Os03g0854600	Os03g0854600	341.86	1.16212	0.252449	4.60338	4.15692e-06	0.00014106
Os11g0256300	Os11g0256300	691.055	0.932332	0.202559	4.60277	4.16902e-06	0.00014129
Os10g0525000	Os10g0525000	1275.38	1.0453	0.227559	4.59355	4.3577e-06	0.000147497
Os03g0684400	Os03g0684400	2375.28	-0.917664	0.19988	-4.59106	4.40991e-06	0.000149075
Os11g0448700	Os11g0448700	490.067	1.22048	0.265926	4.58956	4.44191e-06	0.000149966
Os11g0104300	Os11g0104300	591.408	0.82886	0.180669	4.58772	4.48118e-06	0.000151101
Os04g0466000	Os04g0466000	239.06	2.07158	0.451641	4.58678	4.50128e-06	0.000151587
Os07g0225300	Os07g0225300	537.56	-1.76682	0.385303	-4.58553	4.52826e-06	0.000152152
Os12g0617000	Os12g0617000	151.266	1.62062	0.353424	4.58548	4.52949e-06	0.000152152
Os03g0773800	Os03g0773800	8619.14	-1.09629	0.239169	-4.58377	4.56676e-06	0.000153018
Os12g0638400	Os12g0638400	202.458	1.15385	0.251723	4.5838	4.56591e-06	0.000153018
Os06g0331900	Os06g0331900	11.4854	-2.39988	0.523759	-4.58204	4.60468e-06	0.000153901
Os12g0168100	Os12g0168100	93.2814	2.11026	0.460536	4.58219	4.60133e-06	0.000153901
Os12g0570400	Os12g0570400	38.1258	1.87051	0.408666	4.57712	4.71418e-06	0.000157364
Os02g0614500	Os02g0614500	1050.77	-1.09224	0.23872	-4.5754	4.75311e-06	0.000158465
Os11g0145400	Os11g0145400	1310.33	-0.709556	0.155126	-4.57405	4.78385e-06	0.00015929
Os02g0191800	Os02g0191800	38.2854	2.2708	0.496804	4.57081	4.85835e-06	0.000161569
Os02g0194600	Os02g0194600	3.6652	-2.38532	0.522229	-4.56758	4.93398e-06	0.000163675
Os03g0237500	Os03g0237500	25.0435	-1.88921	0.413602	-4.56771	4.93092e-06	0.000163675
Os04g0579200	Os04g0579200	100.889	1.61866	0.354484	4.56623	4.96571e-06	0.000164523
Os07g0686600	Os07g0686600	130.89	-1.78786	0.391775	-4.5635	5.03085e-06	0.000166474
Os06g0730300	Os06g0730300	1109.83	-0.988423	0.216609	-4.56316	5.03888e-06	0.000166533
Os04g0585700	Os04g0585700	486.786	-1.66821	0.365703	-4.56165	5.0752e-06	0.00016716
Os06g0361750	Os06g0361750	296.106	0.886906	0.194429	4.56159	5.07667e-06	0.00016716
Os07g0107800	Os07g0107800	122.189	1.18402	0.259545	4.56192	5.06872e-06	0.00016716
Os02g0685200	Os02g0685200	35.9395	-1.77018	0.388325	-4.55849	5.15217e-06	0.000169227
Os12g0266000	Os12g0266000	690.924	0.844177	0.185179	4.55872	5.14666e-06	0.000169227
Os06g0255400	Os06g0255400	247.474	-1.22907	0.269713	-4.55694	5.19044e-06	0.000170275
Os11g0625801	Os11g0625801	25.8743	2.27333	0.49907	4.55514	5.23518e-06	0.000171531
Os03g0855700	Os03g0855700	795.395	-0.965663	0.212051	-4.55392	5.26544e-06	0.000172311
Os03g0811100	Os03g0811100	4488.26	-0.693867	0.152381	-4.55351	5.27576e-06	0.000172436
Os04g0103601	Os04g0103601	83.2064	1.35885	0.298558	4.55137	5.32978e-06	0.000173989
Os01g0235100	Os01g0235100	1278.36	-0.791347	0.173952	-4.54922	5.38439e-06	0.000175386
Os05g0560300	Os05g0560300	663.038	1.05608	0.232148	4.54917	5.38577e-06	0.000175386
Os04g0553800	Os04g0553800	1392.07	0.565986	0.12444	4.54826	5.40925e-06	0.000175936
Os03g0744700	Os03g0744700	441.707	-1.32102	0.290559	-4.54649	5.4547e-06	0.000177198
Os02g0738400	Os02g0738400	634.965	-0.729677	0.160676	-4.54129	5.59114e-06	0.000181188
Os05g0557500	Os05g0557500	260.367	0.964002	0.212263	4.54154	5.58441e-06	0.000181188
Os10g0165400	Os10g0165400	223.308	1.23587	0.272474	4.53573	5.7404e-06	0.000185799
Os03g0302500	Os03g0302500	293.802	1.29573	0.285741	4.53463	5.77032e-06	0.000186541
Os02g0206100	Os02g0206100	553.432	1.32638	0.292555	4.5338	5.79331e-06	0.000186831
Os04g0538166	Os04g0538166	439.052	-1.48976	0.328581	-4.53393	5.78958e-06	0.000186831
Os01g0787600	Os01g0787600	966.875	0.932858	0.205772	4.53346	5.80265e-06	0.000186906
Os06g0296700	Os06g0296700	46.5925	1.69439	0.373781	4.53311	5.81211e-06	0.000186984
Os07g0627800	Os07g0627800	1108.07	-0.863393	0.190482	-4.53266	5.82443e-06	0.000187154
Os05g0529700	Os05g0529700	175.201	-1.10932	0.244874	-4.53017	5.89349e-06	0.000189071
Os08g0203700	Os08g0203700	92.8595	1.99187	0.439707	4.53	5.89827e-06	0.000189071
Os11g0658900	Os11g0658900	8.32941	-2.28311	0.504032	-4.52968	5.90724e-06	0.000189131
Os01g0562600	Os01g0562600	78.1688	1.54954	0.342344	4.52627	6.00326e-06	0.000191974
Os02g0503500	Os02g0503500	52.4846	-1.78248	0.39396	-4.52451	6.05347e-06	0.000193348
Os09g0397200	Os09g0397200	44.0395	1.36364	0.301469	4.52332	6.08757e-06	0.000194205
Os02g0739400	Os02g0739400	1431.7	-1.58077	0.349743	-4.51981	6.18961e-06	0.000196753
Os08g0127100	Os08g0127100	2228.28	1.1475	0.253865	4.52014	6.17986e-06	0.000196753
Os12g0136300	Os12g0136300	77.027	-2.30416	0.509776	-4.51994	6.1856e-06	0.000196753
Os11g0252400	Os11g0252400	641.969	-0.761787	0.168626	-4.5176	6.25442e-06	0.000198576
Os03g0832200	Os03g0832200	722.067	-1.41652	0.313638	-4.51642	6.28951e-06	0.000199452
Os10g0189100	Os10g0189100	2392.49	-0.875861	0.194016	-4.51436	6.3507e-06	0.000201153
Os03g0735000	Os03g0735000	482.539	-0.986333	0.218603	-4.51198	6.42255e-06	0.000203187
Os03g0761500	Os03g0761500	1143.62	1.43679	0.318622	4.50939	6.50154e-06	0.000204962
Os07g0678300	Os07g0678300	475.18	1.37293	0.304461	4.50938	6.50173e-06	0.000204962
Os10g0571200	Os10g0571200	3408.4	-0.791021	0.175406	-4.50966	6.49315e-06	0.000204962
Os09g0491820	Os09g0491820	644.309	-0.958544	0.212632	-4.50799	6.5444e-06	0.000206064
Os06g0252800	Os06g0252800	5.13951	-2.35257	0.52202	-4.50666	6.58567e-06	0.000207118
Os01g0108400	Os01g0108400	28.59	-2.197	0.487608	-4.50567	6.61645e-06	0.000207778
Os07g0538700	Os07g0538700	250.057	1.14627	0.254417	4.50548	6.62226e-06	0.000207778
Os10g0574750	Os10g0574750	24.4658	-2.00055	0.44408	-4.50494	6.63928e-06	0.000208067
Os03g0251500	Os03g0251500	1223.87	-0.999712	0.222033	-4.50255	6.71432e-06	0.000210172
Os02g0769100	Os02g0769100	117.923	-1.46008	0.324621	-4.4978	6.86612e-06	0.000214419
Os12g0492600	Os12g0492600	114.888	1.2768	0.283859	4.498	6.85966e-06	0.000214419
Os01g0218100	Os01g0218100	339.172	1.45967	0.324593	4.49693	6.89408e-06	0.000215041
Os07g0188249	Os07g0188249	42.9877	-1.71635	0.381794	-4.4955	6.9407e-06	0.000216242
Os11g0649500	Os11g0649500	20.6918	2.11901	0.471562	4.4936	7.00278e-06	0.000217921
Os01g0702000	Os01g0702000	729.371	0.944542	0.210233	4.49284	7.02783e-06	0.000218445
Os12g0628100	Os12g0628100	333.136	-1.32833	0.295729	-4.49172	7.06492e-06	0.000219342
Os01g0106900	Os01g0106900	2968.83	-0.895652	0.199427	-4.49114	7.08445e-06	0.000219478
Os03g0431200	Os03g0431200	1223.99	-1.00024	0.222716	-4.4911	7.08577e-06	0.000219478
Os12g0123700	Os12g0123700	88.3947	1.86565	0.415731	4.48763	7.20197e-06	0.000222818
Os03g0295600	Os03g0295600	766.384	0.644219	0.143582	4.48677	7.23094e-06	0.000223252
Os06g0558300	Os06g0558300	46.6322	1.97131	0.439365	4.48672	7.23276e-06	0.000223252
Os06g0725000	Os06g0725000	1970.63	1.54071	0.343603	4.48398	7.3262e-06	0.000225679
Os07g0686300	Os07g0686300	158.261	1.66049	0.37032	4.48392	7.32834e-06	0.000225679
Os03g0288000	Os03g0288000	100.811	1.35	0.301412	4.47892	7.50199e-06	0.000230656
Os06g0326000	Os06g0326000	172.375	1.34685	0.300718	4.47877	7.50728e-06	0.000230656
Os12g0514100	Os12g0514100	2336.85	-0.530158	0.118441	-4.47613	7.60076e-06	0.000233259
Os03g0119300	Os03g0119300	1445.18	-0.793871	0.177482	-4.47296	7.71446e-06	0.000236476
Os01g0498300	Os01g0498300	131.289	-1.94996	0.436121	-4.47116	7.77981e-06	0.000237932
Os11g0502700	Os11g0502700	124.579	1.72865	0.386622	4.47117	7.77921e-06	0.000237932
Os03g0822200	Os03g0822200	3362.27	-0.741258	0.165859	-4.4692	7.85134e-06	0.000239844
Os07g0586200	Os07g0586200	1013.45	-0.753669	0.168946	-4.461	8.15797e-06	0.000248926
Os10g0409400	Os10g0409400	1089.77	2.21072	0.49565	4.46025	8.18641e-06	0.000249507
Os01g0158900	Os01g0158900	972.516	0.77408	0.173602	4.45893	8.23687e-06	0.000250758
Os04g0538400	Os04g0538400	201.156	-1.68165	0.377223	-4.45797	8.27401e-06	0.000251602
Os03g0445700	Os03g0445700	153.281	1.86553	0.418529	4.45735	8.29784e-06	0.000252039
Os02g0120100	Os02g0120100	2048.91	1.77382	0.398091	4.45581	8.35769e-06	0.000253567
Os06g0566500	Os06g0566500	270.205	0.965012	0.216673	4.45377	8.43762e-06	0.000255701
Os01g0116900	Os01g0116900	169.779	-1.10807	0.248838	-4.45298	8.46885e-06	0.000256356
Os04g0360500	Os04g0360500	17.3637	-1.91359	0.430171	-4.44845	8.64934e-06	0.000261257
Os10g0502400	Os10g0502400	375.014	-1.50455	0.338221	-4.44842	8.65038e-06	0.000261257
Os05g0439400	Os05g0439400	492.141	1.1694	0.262907	4.44796	8.6691e-06	0.000261526
Os02g0455400	Os02g0455400	45.5916	1.51523	0.340705	4.44733	8.69454e-06	0.000261997
Os01g0571766	Os01g0571766	78.7853	1.48319	0.333691	4.44481	8.79684e-06	0.00026478
Os02g0789600	Os02g0789600	527.554	-1.10106	0.247757	-4.44412	8.82533e-06	0.000265338
Os01g0376700	Os01g0376700	642.322	-0.644442	0.145025	-4.44367	8.84371e-06	0.000265591
Os01g0223900	Os01g0223900	185.051	1.82028	0.409846	4.44138	8.93835e-06	0.00026813
Os02g0525100	Os02g0525100	177.256	1.47149	0.331349	4.44089	8.95856e-06	0.000268434
Os01g0691500	Os01g0691500	694.537	-0.725371	0.16341	-4.43897	9.039e-06	0.00027054
Os06g0148300	Os06g0148300	37.2189	-2.03407	0.458312	-4.43819	9.07196e-06	0.000271222
Os01g0180300	Os01g0180300	2030.68	-1.26037	0.284133	-4.43586	9.17064e-06	0.000272599
Os03g0253200	Os03g0253200	97.1776	1.60842	0.362612	4.43565	9.1794e-06	0.000272599
Os05g0495250	Os05g0495250	424.477	-1.58938	0.358318	-4.43567	9.17872e-06	0.000272599
Os06g0677800	Os06g0677800	3250.14	1.20036	0.270554	4.43666	9.13663e-06	0.000272599
Os07g0119300	Os07g0119300	1144.26	1.37096	0.309078	4.43565	9.17939e-06	0.000272599
Os10g0437000	Os10g0437000	773.261	-0.833453	0.187897	-4.43569	9.17774e-06	0.000272599
Os06g0552900	Os06g0552900	204.705	-1.52846	0.344766	-4.43332	9.27926e-06	0.000275257
Os04g0275950	Os04g0275950	37.9347	1.9824	0.447237	4.43255	9.31235e-06	0.000275931
Os08g0191700	Os08g0191700	5658.16	-0.804513	0.18153	-4.43184	9.3432e-06	0.000276538
Os08g0422200	Os08g0422200	87.5249	1.27785	0.288548	4.42855	9.48704e-06	0.000280484
Os03g0270000	Os03g0270000	502.797	1.56445	0.353404	4.42681	9.56382e-06	0.00028244
Os01g0227800	Os01g0227800	14.408	-2.30585	0.520971	-4.42605	9.59722e-06	0.000283113
Os01g0723100	Os01g0723100	109.481	1.40539	0.317562	4.42555	9.61977e-06	0.000283464
Os05g0497675	Os05g0497675	362.42	-0.901819	0.203815	-4.42468	9.65838e-06	0.000284287
Os03g0564600	Os03g0564600	35.9513	1.98458	0.448561	4.42432	9.67452e-06	0.000284448
Os03g0141200	Os03g0141200	901.532	-1.25015	0.282707	-4.42206	9.77634e-06	0.000287125
Os01g0704100	Os01g0704100	38.5053	1.97314	0.446368	4.42043	9.85051e-06	0.000288663
Os03g0225900	Os03g0225900	50.5266	-2.09221	0.47333	-4.42019	9.86124e-06	0.000288663
Os11g0239500	Os11g0239500	74.3435	1.71647	0.388316	4.42029	9.85666e-06	0.000288663
Os08g0357300	Os08g0357300	634.209	1.35645	0.307065	4.41747	9.98609e-06	0.000291997
Os10g0453900	Os10g0453900	2208.95	1.57557	0.356774	4.41617	1.00464e-05	0.000293437
Os03g0766800	Os03g0766800	1901.67	-1.6045	0.363347	-4.41589	1.00597e-05	0.000293506
Os04g0409200	Os04g0409200	258.901	-1.28484	0.291069	-4.41423	1.01369e-05	0.000295434
Os06g0115400	Os06g0115400	3710.98	-0.821127	0.186052	-4.41343	1.01746e-05	0.00029621
Os05g0440800	Os05g0440800	555.398	-0.673013	0.15252	-4.41262	1.02128e-05	0.000296997
Os01g0194000	Os01g0194000	220.423	-1.63812	0.371592	-4.40839	1.04143e-05	0.000301868
Os09g0491788	Os09g0491788	805.745	-0.754719	0.171193	-4.4086	1.04042e-05	0.000301868
Os12g0181600	Os12g0181600	295.115	-1.33705	0.303283	-4.4086	1.04042e-05	0.000301868
Os03g0691800	Os03g0691800	455.754	1.15325	0.261725	4.40635	1.05128e-05	0.000304391
Os05g0537300	Os05g0537300	496.606	-0.807896	0.183396	-4.4052	1.05688e-05	0.000305681
Os05g0291700	Os05g0291700	13455.5	-0.929422	0.211064	-4.40351	1.06515e-05	0.000307237
Os10g0370800	Os10g0370800	3069.58	1.50871	0.342601	4.4037	1.06421e-05	0.000307237
Os11g0601950	Os11g0601950	36.6965	2.33455	0.53017	4.40339	1.06572e-05	0.000307237
Os03g0125650	Os03g0125650	37.3748	-1.70272	0.387034	-4.39941	1.08546e-05	0.00031259
Os07g0588400	Os07g0588400	52.4694	1.94891	0.443613	4.39327	1.11658e-05	0.000321204
Os01g0768333	Os01g0768333	10.6278	-2.22134	0.505721	-4.39242	1.12098e-05	0.000322121
Os01g0877900	Os01g0877900	117.479	1.27077	0.28934	4.39196	1.12333e-05	0.000322448
Os01g0314100	Os01g0314100	1386.94	1.10938	0.252643	4.39109	1.12786e-05	0.000323401
Os03g0231400	Os03g0231400	130.897	1.58384	0.361028	4.38703	1.14907e-05	0.000329129
Os01g0118700	Os01g0118700	615.407	1.00841	0.229881	4.38666	1.15106e-05	0.000329345
Os03g0310900	Os03g0310900	6.30971	-2.30217	0.525055	-4.38463	1.16185e-05	0.000332074
Os02g0574000	Os02g0574000	73.5275	1.85491	0.423099	4.38411	1.16459e-05	0.000332435
Os11g0255500	Os11g0255500	11.5627	-2.32179	0.529614	-4.38392	1.16561e-05	0.000332435
Os12g0203200	Os12g0203200	745.076	-1.23359	0.281466	-4.38272	1.17209e-05	0.000333926
Os07g0562800	Os07g0562800	2615.17	-0.523844	0.119544	-4.382	1.17593e-05	0.000334662
Os03g0118450	Os03g0118450	277.483	1.16921	0.266932	4.38018	1.1858e-05	0.000336934
Os06g0236300	Os06g0236300	85.5377	1.40257	0.320218	4.38006	1.18644e-05	0.000336934
Os06g0349800	Os06g0349800	75.3805	1.66594	0.380367	4.37982	1.18778e-05	0.000336954
Os01g0908301	Os01g0908301	58.1894	-1.71538	0.391755	-4.37871	1.19385e-05	0.000338316
Os04g0307500	Os04g0307500	694.42	1.43238	0.327202	4.37767	1.19953e-05	0.000339566
Os11g0186900	Os11g0186900	131.96	1.68411	0.384887	4.3756	1.21101e-05	0.000342451
Os02g0736400	Os02g0736400	6191.81	1.15557	0.264166	4.37439	1.21771e-05	0.000343809
Os09g0435700	Os09g0435700	49.4863	1.93925	0.44333	4.37427	1.21839e-05	0.000343809
Os10g0532600	Os10g0532600	111.16	1.28228	0.293159	4.374	1.21988e-05	0.000343865
Os03g0348200	Os03g0348200	38.575	-1.54041	0.352233	-4.37328	1.22392e-05	0.000344555
Os06g0169001	Os06g0169001	287.306	2.09069	0.47808	4.3731	1.22492e-05	0.000344555
Os02g0503100	Os02g0503100	225.188	-1.31683	0.301172	-4.37237	1.22908e-05	0.00034536
Os06g0328400	Os06g0328400	123.256	1.33269	0.304998	4.3695	1.2453e-05	0.000349549
Os03g0696300	Os03g0696300	997.566	-0.809796	0.185397	-4.3679	1.25449e-05	0.00035176
Os03g0112101	Os03g0112101	117.264	-1.53182	0.351183	-4.36188	1.28952e-05	0.000361201
Os09g0491596	Os09g0491596	117.83	1.20215	0.275678	4.36069	1.29651e-05	0.000362778
Os07g0592200	Os07g0592200	1226.85	0.556805	0.127748	4.35861	1.30889e-05	0.000365602
Os11g0197600	Os11g0197600	219.29	-0.996269	0.228579	-4.35854	1.30935e-05	0.000365602
Os01g0715400	Os01g0715400	526.538	-0.801232	0.183842	-4.35827	1.31094e-05	0.000365664
Os04g0402700	Os04g0402700	1583.2	0.877705	0.201529	4.35522	1.32931e-05	0.0003704
Os08g0541400	Os08g0541400	1848.21	-0.813422	0.186793	-4.35468	1.33262e-05	0.000370626
Os09g0462850	Os09g0462850	9.39626	-2.271	0.521513	-4.35463	1.33291e-05	0.000370626
Os05g0574600	Os05g0574600	50.7264	1.54227	0.354206	4.35415	1.33582e-05	0.000371049
Os08g0378000	Os08g0378000	97.8109	1.85416	0.426017	4.35232	1.34705e-05	0.000373779
Os08g0101700	Os08g0101700	172.466	-1.38986	0.319425	-4.35112	1.35447e-05	0.000375445
Os03g0243950	Os03g0243950	77.9209	1.44619	0.332519	4.34919	1.36644e-05	0.000377976
Os10g0418100	Os10g0418100	169.178	-1.56483	0.359789	-4.3493	1.36573e-05	0.000377976
Os10g0489650	Os10g0489650	154.399	1.21455	0.279288	4.34873	1.36925e-05	0.000378363
Os01g0335700	Os01g0335700	287.204	0.829725	0.19084	4.34774	1.37545e-05	0.000379682
Os06g0234900	Os06g0234900	14.1043	2.20778	0.50799	4.3461	1.38577e-05	0.000382133
Os12g0154700	Os12g0154700	62.5056	1.47429	0.339269	4.34548	1.38973e-05	0.00038283
Os02g0567800	Os02g0567800	98.2721	1.15016	0.264695	4.34522	1.39133e-05	0.000382875
Os01g0840100	Os01g0840100	489.141	-1.47401	0.33932	-4.344	1.39915e-05	0.000384628
Os02g0605900	Os02g0605900	178.992	1.92404	0.443384	4.33944	1.42845e-05	0.000392278
Os07g0492300	Os07g0492300	44.3222	1.59025	0.366537	4.33858	1.43408e-05	0.000393419
Os06g0116800	Os06g0116800	525.635	-1.45857	0.336249	-4.33778	1.43927e-05	0.000394033
Os08g0331800	Os08g0331800	284.417	1.55267	0.35794	4.33778	1.43928e-05	0.000394033
Os04g0552200	Os04g0552200	20.3812	2.27795	0.525197	4.33732	1.44229e-05	0.000394453
Os11g0609500	Os11g0609500	50.8475	1.82407	0.420714	4.33566	1.45326e-05	0.000397046
Os01g0323600	Os01g0323600	17.7391	-2.14806	0.49559	-4.33436	1.46188e-05	0.000398991
Os12g0186600	Os12g0186600	397.126	1.98611	0.458398	4.33272	1.47278e-05	0.000401554
Os01g0129600	Os01g0129600	55.9244	2.19952	0.507867	4.33089	1.48509e-05	0.000403671
Os03g0185300	Os03g0185300	236.347	0.770598	0.177918	4.3312	1.48296e-05	0.000403671
Os05g0230900	Os05g0230900	3793.14	-0.524909	0.121196	-4.33108	1.48382e-05	0.000403671
Os02g0834050	Os02g0834050	62.5129	1.29156	0.298285	4.32996	1.49136e-05	0.000404964
Os05g0514800	Os05g0514800	25.2859	2.16159	0.499257	4.32962	1.49368e-05	0.000405178
Os08g0239900	Os08g0239900	51.4594	-2.24608	0.518901	-4.32853	1.50107e-05	0.00040677
Os02g0739000	Os02g0739000	2172.59	-0.813265	0.18808	-4.32403	1.53208e-05	0.00041475
Os02g0698800	Os02g0698800	180.174	1.63383	0.377945	4.32292	1.53978e-05	0.000415989
Os06g0703800	Os06g0703800	513.419	-0.571308	0.132156	-4.32298	1.53935e-05	0.000415989
Os01g0588900	Os01g0588900	1553.43	-1.59345	0.368698	-4.32184	1.54732e-05	0.000417576
Os11g0144900	Os11g0144900	24.0401	-2.09093	0.483828	-4.32163	1.54878e-05	0.000417576
Os03g0110900	Os03g0110900	1674.78	1.04556	0.242057	4.31949	1.56392e-05	0.000421231
Os01g0841800	Os01g0841800	412.948	-0.939024	0.217489	-4.31757	1.57754e-05	0.000423613
Os06g0125600	Os06g0125600	128.655	1.21	0.28025	4.31758	1.57751e-05	0.000423613
Os06g0654400	Os06g0654400	38.1516	1.64618	0.381272	4.3176	1.57735e-05	0.000423613
Os06g0275600	Os06g0275600	387.867	0.694761	0.161001	4.31526	1.59413e-05	0.000427638
Os03g0606600	Os03g0606600	12.2876	-2.14506	0.497205	-4.31425	1.60147e-05	0.000429174
Os07g0101800	Os07g0101800	95.689	1.24706	0.289116	4.31335	1.60799e-05	0.000430489
Os03g0259900	Os03g0259900	718.246	0.973781	0.225827	4.31208	1.61728e-05	0.000432542
Os10g0502500	Os10g0502500	780.723	0.459573	0.106611	4.31076	1.62696e-05	0.000434695
Os10g0535800	Os10g0535800	129.051	1.52765	0.354403	4.31048	1.62899e-05	0.0004348
Os04g0571300	Os04g0571300	495.634	1.14203	0.265187	4.30651	1.65849e-05	0.000441787
Os09g0526600	Os09g0526600	37.6858	-1.43434	0.333048	-4.30669	1.65714e-05	0.000441787
Os04g0603800	Os04g0603800	259.545	0.769594	0.178765	4.30506	1.66942e-05	0.000444255
Os03g0309000	Os03g0309000	1629.3	0.524766	0.121922	4.30411	1.67661e-05	0.000445724
Os03g0663700	Os03g0663700	425.942	-1.0102	0.234722	-4.30383	1.67872e-05	0.000445839
Os09g0491708	Os09g0491708	1281.78	0.745624	0.173265	4.30337	1.68219e-05	0.000446317
Os09g0497500	Os09g0497500	11.4543	-2.24213	0.521113	-4.30259	1.68815e-05	0.000447453
Os06g0200600	Os06g0200600	31.4363	1.94681	0.452579	4.3016	1.69571e-05	0.00044901
Os05g0399100	Os05g0399100	3165.95	-0.742585	0.172727	-4.29918	1.7143e-05	0.00045348
Os01g0938100	Os01g0938100	2785.35	-0.752756	0.175108	-4.29882	1.71709e-05	0.000453769
Os01g0182200	Os01g0182200	940.736	0.478677	0.111376	4.29785	1.72465e-05	0.000455316
Os01g0498200	Os01g0498200	3482.22	-0.741799	0.172627	-4.29713	1.73025e-05	0.00045634
Os09g0272600	Os09g0272600	2172.71	1.36664	0.318283	4.29379	1.7565e-05	0.000462806
Os03g0319400	Os03g0319400	3821.56	-1.14097	0.265763	-4.29319	1.76127e-05	0.000463603
Os04g0174800	Os04g0174800	320.208	0.947566	0.220761	4.29226	1.76862e-05	0.000465078
Os06g0593800	Os06g0593800	181.764	-1.42605	0.332298	-4.29149	1.77476e-05	0.000466233
Os03g0707600	Os03g0707600	2302	-0.628086	0.146453	-4.28866	1.79755e-05	0.000471291
Os06g0704500	Os06g0704500	275.658	1.2713	0.296425	4.28879	1.79651e-05	0.000471291
Os08g0162600	Os08g0162600	3114.82	-0.95874	0.223714	-4.28557	1.82273e-05	0.000477423
Os09g0474000	Os09g0474000	151.539	1.6922	0.394893	4.28521	1.82564e-05	0.000477715
Os06g0106800	Os06g0106800	2311.74	0.842387	0.196704	4.28251	1.84796e-05	0.000483081
Os11g0210500	Os11g0210500	14239.8	2.17326	0.507717	4.28046	1.86511e-05	0.000487085
Os06g0597900	Os06g0597900	957.039	-0.829099	0.193743	-4.27938	1.87417e-05	0.000488974
Os01g0730700	Os01g0730700	154.15	1.01205	0.23655	4.27837	1.88267e-05	0.00049071
Os05g0453500	Os05g0453500	1592.06	1.55454	0.363374	4.27807	1.88524e-05	0.000490899
Os03g0815200	Os03g0815200	13001.2	-0.946395	0.221241	-4.27766	1.88867e-05	0.000491313
Os06g0289900	Os06g0289900	2890.34	-1.46433	0.342403	-4.27665	1.89729e-05	0.000493074
Os02g0525900	Os02g0525900	5844	0.401186	0.0938439	4.27503	1.91111e-05	0.000495869
Os03g0370250	Os03g0370250	66.2608	1.12843	0.263963	4.27495	1.91177e-05	0.000495869
Os04g0286500	Os04g0286500	9.47954	-2.18272	0.510633	-4.27453	1.91539e-05	0.000496324
Os06g0202400	Os06g0202400	158.443	1.20984	0.283195	4.27211	1.93629e-05	0.000501252
Os01g0139200	Os01g0139200	1556.88	0.770861	0.180469	4.27142	1.94232e-05	0.000502326
Os07g0422000	Os07g0422000	2799.39	-1.09524	0.256455	-4.27071	1.94854e-05	0.000503445
Os09g0466800	Os09g0466800	22.1764	2.1733	0.508999	4.26975	1.95696e-05	0.000505131
Os05g0449100	Os05g0449100	93.14	-1.43731	0.336889	-4.26641	1.98643e-05	0.000512242
Os10g0463800	Os10g0463800	931.079	1.38221	0.324067	4.26519	1.99736e-05	0.000514561
Os01g0717400	Os01g0717400	237.316	-1.55134	0.363756	-4.26479	2.00089e-05	0.000514973
Os11g0687100	Os11g0687100	80.1716	-2.17159	0.509291	-4.26395	2.00848e-05	0.000516428
Os12g0242800	Os12g0242800	39.2457	1.41839	0.332934	4.26027	2.04183e-05	0.000524496
Os02g0817600	Os02g0817600	1907.11	-0.770185	0.180814	-4.25954	2.04846e-05	0.000525694
Os01g0659900	Os01g0659900	186.407	1.21084	0.284434	4.25701	2.07175e-05	0.000531158
Os01g0201200	Os01g0201200	467.073	1.14134	0.268167	4.25607	2.0805e-05	0.000532888
Os03g0638400	Os03g0638400	86.9171	2.01806	0.474225	4.25549	2.08588e-05	0.000533752
Os07g0201300	Os07g0201300	20.3434	1.95548	0.459837	4.25256	2.11345e-05	0.000540288
Os04g0482100	Os04g0482100	19.675	2.19634	0.516622	4.25134	2.12494e-05	0.000542704
Os10g0504200	Os10g0504200	326.041	1.09121	0.256855	4.24835	2.15348e-05	0.000549467
Os03g0428000	Os03g0428000	69.8054	1.3175	0.310137	4.2481	2.15587e-05	0.00054955
Os03g0178100	Os03g0178100	93.9359	-1.43763	0.338444	-4.24775	2.15925e-05	0.000549885
Os03g0743650	Os03g0743650	870.46	0.559822	0.131815	4.24704	2.16613e-05	0.000551111
Os04g0611233	Os04g0611233	67.1315	-1.56044	0.367526	-4.24579	2.17822e-05	0.000553131
Os07g0637200	Os07g0637200	652.524	0.853302	0.200971	4.24589	2.17727e-05	0.000553131
Os02g0705100	Os02g0705100	810.693	-1.0697	0.252008	-4.24471	2.18875e-05	0.000555276
Os06g0152700	Os06g0152700	36.7551	-1.49976	0.353405	-4.24373	2.1983e-05	0.000557168
Os02g0249200	Os02g0249200	62.4883	1.94782	0.459101	4.24269	2.20854e-05	0.000558879
Os02g0691900	Os02g0691900	8.35984	-2.20095	0.518772	-4.24262	2.20925e-05	0.000558879
Os03g0149700	Os03g0149700	42.3344	1.73996	0.410276	4.24094	2.22584e-05	0.000562263
Os03g0684700	Os03g0684700	494.75	-1.37789	0.324925	-4.24063	2.22896e-05	0.000562263
Os04g0584500	Os04g0584500	9.9	-2.10227	0.495728	-4.24078	2.22746e-05	0.000562263
Os06g0129900	Os06g0129900	534.385	-1.04413	0.246247	-4.24017	2.2335e-05	0.000562877
Os03g0320600	Os03g0320600	41.3293	1.54678	0.364837	4.23965	2.2387e-05	0.00056322
Os06g0247900	Os06g0247900	329.08	-1.2234	0.288563	-4.23961	2.2391e-05	0.00056322
Os12g0168700	Os12g0168700	5389.69	-0.730864	0.172405	-4.23923	2.24284e-05	0.00056363
Os06g0710001	Os06g0710001	157.101	-1.5354	0.362246	-4.23855	2.24966e-05	0.000564812
Os04g0587500	Os04g0587500	65.8111	1.56975	0.370405	4.23793	2.25593e-05	0.000565852
Os02g0800000	Os02g0800000	6432.56	-0.698281	0.164822	-4.23656	2.26966e-05	0.000568761
Os08g0423600	Os08g0423600	39.1769	2.13844	0.504946	4.23498	2.28573e-05	0.00057225
Os06g0728500	Os06g0728500	1080.24	0.598238	0.141287	4.23421	2.29356e-05	0.000573133
Os09g0250700	Os09g0250700	638.131	-1.00841	0.238146	-4.23442	2.29142e-05	0.000573133
Os01g0839900	Os01g0839900	1636.86	1.62041	0.382948	4.23141	2.32226e-05	0.00057976
Os03g0254200	Os03g0254200	9.28022	-2.156	0.50993	-4.22803	2.35743e-05	0.000587988
Os01g0102400	Os01g0102400	4.00772	-2.19981	0.520525	-4.22613	2.3774e-05	0.000592416
Os01g0827200	Os01g0827200	223.269	0.797772	0.188831	4.22479	2.39161e-05	0.000595398
Os01g0226666	Os01g0226666	22.0353	2.20542	0.522334	4.22225	2.41879e-05	0.000600619
Os01g0823200	Os01g0823200	167.567	-1.21153	0.286933	-4.22236	2.41752e-05	0.000600619
Os03g0854400	Os03g0854400	70.7632	1.13568	0.268979	4.2222	2.41934e-05	0.000600619
Os02g0744700	Os02g0744700	893.099	-0.890387	0.210958	-4.22068	2.43566e-05	0.000603544
Os10g0577100	Os10g0577100	79.0936	1.47461	0.349375	4.22072	2.4352e-05	0.000603544
Os03g0326500	Os03g0326500	594.979	0.892941	0.211602	4.2199	2.44409e-05	0.000605071
Os04g0372750	Os04g0372750	29.7695	-1.96343	0.465494	-4.21795	2.46532e-05	0.000609759
Os03g0834050	Os03g0834050	69.5648	-1.2898	0.305918	-4.21614	2.48515e-05	0.000613748
Os08g0246300	Os08g0246300	25.699	1.89669	0.449873	4.21606	2.48605e-05	0.000613748
Os01g0288200	Os01g0288200	132.394	1.71283	0.406367	4.21499	2.49792e-05	0.000614613
Os03g0285800	Os03g0285800	1266.93	-1.09557	0.259925	-4.21493	2.49851e-05	0.000614613
Os05g0302916	Os05g0302916	277.006	-1.56835	0.372095	-4.21491	2.49878e-05	0.000614613
Os11g0566800	Os11g0566800	43.0898	-1.7204	0.408143	-4.21519	2.49571e-05	0.000614613
Os01g0108700	Os01g0108700	8.53475	-2.20288	0.522744	-4.21408	2.50796e-05	0.000616301
Os03g0215700	Os03g0215700	604.269	-1.02704	0.243774	-4.21308	2.51913e-05	0.000618476
Os01g0301900	Os01g0301900	32.3609	-1.76394	0.418818	-4.21171	2.5345e-05	0.000620735
Os01g0558850	Os01g0558850	128.8	-0.973913	0.231245	-4.2116	2.53563e-05	0.000620735
Os04g0691900	Os04g0691900	14.2455	-2.0204	0.479742	-4.21142	2.53766e-05	0.000620735
Os06g0355500	Os06g0355500	574.801	-0.534281	0.126855	-4.21174	2.53417e-05	0.000620735
Os05g0488800	Os05g0488800	344.914	0.669559	0.159022	4.21049	2.54812e-05	0.000622723
Os10g0485300	Os10g0485300	2001.1	-0.826107	0.196217	-4.21017	2.55179e-05	0.000623047
Os02g0606800	Os02g0606800	1244.38	1.31728	0.313186	4.20606	2.59856e-05	0.000633886
Os06g0716800	Os06g0716800	1169.81	-0.561724	0.133566	-4.20559	2.60407e-05	0.000634069
Os12g0129700	Os12g0129700	51.9854	1.34861	0.320665	4.20565	2.60335e-05	0.000634069
Os02g0134400	Os02g0134400	127.364	-1.5332	0.364807	-4.20277	2.63663e-05	0.000641412
Os10g0107866	Os10g0107866	74.0407	1.74724	0.415764	4.20248	2.64007e-05	0.000641663
Os12g0158300	Os12g0158300	74.9655	1.45069	0.345298	4.20126	2.65439e-05	0.000644555
Os02g0802700	Os02g0802700	1538.37	-1.04904	0.2498	-4.19951	2.67491e-05	0.000648355
Os10g0475100	Os10g0475100	463.121	1.8263	0.434883	4.19952	2.67476e-05	0.000648355
Os08g0544700	Os08g0544700	9.51837	-2.13443	0.508383	-4.19848	2.68714e-05	0.000650727
Os01g0926800	Os01g0926800	670.004	-0.995292	0.237097	-4.19782	2.69496e-05	0.000651436
Os02g0678200	Os02g0678200	134.584	-1.24289	0.296069	-4.19798	2.69309e-05	0.000651436
Os02g0503700	Os02g0503700	62.936	-1.61681	0.385653	-4.19239	2.76028e-05	0.00066662
Os02g0228300	Os02g0228300	231.612	1.1086	0.264465	4.19186	2.76674e-05	0.000667576
Os03g0217000	Os03g0217000	143.11	1.26731	0.302379	4.19111	2.77587e-05	0.000668182
Os05g0433800	Os05g0433800	22.7101	2.20664	0.526497	4.19118	2.77511e-05	0.000668182
Os11g0679700	Os11g0679700	423.935	1.27154	0.303394	4.19104	2.77678e-05	0.000668182
Os01g0896500	Os01g0896500	8223.62	-0.784577	0.187253	-4.18993	2.79037e-05	0.000670847
Os08g0486100	Os08g0486100	848.882	-0.49898	0.119142	-4.1881	2.81303e-05	0.000675686
Os08g0332700	Os08g0332700	1233.38	-0.718378	0.171557	-4.18741	2.82157e-05	0.000677125
Os10g0478400	Os10g0478400	100.702	1.05172	0.251215	4.18653	2.83256e-05	0.000679151
Os05g0138200	Os05g0138200	77.0148	1.71298	0.40926	4.18555	2.84476e-05	0.000680853
Os09g0532700	Os09g0532700	1369.27	-0.870822	0.208054	-4.18555	2.84477e-05	0.000680853
Os05g0346800	Os05g0346800	31.7172	1.95058	0.466173	4.18424	2.86125e-05	0.000684184
Os01g0919400	Os01g0919400	603.616	-1.18478	0.283196	-4.1836	2.8693e-05	0.000685494
Os07g0147600	Os07g0147600	239.243	1.17876	0.281848	4.18225	2.88639e-05	0.000688959
Os12g0132000	Os12g0132000	630.64	0.844356	0.201947	4.18108	2.90127e-05	0.000691889
Os04g0410400	Os04g0410400	94.6652	1.46697	0.350898	4.18061	2.90726e-05	0.000692697
Os02g0236200	Os02g0236200	1558.26	0.622784	0.14903	4.17892	2.92892e-05	0.000697235
Os05g0134300	Os05g0134300	323.934	0.820746	0.196504	4.17674	2.95714e-05	0.000703147
Os11g0691800	Os11g0691800	75.7595	1.65208	0.395557	4.1766	2.95904e-05	0.000703147
Os03g0381300	Os03g0381300	892.45	-0.999795	0.239499	-4.17453	2.986e-05	0.000708921
Os06g0546500	Os06g0546500	321.612	1.55318	0.372096	4.17413	2.99133e-05	0.000709555
Os01g0364800	Os01g0364800	52.7971	1.68653	0.404092	4.17363	2.99788e-05	0.000710476
Os08g0505250	Os08g0505250	16.1694	-1.85203	0.443899	-4.1722	3.01675e-05	0.000714313
Os06g0681000	Os06g0681000	92.0342	1.08388	0.259904	4.17032	3.04167e-05	0.000719573
Os01g0949500	Os01g0949500	755.291	-1.70635	0.409207	-4.16989	3.04751e-05	0.000720315
Os04g0570700	Os04g0570700	33.1103	-1.64418	0.394542	-4.16731	3.08209e-05	0.000727615
Os06g0673500	Os06g0673500	60.9863	1.18778	0.285031	4.16718	3.08385e-05	0.000727615
Os02g0234500	Os02g0234500	1691.3	-0.757101	0.181707	-4.16659	3.09183e-05	0.000728095
Os07g0624100	Os07g0624100	351.77	0.683991	0.164157	4.1667	3.09043e-05	0.000728095
Os12g0514500	Os12g0514500	743.414	-1.26075	0.302613	-4.16623	3.09682e-05	0.000728095
Os12g0626200	Os12g0626200	14.744	1.95192	0.468503	4.16628	3.09609e-05	0.000728095
Os02g0285800	Os02g0285800	3311.62	-1.16118	0.278728	-4.16598	3.10012e-05	0.000728228
Os11g0592300	Os11g0592300	84.3855	-1.14681	0.275568	-4.16163	3.15984e-05	0.000741603
Os01g0566500	Os01g0566500	350.001	2.17472	0.5227	4.16055	3.17488e-05	0.000744475
Os06g0490200	Os06g0490200	139.176	0.930519	0.223678	4.16008	3.18129e-05	0.000745323
Os04g0593400	Os04g0593400	193.157	-1.4276	0.343276	-4.15874	3.20006e-05	0.000749061
Os01g0834900	Os01g0834900	829.402	-1.49619	0.359826	-4.15808	3.20932e-05	0.00075057
Os04g0672300	Os04g0672300	692.715	1.01888	0.245066	4.15757	3.21645e-05	0.000750918
Os10g0329400	Os10g0329400	36.796	1.95566	0.470367	4.15773	3.2142e-05	0.000750918
Os01g0589000	Os01g0589000	1781.24	-0.479692	0.115447	-4.15508	3.25171e-05	0.000758485
Os03g0691050	Os03g0691050	5.78427	-2.16839	0.52207	-4.15345	3.27502e-05	0.000763255
Os05g0144900	Os05g0144900	284.268	1.16153	0.279722	4.15245	3.28934e-05	0.000765923
Os05g0388400	Os05g0388400	366.667	-0.727852	0.175296	-4.15213	3.29394e-05	0.000766322
Os12g0574700	Os12g0574700	40.2314	1.86313	0.448812	4.15126	3.3065e-05	0.000768574
Os01g0626500	Os01g0626500	385.189	0.792397	0.190909	4.15065	3.31527e-05	0.000769279
Os11g0303800	Os11g0303800	83.4142	1.7678	0.425908	4.15065	3.31531e-05	0.000769279
Os06g0239000	Os06g0239000	479.164	-0.573429	0.138167	-4.15027	3.32086e-05	0.000769896
Os08g0200300	Os08g0200300	63355	-0.975507	0.235094	-4.14943	3.33301e-05	0.000772041
Os09g0273600	Os09g0273600	75.8971	1.41849	0.341872	4.14919	3.33659e-05	0.0007722
Os01g0806101	Os01g0806101	29.8269	-1.58008	0.380858	-4.14875	3.34299e-05	0.000772339
Os02g0573500	Os02g0573500	56.0047	1.78534	0.430317	4.1489	3.34076e-05	0.000772339
Os08g0424500	Os08g0424500	5021.84	-0.568812	0.13713	-4.14798	3.35417e-05	0.000773579
Os09g0350900	Os09g0350900	98.3411	1.59699	0.384992	4.14812	3.35218e-05	0.000773579
Os04g0630800	Os04g0630800	120.308	1.39727	0.336882	4.14767	3.35882e-05	0.00077398
Os12g0171801	Os12g0171801	15.8184	-1.9773	0.476787	-4.14713	3.36664e-05	0.000775113
Os02g0705300	Os02g0705300	989.242	0.502361	0.121179	4.14562	3.38897e-05	0.00077958
Os10g0530500	Os10g0530500	754.297	-1.88725	0.455325	-4.14483	3.40063e-05	0.000781587
Os02g0661800	Os02g0661800	141.051	0.955096	0.23052	4.14322	3.42468e-05	0.000786437
Os03g0311300	Os03g0311300	2979.17	-0.767464	0.185265	-4.14253	3.43497e-05	0.000787859
Os05g0107101	Os05g0107101	48.0758	1.95167	0.471143	4.14241	3.43679e-05	0.000787859
Os02g0257300	Os02g0257300	5600.82	-0.700641	0.169209	-4.14068	3.46281e-05	0.000791779
Os05g0365300	Os05g0365300	294.144	-0.759993	0.183541	-4.14071	3.46227e-05	0.000791779
Os12g0106900	Os12g0106900	2257.41	-0.376745	0.0909846	-4.14075	3.46166e-05	0.000791779
Os05g0364600	Os05g0364600	381.019	-0.926196	0.223886	-4.1369	3.52023e-05	0.000804219
Os07g0677100	Os07g0677100	681.919	1.55936	0.377049	4.13569	3.53894e-05	0.000807801
Os05g0143500	Os05g0143500	290.732	-1.28645	0.311103	-4.13513	3.54754e-05	0.000808965
Os07g0188233	Os07g0188233	312.715	-1.00105	0.242094	-4.13496	3.55012e-05	0.000808965
Os06g0547400	Os06g0547400	3361.58	1.61814	0.391506	4.13311	3.57889e-05	0.000814825
Os01g0615050	Os01g0615050	536.538	1.64713	0.398581	4.13249	3.58858e-05	0.000816333
Os03g0661500	Os03g0661500	147.979	1.23321	0.298469	4.13179	3.59953e-05	0.000818126
Os02g0575000	Os02g0575000	184.455	-1.45766	0.353002	-4.12932	3.63835e-05	0.000826244
Os11g0592000	Os11g0592000	680.636	-1.68299	0.407654	-4.12846	3.65198e-05	0.000828633
Os05g0390100	Os05g0390100	1801.98	-0.809033	0.196006	-4.12759	3.66579e-05	0.000831058
Os06g0483200	Os06g0483200	106.21	-1.56772	0.379844	-4.12727	3.67089e-05	0.000831506
Os01g0555600	Os01g0555600	203.154	0.969283	0.234884	4.12664	3.68096e-05	0.000832371
Os07g0546200	Os07g0546200	113.034	1.20811	0.292753	4.12671	3.67989e-05	0.000832371
Os11g0116900	Os11g0116900	125.512	1.08196	0.262274	4.1253	3.7025e-05	0.000836532
Os06g0718100	Os06g0718100	36.2048	2.12144	0.514332	4.12466	3.71282e-05	0.000837443
Os08g0203400	Os08g0203400	728.265	2.15085	0.521447	4.12478	3.71095e-05	0.000837443
Os01g0138400	Os01g0138400	90.3214	1.14318	0.277305	4.12247	3.74827e-05	0.000844725
Os02g0788500	Os02g0788500	1389.08	-0.826342	0.200541	-4.12057	3.77939e-05	0.000851017
Os05g0164100	Os05g0164100	3600.96	-0.872566	0.211776	-4.12024	3.78479e-05	0.000851152
Os07g0413800	Os07g0413800	518.759	-1.55044	0.376307	-4.12014	3.78638e-05	0.000851152
Os02g0758200	Os02g0758200	47.5327	-1.38779	0.336952	-4.11867	3.81065e-05	0.000855331
Os12g0115300	Os12g0115300	1715.21	-1.09796	0.266585	-4.11863	3.81139e-05	0.000855331
Os08g0423500	Os08g0423500	277.418	2.15276	0.522913	4.11686	3.84077e-05	0.000861199
Os01g0162200	Os01g0162200	11.6631	-2.15527	0.523567	-4.11652	3.84638e-05	0.000861732
Os05g0542800	Os05g0542800	635.901	1.31905	0.320455	4.11616	3.85231e-05	0.000862335
Os03g0836300	Os03g0836300	298.999	1.05602	0.256627	4.11499	3.87194e-05	0.000866001
Os03g0679800	Os03g0679800	151.567	1.541	0.374548	4.11429	3.88366e-05	0.000867893
Os01g0897600	Os01g0897600	2228.64	-0.672763	0.163535	-4.11388	3.89065e-05	0.000868726
Os02g0318450	Os02g0318450	43.4595	-1.50246	0.365267	-4.11331	3.90025e-05	0.000869797
Os04g0464966	Os04g0464966	182.154	-0.946461	0.230103	-4.11321	3.90197e-05	0.000869797
Os06g0724800	Os06g0724800	677.707	0.964471	0.234515	4.11261	3.91208e-05	0.000871321
Os01g0102300	Os01g0102300	157.833	-1.23272	0.299768	-4.11225	3.91813e-05	0.00087194
Os07g0533600	Os07g0533600	8.38984	2.12357	0.516475	4.11167	3.92815e-05	0.000873439
Os09g0538000	Os09g0538000	13311.9	-1.42618	0.346937	-4.11078	3.94329e-05	0.000876074
Os11g0416900	Os11g0416900	200.471	-1.3433	0.326833	-4.11004	3.95587e-05	0.000878137
Os05g0543700	Os05g0543700	2184.88	-0.779743	0.189804	-4.10815	3.98843e-05	0.000884627
Os01g0347100	Os01g0347100	582.363	0.959952	0.233697	4.10768	3.99652e-05	0.000885685
Os03g0136500	Os03g0136500	90.6537	1.35351	0.329567	4.10693	4.00952e-05	0.000887826
Os03g0115100	Os03g0115100	1122.4	0.666962	0.162429	4.10617	4.02266e-05	0.000889996
Os08g0502700	Os08g0502700	11818.4	-1.10154	0.268361	-4.10471	4.04819e-05	0.000894901
Os08g0524100	Os08g0524100	645.29	-0.759433	0.185255	-4.09939	4.14241e-05	0.000914971
Os02g0657000	Os02g0657000	115.004	-1.11045	0.270909	-4.09897	4.15e-05	0.000915889
Os11g0579400	Os11g0579400	66.592	1.12792	0.275313	4.09685	4.18803e-05	0.000923517
Os11g0661800	Os11g0661800	49.9347	-1.68454	0.411235	-4.09628	4.19836e-05	0.000925027
Os02g0255801	Os02g0255801	103.722	-1.55554	0.379906	-4.09452	4.23035e-05	0.000931307
Os04g0126500	Os04g0126500	285.57	-1.09125	0.266542	-4.09409	4.23821e-05	0.000932266
Os06g0496601	Os06g0496601	4.55608	2.11019	0.515535	4.09321	4.25451e-05	0.000935079
Os09g0554200	Os09g0554200	58.9403	1.56585	0.382589	4.09278	4.26239e-05	0.000936038
Os09g0553200	Os09g0553200	2545.8	-0.774586	0.189339	-4.091	4.29518e-05	0.000942463
Os07g0656700	Os07g0656700	927.084	-1.03963	0.254242	-4.08914	4.32977e-05	0.000949271
Os11g0559200	Os11g0559200	196.727	1.10528	0.270342	4.08844	4.34281e-05	0.000951346
Os01g0191200	Os01g0191200	1127.41	-1.4006	0.342704	-4.08692	4.3714e-05	0.000955979
Os01g0249700	Os01g0249700	27.4451	2.14792	0.525583	4.08674	4.37472e-05	0.000955979
Os03g0654400	Os03g0654400	1201.93	-1.1856	0.290107	-4.08677	4.37416e-05	0.000955979
Os11g0586300	Os11g0586300	133.904	-1.32258	0.323733	-4.08541	4.39993e-05	0.0009607
Os05g0317700	Os05g0317700	266.264	0.876067	0.2145	4.08422	4.42248e-05	0.000964832
Os01g0287600	Os01g0287600	94.85	1.54991	0.379513	4.08395	4.42767e-05	0.000965174
Os05g0575300	Os05g0575300	4523.42	-0.641219	0.157018	-4.08373	4.43177e-05	0.000965278
Os08g0109300	Os08g0109300	1437.91	-0.877134	0.214826	-4.083	4.44572e-05	0.000967525
Os03g0131200	Os03g0131200	5659.57	-1.04602	0.256258	-4.08191	4.46671e-05	0.000970572
Os03g0279950	Os03g0279950	1374.81	-1.0045	0.246098	-4.08171	4.47065e-05	0.000970572
Os08g0335200	Os08g0335200	73.6805	2.01119	0.492729	4.08174	4.47001e-05	0.000970572
Os12g0124300	Os12g0124300	88.5893	1.08961	0.267219	4.07759	4.5504e-05	0.00098708
Os07g0549700	Os07g0549700	5222.83	-0.403621	0.0990436	-4.07519	4.59771e-05	0.000996533
Os02g0626400	Os02g0626400	13202.4	-0.810972	0.199057	-4.07407	4.61995e-05	0.00100054
Os06g0168901	Os06g0168901	17.3465	1.82997	0.449309	4.07285	4.64415e-05	0.00100496
Os10g0546900	Os10g0546900	90.7404	1.24524	0.305771	4.07247	4.65176e-05	0.00100579
Os11g0124500	Os11g0124500	126.609	0.947293	0.232855	4.06817	4.73829e-05	0.00102367
Os09g0468800	Os09g0468800	125.148	1.38873	0.341514	4.06641	4.77431e-05	0.00103062
Os04g0403500	Os04g0403500	2206.71	-0.540069	0.132936	-4.06263	4.85231e-05	0.00104661
Os01g0383700	Os01g0383700	2074.01	-1.2285	0.302418	-4.06225	4.86027e-05	0.00104663
Os02g0571300	Os02g0571300	14.043	-2.08627	0.513553	-4.06242	4.85661e-05	0.00104663
Os02g0106600	Os02g0106600	235.276	1.8145	0.446778	4.06129	4.88019e-05	0.00105007
Os01g0110700	Os01g0110700	34.5819	-1.53741	0.378668	-4.06004	4.90652e-05	0.00105488
Os06g0120200	Os06g0120200	23.7414	-1.91082	0.471251	-4.05477	5.01828e-05	0.0010763
Os06g0164500	Os06g0164500	144.904	0.868461	0.214168	4.05504	5.01248e-05	0.0010763
Os08g0395800	Os08g0395800	164.181	1.40865	0.347398	4.05486	5.01633e-05	0.0010763
Os10g0391200	Os10g0391200	173.769	0.776377	0.191599	4.05209	5.07631e-05	0.00108787
Os11g0126900	Os11g0126900	131.816	1.43109	0.353211	4.05167	5.08523e-05	0.00108891
Os09g0458900	Os09g0458900	1326.04	-0.925668	0.228579	-4.04966	5.12916e-05	0.00109743
Os10g0163310	Os10g0163310	281.56	1.25104	0.309157	4.04661	5.1965e-05	0.00111095
Os03g0174600	Os03g0174600	725.046	-0.805565	0.199166	-4.04469	5.23914e-05	0.00111917
Os05g0415800	Os05g0415800	126.01	1.27763	0.315907	4.04432	5.24746e-05	0.00112005
Os03g0556600	Os03g0556600	107.527	1.35538	0.335171	4.04385	5.25811e-05	0.00112142
Os06g0114200	Os06g0114200	39.0733	1.96139	0.485295	4.04164	5.30779e-05	0.00113021
Os09g0567201	Os09g0567201	9.16429	2.03376	0.503191	4.04173	5.30585e-05	0.00113021
Os02g0454500	Os02g0454500	76.9511	1.28331	0.317681	4.03962	5.35387e-05	0.00113911
Os06g0601100	Os06g0601100	1896.51	1.07409	0.266206	4.0348	5.46493e-05	0.00116151
Os10g0503500	Os10g0503500	4889.09	-0.578706	0.143433	-4.03467	5.4679e-05	0.00116151
Os07g0281800	Os07g0281800	628.095	-0.813321	0.20162	-4.03393	5.48528e-05	0.00116428
Os02g0779300	Os02g0779300	87.2235	1.31046	0.32489	4.03355	5.4941e-05	0.00116522
Os06g0476200	Os06g0476200	444.276	1.51937	0.376753	4.0328	5.5116e-05	0.001168
Os12g0169400	Os12g0169400	1554.55	-0.875887	0.217239	-4.03189	5.5329e-05	0.00117159
Os09g0439600	Os09g0439600	313.174	1.00338	0.248914	4.03104	5.553e-05	0.00117491
Os02g0246600	Os02g0246600	135.454	0.86881	0.215601	4.02971	5.58462e-05	0.0011779
Os10g0162842	Os10g0162842	49.5955	1.83919	0.456404	4.02975	5.58357e-05	0.0011779
Os10g0492300	Os10g0492300	9646.79	-0.957217	0.23755	-4.02953	5.58878e-05	0.0011779
Os11g0549620	Os11g0549620	701.861	1.46311	0.363056	4.03	5.57762e-05	0.0011779
Os11g0549900	Os11g0549900	194.978	-1.24579	0.309166	-4.02951	5.58927e-05	0.0011779
Os03g0750100	Os03g0750100	527.997	-0.671254	0.166677	-4.02728	5.64263e-05	0.00118773
Os04g0463200	Os04g0463200	114.601	1.21002	0.300464	4.02719	5.6448e-05	0.00118773
Os02g0180400	Os02g0180400	16.4568	1.95624	0.485918	4.02586	5.67675e-05	0.00119351
Os07g0480300	Os07g0480300	30.619	1.54789	0.384548	4.02522	5.69231e-05	0.00119583
Os02g0763200	Os02g0763200	917.913	0.677981	0.168443	4.02499	5.69773e-05	0.00119603
Os03g0787300	Os03g0787300	1038.42	-1.11504	0.27708	-4.02425	5.71582e-05	0.00119888
Os01g0341200	Os01g0341200	43.5702	1.46659	0.36461	4.02236	5.76179e-05	0.00120672
Os01g0934400	Os01g0934400	522.573	-1.22753	0.305177	-4.02234	5.76225e-05	0.00120672
Os03g0219300	Os03g0219300	493.449	-0.904605	0.224963	-4.02113	5.79205e-05	0.00121201
Os01g0108600	Os01g0108600	337.26	-1.45464	0.361892	-4.01954	5.83109e-05	0.00121922
Os06g0644700	Os06g0644700	362.556	1.34911	0.335667	4.01919	5.83974e-05	0.00122007
Os08g0118000	Os08g0118000	835.404	1.01454	0.25246	4.01863	5.85371e-05	0.00122203
Os07g0566150	Os07g0566150	38.33	-1.56525	0.389657	-4.01701	5.8942e-05	0.00122952
Os02g0807900	Os02g0807900	152.195	-1.48239	0.369048	-4.0168	5.89927e-05	0.00122961
Os06g0554600	Os06g0554600	53.1915	1.34482	0.334875	4.01588	5.92235e-05	0.00123346
Os03g0265600	Os03g0265600	347.338	-0.74654	0.185963	-4.01446	5.95809e-05	0.00123897
Os06g0164400	Os06g0164400	362.125	-1.31125	0.326622	-4.01458	5.95508e-05	0.00123897
Os06g0731200	Os06g0731200	227.859	-1.12466	0.280189	-4.01395	5.97121e-05	0.00124073
Os01g0830000	Os01g0830000	1969.89	-0.530294	0.132157	-4.0126	6.00545e-05	0.00124687
Os10g0105700	Os10g0105700	386.399	1.40908	0.351246	4.01165	6.02961e-05	0.00125091
Os06g0611900	Os06g0611900	13342.2	-0.791054	0.197299	-4.00942	6.08689e-05	0.00126181
Os03g0102700	Os03g0102700	253.065	1.49535	0.373012	4.00886	6.10115e-05	0.00126378
Os11g0676500	Os11g0676500	33.9595	1.81429	0.452689	4.00781	6.12856e-05	0.00126847
Os06g0676000	Os06g0676000	718.962	-0.653161	0.163001	-4.00711	6.14667e-05	0.00127123
Os12g0640700	Os12g0640700	82.8174	1.56767	0.391258	4.00673	6.15649e-05	0.00127228
Os04g0448900	Os04g0448900	2861.46	-1.0676	0.266505	-4.00592	6.17773e-05	0.00127568
Os02g0606000	Os02g0606000	1763.8	-0.567223	0.141662	-4.00407	6.22618e-05	0.00128469
Os03g0272900	Os03g0272900	93.9736	1.27469	0.318583	4.00112	6.30421e-05	0.00129978
Os12g0443000	Os12g0443000	21.4203	-1.88064	0.470141	-4.00015	6.3302e-05	0.00130413
Os01g0648600	Os01g0648600	18.9297	1.75136	0.438437	3.99456	6.48145e-05	0.00133426
Os09g0341500	Os09g0341500	51.5546	-1.57555	0.394476	-3.99402	6.49616e-05	0.00133625
Os02g0216600	Os02g0216600	189.138	0.789324	0.197716	3.99221	6.54609e-05	0.00134548
Os02g0728100	Os02g0728100	1132.03	-0.551495	0.138156	-3.99182	6.55668e-05	0.00134662
Os06g0243100	Os06g0243100	3.2169	-2.04777	0.513209	-3.99012	6.60387e-05	0.00135527
Os05g0375400	Os05g0375400	1491.71	1.78541	0.447505	3.98971	6.61554e-05	0.00135662
Os09g0535000	Os09g0535000	14203.3	-0.707058	0.177279	-3.98839	6.65237e-05	0.00136312
Os01g0283500	Os01g0283500	114.861	0.949412	0.238062	3.98808	6.66095e-05	0.00136383
Os05g0559350	Os05g0559350	123.694	1.30445	0.327263	3.98595	6.72115e-05	0.0013751
Os01g0940100	Os01g0940100	1262.76	-1.22065	0.3063	-3.98516	6.74342e-05	0.0013786
Os04g0379600	Os04g0379600	901.986	0.902849	0.226573	3.98481	6.75353e-05	0.00137961
Os04g0605300	Os04g0605300	654.882	0.918369	0.230579	3.98288	6.80856e-05	0.00138978
Os11g0149900	Os11g0149900	36.2979	1.8047	0.453305	3.98121	6.85658e-05	0.00139851
Os03g0388600	Os03g0388600	22.2374	1.99218	0.500686	3.97889	6.92368e-05	0.00141004
Os05g0103700	Os05g0103700	246.664	0.724816	0.182158	3.97906	6.91875e-05	0.00141004
Os01g0176800	Os01g0176800	102.031	1.57375	0.395639	3.97774	6.95734e-05	0.00141581
Os02g0230200	Os02g0230200	135.608	0.822169	0.206732	3.97697	6.97976e-05	0.00141929
Os06g0107800	Os06g0107800	29.9564	2.03786	0.51259	3.9756	7.02011e-05	0.0014264
Os05g0390932	Os05g0390932	375.461	1.1567	0.290993	3.97502	7.03741e-05	0.0014285
Os09g0511600	Os09g0511600	1840	-1.01786	0.256072	-3.97489	7.04114e-05	0.0014285
Os03g0861700	Os03g0861700	1571.03	-0.563991	0.141922	-3.97395	7.06915e-05	0.00143309
Os01g0716400	Os01g0716400	180.089	-1.27503	0.320926	-3.97296	7.09842e-05	0.00143684
Os02g0129900	Os02g0129900	637.221	-0.804428	0.202474	-3.973	7.09742e-05	0.00143684
Os12g0560900	Os12g0560900	5455.22	0.854083	0.215096	3.97071	7.16586e-05	0.00144939
Os10g0203000	Os10g0203000	775.583	-0.923133	0.232615	-3.96851	7.23239e-05	0.00146173
Os12g0637100	Os12g0637100	1461.65	1.02624	0.258779	3.96571	7.3178e-05	0.00147787
Os06g0606700	Os06g0606700	581.617	1.11862	0.282191	3.96404	7.36912e-05	0.00148598
Os12g0261300	Os12g0261300	78.4364	-1.38638	0.34973	-3.96415	7.3659e-05	0.00148598
Os06g0102750	Os06g0102750	223.978	1.2161	0.306868	3.96295	7.40301e-05	0.00148944
Os08g0278900	Os08g0278900	443.785	-1.21442	0.306443	-3.96296	7.40259e-05	0.00148944
Os10g0544600	Os10g0544600	953.191	1.74028	0.439114	3.96315	7.3966e-05	0.00148944
Os09g0135800	Os09g0135800	33.7289	-1.56776	0.395792	-3.96107	7.46153e-05	0.00150008
Os09g0272300	Os09g0272300	238.229	1.04644	0.26422	3.96048	7.48001e-05	0.00150266
Os03g0254250	Os03g0254250	21.9501	-1.9302	0.487437	-3.95989	7.49831e-05	0.0015052
Os02g0592700	Os02g0592700	113.99	1.18305	0.298816	3.95913	7.52243e-05	0.00150772
Os11g0227100	Os11g0227100	98.3883	1.12217	0.28345	3.95895	7.52785e-05	0.00150772
Os12g0507200	Os12g0507200	7967.9	0.494391	0.124877	3.95901	7.52616e-05	0.00150772
Os06g0207950	Os06g0207950	8.45493	-2.04565	0.516792	-3.95836	7.5467e-05	0.00151036
Os03g0329700	Os03g0329700	405.573	-0.838342	0.211867	-3.95692	7.59215e-05	0.00151832
Os04g0518100	Os04g0518100	2370.27	-0.887078	0.224306	-3.95477	7.66082e-05	0.00152975
Os09g0511200	Os09g0511200	41.7497	-1.85368	0.468702	-3.95493	7.65567e-05	0.00152975
Os03g0155700	Os03g0155700	11.7531	2.09098	0.528761	3.95449	7.66976e-05	0.00153039
Os01g0612900	Os01g0612900	584.811	-1.09876	0.277901	-3.95377	7.69285e-05	0.00153155
Os06g0314600	Os06g0314600	245.947	1.48818	0.376387	3.95386	7.69001e-05	0.00153155
Os12g0573000	Os12g0573000	117.298	-0.800691	0.202509	-3.95385	7.69044e-05	0.00153155
Os12g0639200	Os12g0639200	57.9532	1.5301	0.387189	3.95182	7.75602e-05	0.00154298
Os04g0300600	Os04g0300600	71.4952	-1.52773	0.386771	-3.94995	7.81677e-05	0.00155364
Os10g0478200	Os10g0478200	28271.3	-0.594647	0.150551	-3.94981	7.82127e-05	0.00155364
Os03g0619700	Os03g0619700	181.353	1.11222	0.281643	3.94905	7.84611e-05	0.00155741
Os10g0190100	Os10g0190100	123.6	-1.55674	0.394239	-3.94871	7.85729e-05	0.00155847
Os04g0490800	Os04g0490800	14325.8	-0.805471	0.204001	-3.94836	7.86873e-05	0.00155958
Os09g0413200	Os09g0413200	1092.62	-0.640176	0.162145	-3.94817	7.87515e-05	0.00155969
Os01g0314800	Os01g0314800	3426.36	-1.23026	0.311831	-3.94528	7.97078e-05	0.00157746
Os09g0440700	Os09g0440700	643.199	0.888478	0.225246	3.94447	7.99752e-05	0.00158157
Os11g0104900	Os11g0104900	3070.8	-0.626763	0.158968	-3.94271	8.05672e-05	0.0015921
Os07g0585600	Os07g0585600	851.782	-1.49854	0.380287	-3.94054	8.12969e-05	0.00160533
Os11g0195500	Os11g0195500	802.249	-0.672378	0.170646	-3.94018	8.14212e-05	0.00160659
Os09g0514700	Os09g0514700	216.516	-0.89258	0.226588	-3.93921	8.17491e-05	0.00161187
Os02g0111600	Os02g0111600	260.863	1.27409	0.323502	3.93843	8.20176e-05	0.00161567
Os07g0120400	Os07g0120400	47.4747	1.29025	0.327632	3.93812	8.21241e-05	0.00161567
Os10g0136150	Os10g0136150	91.3532	1.05187	0.26709	3.93824	8.20802e-05	0.00161567
Os01g0104000	Os01g0104000	549.056	0.564691	0.143411	3.93758	8.23078e-05	0.00161571
Os01g0111300	Os01g0111300	253.34	0.964745	0.24499	3.9379	8.21991e-05	0.00161571
Os02g0122800	Os02g0122800	5090.11	0.948416	0.240853	3.93774	8.22518e-05	0.00161571
Os04g0578300	Os04g0578300	51.4534	-1.61157	0.40957	-3.93479	8.3269e-05	0.00163337
Os05g0463000	Os05g0463000	38.9412	1.76348	0.448198	3.9346	8.33343e-05	0.00163345
Os07g0109600	Os07g0109600	296.55	-0.888012	0.225733	-3.9339	8.35784e-05	0.00163703
Os03g0306100	Os03g0306100	23.9849	1.75616	0.446511	3.93306	8.38696e-05	0.00164032
Os12g0567800	Os12g0567800	898.999	1.02517	0.260645	3.93321	8.38194e-05	0.00164032
Os09g0280500	Os09g0280500	207.821	1.27362	0.323927	3.93182	8.43061e-05	0.00164765
Os04g0674800	Os04g0674800	134.428	1.55077	0.394443	3.93154	8.44034e-05	0.00164834
Os01g0211200	Os01g0211200	9.79466	-1.96701	0.500488	-3.93018	8.48809e-05	0.00165479
Os02g0194900	Os02g0194900	132.819	1.35304	0.34425	3.9304	8.48061e-05	0.00165479
Os03g0131300	Os03g0131300	82.9461	-1.1813	0.30058	-3.93007	8.49197e-05	0.00165479
Os01g0850200	Os01g0850200	295.346	1.5202	0.386927	3.92891	8.53334e-05	0.00166163
Os03g0437200	Os03g0437200	115.5	-1.60632	0.408886	-3.92853	8.5468e-05	0.00166304
Os04g0169100	Os04g0169100	2442.87	1.30545	0.332502	3.92615	8.63181e-05	0.00167835
Os01g0361500	Os01g0361500	946.681	-0.942058	0.240034	-3.92469	8.68414e-05	0.00168729
Os01g0207400	Os01g0207400	914.308	1.07629	0.274386	3.92256	8.76146e-05	0.00170108
Os06g0664100	Os06g0664100	68.3959	-1.07552	0.274346	-3.92031	8.84358e-05	0.00171577
Os08g0138700	Os08g0138700	122.136	0.911394	0.232537	3.91936	8.87858e-05	0.00172131
Os05g0591600	Os05g0591600	67.9926	-1.56742	0.400392	-3.91471	9.05133e-05	0.00175352
Os07g0617000	Os07g0617000	3937.65	1.02483	0.261854	3.91375	9.08723e-05	0.0017592
Os04g0481100	Os04g0481100	586.756	-0.700286	0.178938	-3.91356	9.09444e-05	0.00175932
Os10g0528100	Os10g0528100	60.1447	1.61163	0.41189	3.91276	9.12473e-05	0.00176389
Os02g0782700	Os02g0782700	7179.91	0.534338	0.1366	3.91171	9.16447e-05	0.00177029
Os05g0596500	Os05g0596500	96.6833	1.56406	0.399887	3.91126	9.18152e-05	0.0017723
Os03g0599000	Os03g0599000	251.646	1.31918	0.33735	3.91042	9.21363e-05	0.00177721
Os01g0935200	Os01g0935200	52.7533	-1.45474	0.372052	-3.91004	9.22803e-05	0.00177861
Os05g0480000	Os05g0480000	645.353	-0.966696	0.247244	-3.90988	9.23424e-05	0.00177861
Os12g0190200	Os12g0190200	1557.98	-0.668858	0.171152	-3.90798	9.30722e-05	0.00179137
Os05g0286100	Os05g0286100	100.535	1.42518	0.364703	3.90777	9.31501e-05	0.00179157
Os03g0778000	Os03g0778000	209.124	-0.973479	0.249133	-3.90746	9.32702e-05	0.00179259
Os01g0667000	Os01g0667000	8.0715	-2.04321	0.523041	-3.90641	9.3678e-05	0.00179913
Os05g0547800	Os05g0547800	86.6561	1.00426	0.257161	3.90519	9.41511e-05	0.00180691
Os01g0127400	Os01g0127400	300.243	-0.656386	0.168121	-3.90424	9.45227e-05	0.00181274
Os06g0103600	Os06g0103600	1896.91	-0.574915	0.147265	-3.90394	9.46388e-05	0.00181366
Os05g0135500	Os05g0135500	2397.49	-0.892306	0.228759	-3.90064	9.59382e-05	0.00183724
Os04g0610400	Os04g0610400	482.2	-1.63944	0.420465	-3.89913	9.65401e-05	0.00184744
Os04g0535600	Os04g0535600	419.506	-0.939024	0.240884	-3.89824	9.68933e-05	0.00185287
Os01g0758200	Os01g0758200	116.51	1.35511	0.347726	3.89706	9.73662e-05	0.00185924
Os05g0421900	Os05g0421900	64.2585	1.99446	0.511775	3.89715	9.73315e-05	0.00185924
Os02g0792100	Os02g0792100	294.058	0.769916	0.197632	3.8957	9.79168e-05	0.00186841
Os01g0158600	Os01g0158600	182.898	1.38979	0.356832	3.89479	9.82821e-05	0.00187404
Os03g0133900	Os03g0133900	810.448	-0.620923	0.15951	-3.89268	9.91432e-05	0.00188911
Os03g0673400	Os03g0673400	185.535	0.966417	0.248292	3.89226	9.93142e-05	0.00189102
Os02g0199800	Os02g0199800	79.8977	1.6916	0.434675	3.89165	9.95655e-05	0.00189445
Os03g0703300	Os03g0703300	1889.8	-1.14216	0.293588	-3.89035	0.000100098	0.00190322
Os07g0621800	Os07g0621800	355.458	-0.828692	0.21306	-3.88948	0.00010046	0.00190873
Os11g0173366	Os11g0173366	37.2967	1.94837	0.500965	3.88923	0.000100561	0.0019093
Os09g0396300	Os09g0396300	928.985	0.474199	0.121958	3.88823	0.000100976	0.00191582
Os11g0182200	Os11g0182200	2188.69	1.12105	0.288345	3.88787	0.000101129	0.00191735
Os05g0358500	Os05g0358500	176.209	1.28294	0.330041	3.88722	0.000101399	0.00192109
Os01g0678800	Os01g0678800	407.505	1.20611	0.310317	3.88671	0.000101611	0.00192375
Os04g0362375	Os04g0362375	98.2102	1.42195	0.365948	3.88567	0.000102048	0.00193064
Os04g0578200	Os04g0578200	127.445	-1.40347	0.361249	-3.88506	0.000102305	0.00193415
Os07g0163500	Os07g0163500	1707.38	-0.61304	0.15782	-3.88443	0.000102569	0.00193775
Os05g0163700	Os05g0163700	1716.07	0.760378	0.195801	3.88343	0.000102994	0.0019444
Os08g0446301	Os08g0446301	94.6304	1.00065	0.257716	3.88278	0.000103269	0.00194821
Os02g0331400	Os02g0331400	126.395	1.90157	0.489821	3.88218	0.000103523	0.00195024
Os03g0411100	Os03g0411100	808.041	-0.657163	0.169276	-3.8822	0.000103517	0.00195024
Os05g0429100	Os05g0429100	783.555	0.861392	0.221911	3.8817	0.000103729	0.00195274
Os02g0224200	Os02g0224200	1033.12	-0.514931	0.132682	-3.88093	0.000104057	0.00195754
Os06g0318800	Os06g0318800	1624.08	-1.70769	0.440076	-3.88044	0.000104267	0.0019601
Os02g0249300	Os02g0249300	47.5197	1.94397	0.501058	3.87973	0.000104574	0.00196449
Os02g0646400	Os02g0646400	668.793	0.511227	0.131833	3.87783	0.000105393	0.00197848
Os09g0421700	Os09g0421700	20.5035	1.91128	0.493014	3.87672	0.000105874	0.0019861
Os02g0331200	Os02g0331200	371.1	0.743064	0.191738	3.87541	0.000106444	0.00199539
Os04g0381700	Os04g0381700	88.7935	1.42112	0.366981	3.87245	0.000107745	0.00201836
Os03g0856500	Os03g0856500	17196.6	1.29742	0.335144	3.87123	0.00010829	0.00202714
Os03g0684000	Os03g0684000	553.588	-0.465878	0.120364	-3.87056	0.000108586	0.00203126
Os01g0349600	Os01g0349600	518.559	0.642272	0.165963	3.86997	0.000108848	0.00203472
Os07g0633400	Os07g0633400	20.5384	-1.71399	0.443072	-3.86842	0.000109541	0.00204625
Os02g0132300	Os02g0132300	499.308	0.504874	0.13052	3.86818	0.00010965	0.00204685
Os01g0295700	Os01g0295700	996.647	-1.34541	0.347949	-3.86669	0.000110323	0.00205653
Os05g0457800	Os05g0457800	124.563	-1.03892	0.26868	-3.86676	0.000110292	0.00205653
Os01g0946700	Os01g0946700	1692.36	1.01409	0.262325	3.86577	0.000110739	0.00206284
Os10g0395000	Os10g0395000	456.219	0.9208	0.238484	3.86105	0.0001129	0.00210163
Os04g0282400	Os04g0282400	47.0612	-1.43133	0.37077	-3.86043	0.000113189	0.00210554
Os04g0547900	Os04g0547900	1615.91	-1.08135	0.280507	-3.855	0.000115732	0.00215134
Os02g0799600	Os02g0799600	62.6756	1.7749	0.460504	3.85425	0.000116087	0.00215644
Os09g0445500	Os09g0445500	24.3678	1.81655	0.471344	3.85398	0.000116214	0.00215729
Os12g0616800	Os12g0616800	36.3074	1.75125	0.454531	3.85287	0.000116739	0.00216553
Os02g0458100	Os02g0458100	73.2292	1.49806	0.389243	3.84865	0.000118772	0.00220171
Os03g0679700	Os03g0679700	4289.76	0.889725	0.231338	3.84599	0.000120065	0.00222412
Os11g0286800	Os11g0286800	1131.74	-1.36029	0.353879	-3.84395	0.000121069	0.00224116
Os02g0191500	Os02g0191500	181.46	0.854262	0.222248	3.84373	0.000121179	0.00224164
Os03g0347500	Os03g0347500	3.6747	-1.62796	0.423593	-3.84321	0.000121437	0.00224485
Os07g0542600	Os07g0542600	955.771	1.28268	0.333904	3.84147	0.000122298	0.00225921
Os11g0131300	Os11g0131300	206.594	0.902751	0.235017	3.84122	0.000122425	0.00225998
Os08g0500500	Os08g0500500	209.434	0.738314	0.192233	3.84073	0.000122667	0.00226288
Os01g0965400	Os01g0965400	2895.5	-0.424534	0.110543	-3.84046	0.000122806	0.00226389
Os04g0684500	Os04g0684500	1323.83	-0.753923	0.196328	-3.84013	0.00012297	0.00226534
Os03g0592500	Os03g0592500	108945	-0.836296	0.217859	-3.8387	0.000123689	0.00227701
Os03g0567600	Os03g0567600	66.1365	-1.19394	0.311135	-3.83738	0.000124354	0.00228733
Os04g0542800	Os04g0542800	934.163	1.23695	0.322353	3.83725	0.000124422	0.00228733
Os05g0448700	Os05g0448700	150.676	1.22907	0.320333	3.83686	0.000124618	0.00228937
Os04g0476800	Os04g0476800	488.5	0.754795	0.196744	3.83644	0.000124833	0.00229004
Os06g0160700	Os06g0160700	626.119	-0.866762	0.225938	-3.83628	0.000124913	0.00229004
Os11g0258900	Os11g0258900	417.565	1.00499	0.261954	3.83651	0.000124796	0.00229004
Os04g0493100	Os04g0493100	827.589	-1.15925	0.302297	-3.8348	0.000125666	0.00230067
Os04g0560500	Os04g0560500	180.497	-0.973988	0.253981	-3.83488	0.000125625	0.00230067
Os03g0295800	Os03g0295800	1397.7	-0.513334	0.133887	-3.83408	0.000126033	0.00230424
Os05g0461600	Os05g0461600	229.297	1.33701	0.348707	3.8342	0.000125974	0.00230424
Os07g0258400	Os07g0258400	77.3524	1.25621	0.327663	3.83385	0.000126155	0.00230489
Os01g0663300	Os01g0663300	1119.01	1.19349	0.311436	3.83222	0.000126994	0.00231862
Os06g0582600	Os06g0582600	19.323	-1.71138	0.446802	-3.83029	0.000127995	0.00233529
Os03g0441101	Os03g0441101	84.3552	1.03384	0.270189	3.82638	0.000130043	0.00237104
Os07g0491900	Os07g0491900	107.134	-1.51014	0.394748	-3.82557	0.000130468	0.00237716
Os04g0605500	Os04g0605500	1453.18	-0.68811	0.179966	-3.82355	0.000131546	0.00239516
Os08g0557400	Os08g0557400	1935.74	-0.553525	0.144781	-3.82318	0.000131741	0.00239707
Os12g0161100	Os12g0161100	7.42964	1.99764	0.522568	3.82274	0.000131976	0.00239807
Os12g0630100	Os12g0630100	13.0251	-1.89834	0.496588	-3.82277	0.00013196	0.00239807
Os04g0433300	Os04g0433300	32.2128	1.57171	0.411188	3.82236	0.000132182	0.00240018
Os09g0270900	Os09g0270900	503.912	-0.789094	0.206458	-3.82205	0.000132349	0.00240158
Os09g0520550	Os09g0520550	94.017	-1.26824	0.331886	-3.8213	0.000132752	0.00240726
Os09g0420900	Os09g0420900	376.603	1.28619	0.33673	3.81965	0.000133642	0.00242174
Os02g0681000	Os02g0681000	155.497	-1.09901	0.287916	-3.8171	0.000135028	0.00244509
Os03g0180900	Os03g0180900	736.978	-1.50181	0.393458	-3.81694	0.000135114	0.00244509
Os04g0435500	Os04g0435500	690.904	-1.27393	0.333893	-3.81539	0.000135966	0.00245884
Os05g0565900	Os05g0565900	16.6216	1.91631	0.502294	3.81512	0.000136115	0.00245986
Os04g0461600	Os04g0461600	218.87	-1.33454	0.349923	-3.81382	0.000136835	0.00247119
Os10g0552300	Os10g0552300	424.266	1.37646	0.360984	3.81307	0.000137251	0.00247702
Os02g0643200	Os02g0643200	66.293	1.84717	0.484882	3.80953	0.000139232	0.00250938
Os12g0441700	Os12g0441700	254.41	0.836871	0.219677	3.80955	0.000139221	0.00250938
Os05g0454500	Os05g0454500	4724.22	1.4861	0.390142	3.80911	0.000139465	0.00251189
Os06g0634000	Os06g0634000	93.4826	1.73322	0.455218	3.80746	0.000140399	0.00252699
Os09g0474300	Os09g0474300	2872.26	-1.09	0.286366	-3.80631	0.000141057	0.00253711
Os03g0727000	Os03g0727000	5.66968	1.69905	0.446423	3.80592	0.000141278	0.00253938
Os12g0283800	Os12g0283800	4308.22	-0.478679	0.125816	-3.80461	0.000142029	0.00255116
Os02g0162150	Os02g0162150	23.5656	1.84535	0.485333	3.80222	0.000143404	0.00257413
Os03g0859700	Os03g0859700	501.255	-1.03223	0.271514	-3.80177	0.000143664	0.00257532
Os08g0481400	Os08g0481400	632.689	0.916207	0.240989	3.80186	0.000143611	0.00257532
Os01g0750100	Os01g0750100	1307.07	1.08094	0.284353	3.80139	0.000143889	0.00257589
Os03g0207800	Os03g0207800	21.6046	1.71611	0.451442	3.8014	0.000143884	0.00257589
Os11g0153000	Os11g0153000	39.8656	1.45523	0.38287	3.80085	0.000144199	0.00257969
Os02g0723200	Os02g0723200	143.689	0.996861	0.26232	3.80017	0.000144596	0.00258507
Os02g0164900	Os02g0164900	1540.23	0.665133	0.175074	3.79916	0.000145188	0.00259391
Os01g0717700	Os01g0717700	990.152	-1.35124	0.355733	-3.79848	0.000145587	0.0025993
Os05g0380300	Os05g0380300	178.953	1.16716	0.307316	3.7979	0.000145925	0.00260358
Os03g0667100	Os03g0667100	197.454	-1.37166	0.361226	-3.79722	0.000146327	0.00260901
Os02g0543900	Os02g0543900	195.964	-0.922726	0.243029	-3.79678	0.00014659	0.00261195
Os11g0175800	Os11g0175800	260.911	0.65358	0.17226	3.79414	0.000148156	0.00263808
Os07g0442000	Os07g0442000	2343.82	0.679409	0.17918	3.79176	0.000149585	0.00266175
Os01g0162300	Os01g0162300	101.29	-1.99901	0.527264	-3.79129	0.000149865	0.00266318
Os02g0778200	Os02g0778200	4341.91	-0.476075	0.125568	-3.79136	0.000149824	0.00266318
Os06g0483900	Os06g0483900	340.703	-0.90932	0.239856	-3.7911	0.00014998	0.00266345
Os01g0833400	Os01g0833400	308.371	-1.20268	0.31731	-3.79023	0.00015051	0.00267108
Os06g0535400	Os06g0535400	161.946	0.946088	0.249634	3.78989	0.000150713	0.00267175
Os11g0112900	Os11g0112900	293.562	0.612131	0.161519	3.78983	0.000150749	0.00267175
Os09g0296800	Os09g0296800	349.225	-0.909372	0.239963	-3.78964	0.000150867	0.00267206
Os02g0122900	Os02g0122900	272.038	-1.15868	0.30581	-3.78888	0.00015133	0.00267436
Os03g0363500	Os03g0363500	1852.29	-0.608339	0.160564	-3.78877	0.000151398	0.00267436
Os07g0496900	Os07g0496900	427.198	0.487813	0.128744	3.78902	0.000151245	0.00267436
Os10g0438800	Os10g0438800	22.95	1.6413	0.433177	3.78899	0.000151261	0.00267436
Os11g0245900	Os11g0245900	254.694	0.755565	0.199511	3.78708	0.00015243	0.00269082
Os01g0321300	Os01g0321300	3762.07	-0.54247	0.143257	-3.78668	0.000152672	0.00269329
Os05g0148700	Os05g0148700	2326.97	-0.815146	0.21529	-3.78626	0.000152929	0.00269604
Os04g0172560	Os04g0172560	254.457	1.06786	0.282075	3.78572	0.000153262	0.00270012
Os05g0519800	Os05g0519800	595.873	-0.588114	0.155368	-3.7853	0.00015352	0.00270289
Os04g0625200	Os04g0625200	31.6558	-1.56389	0.413382	-3.78317	0.000154844	0.0027244
Os02g0622500	Os02g0622500	68.0849	-1.20967	0.319842	-3.7821	0.000155511	0.00273379
Os03g0391100	Os03g0391100	8.27056	1.98614	0.525159	3.78198	0.000155583	0.00273379
Os01g0730200	Os01g0730200	18.7413	1.6838	0.44534	3.78093	0.000156241	0.00274353
Os01g0723600	Os01g0723600	803.399	-0.801719	0.212193	-3.77825	0.000157931	0.00276779
Os02g0797500	Os02g0797500	6606.43	-0.360087	0.0953018	-3.77839	0.000157848	0.00276779
Os07g0639400	Os07g0639400	136.146	1.73187	0.458379	3.77825	0.000157934	0.00276779
Os03g0178500	Os03g0178500	105.402	-0.91375	0.242004	-3.77576	0.000159521	0.00279193
Os08g0486233	Os08g0486233	53.2734	1.22557	0.32458	3.77585	0.00015946	0.00279193
Os01g0370000	Os01g0370000	258.501	1.26949	0.336375	3.77402	0.000160638	0.00280963
Os10g0109600	Os10g0109600	652.303	1.46291	0.387736	3.77294	0.000161334	0.00281996
Os03g0650900	Os03g0650900	307.306	0.965461	0.255917	3.77256	0.00016158	0.0028224
Os08g0376600	Os08g0376600	16.5418	1.85915	0.492899	3.77188	0.000162024	0.0028283
Os04g0649500	Os04g0649500	644.394	0.9172	0.243247	3.77065	0.000162821	0.00283851
Os08g0150700	Os08g0150700	14.4901	-1.8016	0.477783	-3.77075	0.00016276	0.00283851
Os11g0649700	Os11g0649700	146.674	1.43171	0.379852	3.76914	0.000163814	0.00285395
Os01g0216400	Os01g0216400	98.0417	1.19468	0.316997	3.76873	0.000164077	0.00285666
Os08g0474866	Os08g0474866	21.1456	-1.79395	0.476311	-3.76635	0.000165655	0.00288153
Os09g0554101	Os09g0554101	71.7392	1.2235	0.324859	3.76624	0.000165722	0.00288153
Os05g0406550	Os05g0406550	201.263	0.899134	0.238789	3.76538	0.000166295	0.00288961
Os06g0319133	Os06g0319133	52.8116	1.25725	0.333932	3.76499	0.000166556	0.00289225
Os06g0306600	Os06g0306600	354.287	1.43429	0.38121	3.76247	0.000168241	0.0029177
Os09g0537700	Os09g0537700	16517.2	-1.50446	0.399858	-3.76249	0.000168232	0.0029177
Os06g0203600	Os06g0203600	373.915	-1.45991	0.388143	-3.76127	0.000169055	0.00292811
Os10g0496000	Os10g0496000	35.916	1.50084	0.399027	3.76126	0.00016906	0.00292811
Os01g0851700	Os01g0851700	3960.74	-0.589826	0.156851	-3.76043	0.000169621	0.0029302
Os04g0556400	Os04g0556400	118.997	-1.81459	0.482508	-3.76074	0.000169412	0.0029302
Os06g0602500	Os06g0602500	134.53	0.952152	0.253197	3.76052	0.000169561	0.0029302
Os10g0502300	Os10g0502300	27.3614	1.76279	0.468724	3.76083	0.000169354	0.0029302
Os07g0447800	Os07g0447800	958.717	-0.510071	0.135657	-3.76001	0.000169908	0.00293326
Os03g0254400	Os03g0254400	180.206	1.11643	0.296962	3.75952	0.000170241	0.0029371
Os03g0267300	Os03g0267300	7226.63	-0.883236	0.235022	-3.75809	0.000171213	0.00295195
Os04g0111900	Os04g0111900	202.52	0.936714	0.249273	3.75778	0.000171425	0.0029537
Os01g0949400	Os01g0949400	907.861	-0.864063	0.230115	-3.75491	0.0001734	0.00298581
Os07g0625400	Os07g0625400	76.8624	1.56598	0.417099	3.75447	0.000173712	0.00298923
Os07g0172900	Os07g0172900	736.917	0.470756	0.125414	3.75361	0.000174309	0.00299758
Os04g0445900	Os04g0445900	24.6973	1.58484	0.422297	3.75291	0.000174793	0.00300396
Os08g0241300	Os08g0241300	62.1116	1.26603	0.337436	3.75193	0.000175481	0.00301385
Os08g0483800	Os08g0483800	65.4295	1.32651	0.353588	3.75157	0.000175728	0.00301614
Os10g0390900	Os10g0390900	7.40866	-1.9594	0.522481	-3.75018	0.000176709	0.00303102
Os09g0330000	Os09g0330000	36.2589	1.70977	0.456115	3.74855	0.000177861	0.00304882
Os04g0117250	Os04g0117250	6.23192	-1.97193	0.526486	-3.74546	0.000180064	0.00308459
Os11g0654400	Os11g0654400	10.8122	1.97498	0.527344	3.74515	0.000180288	0.00308645
Os08g0478800	Os08g0478800	530.339	-0.491423	0.13123	-3.74473	0.000180586	0.00308957
Os08g0388900	Os08g0388900	25.9083	1.68255	0.449343	3.74448	0.000180771	0.00309074
Os07g0693800	Os07g0693800	2429.96	-0.912402	0.243762	-3.74301	0.000181832	0.00310688
Os01g0274500	Os01g0274500	181.765	1.71216	0.457492	3.74248	0.000182214	0.00311143
Os02g0461900	Os02g0461900	976.583	0.602423	0.160992	3.74194	0.000182608	0.00311615
Os01g0837800	Os01g0837800	1082.19	-0.841838	0.225142	-3.73915	0.000184644	0.00314847
Os02g0813800	Os02g0813800	373.921	-0.639889	0.171138	-3.73902	0.000184738	0.00314847
Os01g0309800	Os01g0309800	238.225	1.16059	0.310456	3.73834	0.000185241	0.00315502
Os01g0664000	Os01g0664000	877.76	-0.509997	0.136445	-3.73775	0.000185675	0.00316015
Os08g0242700	Os08g0242700	8698.23	-0.715038	0.191309	-3.73761	0.00018578	0.00316015
Os03g0351500	Os03g0351500	14371.1	-0.610354	0.163321	-3.73715	0.000186119	0.00316391
Os11g0435300	Os11g0435300	98.8211	1.14322	0.305923	3.73697	0.000186254	0.00316418
Os02g0145200	Os02g0145200	147.18	1.19831	0.320818	3.73516	0.000187598	0.00318498
Os07g0290200	Os07g0290200	71.7153	1.60819	0.43061	3.73467	0.000187961	0.00318708
Os10g0368200	Os10g0368200	48.8361	-1.59093	0.425982	-3.73473	0.000187918	0.00318708
Os10g0389500	Os10g0389500	59.1353	1.53965	0.412386	3.73351	0.000188827	0.00319974
Os02g0649300	Os02g0649300	28.4631	1.90274	0.509665	3.73331	0.000188977	0.00320024
Os06g0245800	Os06g0245800	2767.97	-0.671056	0.179794	-3.73237	0.000189689	0.00321025
Os01g0309100	Os01g0309100	144.329	1.06746	0.286019	3.73214	0.000189857	0.00321106
Os01g0876300	Os01g0876300	161.98	-1.05688	0.283195	-3.73198	0.000189981	0.00321111
Os01g0542700	Os01g0542700	43.6929	1.81213	0.485804	3.73017	0.000191349	0.00323218
Os03g0423850	Os03g0423850	2450.35	-0.605042	0.162222	-3.72972	0.000191696	0.003236
Os03g0155632	Os03g0155632	7.52565	1.96895	0.52795	3.72943	0.000191911	0.00323757
Os09g0246500	Os09g0246500	281.328	1.94682	0.522044	3.72922	0.000192074	0.00323827
Os07g0668800	Os07g0668800	150.98	1.01784	0.273083	3.72723	0.000193593	0.00326182
Os06g0543200	Os06g0543200	245.242	1.20526	0.323484	3.72588	0.000194632	0.00327724
Os12g0539751	Os12g0539751	443.128	-0.910799	0.244545	-3.72446	0.000195731	0.00329368
Os04g0151900	Os04g0151900	749.913	0.586679	0.157558	3.72357	0.000196426	0.0033012
Os04g0668800	Os04g0668800	184.156	-1.02449	0.27513	-3.72364	0.000196372	0.0033012
Os04g0483200	Os04g0483200	526.472	-0.905847	0.243323	-3.72283	0.000197005	0.00330885
Os06g0133200	Os06g0133200	305.675	1.64144	0.441279	3.71974	0.000199425	0.00334738
Os01g0579900	Os01g0579900	1338.32	-0.557041	0.149821	-3.71803	0.000200782	0.0033638
Os04g0474900	Os04g0474900	2252.49	-0.541406	0.145614	-3.71809	0.000200735	0.0033638
Os10g0462900	Os10g0462900	1855.18	-1.1846	0.3186	-3.71816	0.000200682	0.0033638
Os12g0634500	Os12g0634500	10.7021	1.96236	0.528027	3.7164	0.000202083	0.00338347
Os08g0544400	Os08g0544400	7.11673	-1.91374	0.51514	-3.71499	0.000203208	0.00340016
Os01g0195000	Os01g0195000	387.944	0.762363	0.205225	3.71476	0.000203393	0.00340113
Os05g0566400	Os05g0566400	2077.13	-1.03298	0.278103	-3.71439	0.000203692	0.00340363
Os06g0587100	Os06g0587100	50.0455	1.65519	0.445632	3.71426	0.000203799	0.00340363
Os03g0108300	Os03g0108300	1032.82	1.56508	0.421428	3.71375	0.000204212	0.0034084
Os10g0165000	Os10g0165000	9.7033	1.93418	0.521009	3.71238	0.000205319	0.00342473
Os08g0469700	Os08g0469700	218.208	1.04034	0.280321	3.71125	0.000206237	0.00343788
Os03g0774300	Os03g0774300	2356.56	-0.895611	0.24142	-3.70977	0.000207446	0.00345588
Os12g0209000	Os12g0209000	321.066	-1.20341	0.324481	-3.70871	0.000208317	0.00346822
Os05g0115800	Os05g0115800	1174.44	1.06192	0.286436	3.70734	0.000209447	0.00348485
Os01g0706700	Os01g0706700	170.528	-0.746954	0.201525	-3.70651	0.000210136	0.00349413
Os07g0177200	Os07g0177200	53.6538	-1.71496	0.462915	-3.7047	0.000211645	0.00351703
Os01g0237100	Os01g0237100	768.348	0.869112	0.234621	3.70432	0.000211962	0.00352011
Os01g0725900	Os01g0725900	67.6515	1.77831	0.48014	3.70372	0.00021246	0.00352617
Os01g0135900	Os01g0135900	2542.09	0.90908	0.24554	3.70236	0.0002136	0.00354288
Os05g0552600	Os05g0552600	61.4852	1.81569	0.490512	3.70162	0.000214223	0.00355102
Os03g0286500	Os03g0286500	1551.72	-1.10259	0.297981	-3.7002	0.000215428	0.00356876
Os09g0541000	Os09g0541000	824.687	-1.67837	0.453631	-3.69985	0.00021573	0.00357155
Os03g0572300	Os03g0572300	619.723	-0.430147	0.116311	-3.69824	0.000217099	0.00358977
Os05g0417600	Os05g0417600	141.169	1.10631	0.299146	3.69824	0.0002171	0.00358977
Os01g0922700	Os01g0922700	40.8369	1.80871	0.489095	3.69808	0.000217235	0.00358977
Os02g0593500	Os02g0593500	1384.55	-0.946364	0.255938	-3.69763	0.000217623	0.00359395
Os02g0313500	Os02g0313500	790.512	0.405401	0.109674	3.69643	0.000218656	0.00360653
Os02g0539100	Os02g0539100	1282.84	-0.699372	0.189199	-3.69648	0.000218608	0.00360653
Os01g0232100	Os01g0232100	27.9301	1.54882	0.419127	3.69535	0.000219587	0.00361965
Os03g0308700	Os03g0308700	14.423	1.75142	0.473982	3.69512	0.000219787	0.0036207
Os01g0884300	Os01g0884300	2196.55	-0.963582	0.26093	-3.69287	0.000221737	0.00365057
Os06g0179900	Os06g0179900	98.9618	1.11139	0.301019	3.69211	0.000222403	0.00365927
Os11g0219000	Os11g0219000	344.513	-0.870919	0.235903	-3.69184	0.000222634	0.00366082
Os07g0204100	Os07g0204100	225.403	1.0208	0.276589	3.69067	0.000223668	0.0036744
Os09g0491740	Os09g0491740	1057.7	1.34992	0.365775	3.69059	0.000223736	0.0036744
Os02g0818500	Os02g0818500	211.557	0.843838	0.228694	3.68981	0.00022442	0.00368336
Os01g0977100	Os01g0977100	41.8936	1.29804	0.351814	3.68958	0.000224627	0.00368449
Os11g0240900	Os11g0240900	467.466	-0.504024	0.136654	-3.68832	0.000225741	0.00370048
Os02g0777100	Os02g0777100	1161.22	-0.679846	0.184356	-3.68767	0.000226314	0.00370531
Os11g0482400	Os11g0482400	722.573	-0.873828	0.236951	-3.6878	0.000226204	0.00370531
Os04g0644800	Os04g0644800	206.094	0.873325	0.236886	3.68669	0.000227191	0.0037151
Os12g0143800	Os12g0143800	32.2523	1.64727	0.446801	3.68682	0.000227073	0.0037151
Os02g0482200	Os02g0482200	54.2138	1.72651	0.468553	3.68477	0.000228911	0.00373903
Os09g0358000	Os09g0358000	46.6969	1.92297	0.521895	3.68459	0.000229075	0.00373903
Os11g0182100	Os11g0182100	22.8116	1.78349	0.484029	3.68468	0.00022899	0.00373903
Os02g0656200	Os02g0656200	594.144	0.619645	0.168193	3.68414	0.000229476	0.00374329
Os02g0623400	Os02g0623400	116.721	1.08232	0.293827	3.68353	0.000230031	0.00375004
Os06g0109300	Os06g0109300	101.825	-1.10185	0.299225	-3.68236	0.000231089	0.00376268
Os07g0635500	Os07g0635500	929.128	-0.829714	0.225321	-3.68237	0.000231078	0.00376268
Os04g0527000	Os04g0527000	1942.18	-1.03169	0.280242	-3.68141	0.000231949	0.00377438
Os07g0685500	Os07g0685500	142.71	-1.18705	0.32264	-3.67918	0.000233985	0.00380518
Os05g0552200	Os05g0552200	117.648	1.09083	0.296735	3.67613	0.000236799	0.0038486
Os02g0689500	Os02g0689500	47.6116	1.42726	0.388506	3.67372	0.000239046	0.00388275
Os02g0515600	Os02g0515600	457.208	0.711651	0.193752	3.67301	0.000239712	0.00389119
Os09g0477900	Os09g0477900	489.285	-0.751332	0.204572	-3.6727	0.000240001	0.00389351
Os08g0432500	Os08g0432500	556.619	-0.794702	0.216404	-3.67231	0.00024037	0.00389712
Os04g0539500	Os04g0539500	282.461	0.858361	0.233771	3.6718	0.000240852	0.00390257
Os07g0648000	Os07g0648000	27.2893	1.4555	0.396543	3.67049	0.00024209	0.00392024
Os07g0255300	Os07g0255300	154.472	1.00541	0.273952	3.67002	0.000242531	0.003925
Os11g0565000	Os11g0565000	25.5856	1.79741	0.489832	3.66944	0.000243087	0.0039316
Os03g0368000	Os03g0368000	83.7806	1.80937	0.493127	3.66918	0.000243334	0.00393322
Os07g0683200	Os07g0683200	374.045	1.10065	0.300029	3.66846	0.000244013	0.0039418
Os03g0730000	Os03g0730000	176.184	-1.19299	0.325218	-3.66829	0.000244176	0.00394203
Os01g0164075	Os01g0164075	44.2907	1.70124	0.4638	3.66806	0.0002444	0.00394326
Os06g0695700	Os06g0695700	63.8165	1.35944	0.370645	3.66778	0.000244665	0.00394516
Os01g0214800	Os01g0214800	286.913	0.994175	0.271084	3.66741	0.000245022	0.00394851
Os02g0714100	Os02g0714100	778.671	-0.599659	0.163549	-3.66655	0.000245846	0.0039594
Os06g0108600	Os06g0108600	106.819	1.57431	0.429736	3.66344	0.000248848	0.00400291
Os07g0516400	Os07g0516400	22.1474	1.8274	0.498813	3.66349	0.000248801	0.00400291
Os02g0532300	Os02g0532300	1218.45	0.853757	0.233064	3.66319	0.000249089	0.00400437
Os02g0520100	Os02g0520100	178.538	1.29102	0.352659	3.66081	0.000251423	0.00403701
Os04g0576800	Os04g0576800	332.367	-1.0035	0.274113	-3.6609	0.000251332	0.00403701
Os01g0653200	Os01g0653200	15.4291	1.85296	0.506336	3.65955	0.000252663	0.00405448
Os03g0797300	Os03g0797300	70.0297	-1.78134	0.48684	-3.65898	0.000253222	0.00405858
Os11g0427401	Os11g0427401	42.4135	1.3095	0.357887	3.65898	0.000253223	0.00405858
Os02g0592833	Os02g0592833	175.262	1.659	0.453443	3.65866	0.000253536	0.00406115
Os04g0339400	Os04g0339400	266.887	1.49587	0.408899	3.65828	0.000253911	0.00406471
Os01g0332100	Os01g0332100	774.43	-1.06254	0.29051	-3.6575	0.000254684	0.00406975
Os03g0172850	Os03g0172850	16.113	1.84873	0.505446	3.65762	0.000254566	0.00406975
Os10g0535600	Os10g0535600	30.6629	1.47642	0.403647	3.65769	0.000254495	0.00406975
Os03g0758900	Os03g0758900	1627.34	-0.795625	0.217568	-3.6569	0.000255285	0.00407691
Os05g0390800	Os05g0390800	17.2088	-1.78173	0.487252	-3.6567	0.000255484	0.00407764
Os01g0865800	Os01g0865800	14.3337	1.76809	0.483587	3.65619	0.000255993	0.00408332
Os05g0208000	Os05g0208000	1079.27	-0.746162	0.204161	-3.65478	0.000257406	0.0041034
Os03g0196400	Os03g0196400	1024.12	0.957238	0.261926	3.65461	0.000257569	0.00410355
Os03g0162500	Os03g0162500	6.96721	-1.92096	0.525848	-3.65308	0.000259115	0.00412478
Os07g0539900	Os07g0539900	889.694	1.33657	0.365884	3.65298	0.000259212	0.00412478
Os09g0542700	Os09g0542700	108.443	1.20723	0.330637	3.65123	0.000260988	0.00415057
Os10g0546400	Os10g0546400	353.091	1.87998	0.515086	3.64984	0.000262403	0.00417057
Os05g0557700	Os05g0557700	1224.05	-0.904199	0.247908	-3.64732	0.000264989	0.00420917
Os06g0316300	Os06g0316300	659.073	-0.91926	0.252076	-3.64675	0.000265574	0.00421595
Os02g0558500	Os02g0558500	287.151	0.7559	0.207322	3.64602	0.000266338	0.00422556
Os09g0272000	Os09g0272000	452.897	0.748463	0.205314	3.64546	0.000266909	0.0042321
Os01g0823900	Os01g0823900	523.99	1.27377	0.349552	3.64402	0.000268412	0.0042534
Os05g0407900	Os05g0407900	77.529	1.09695	0.301129	3.64279	0.0002697	0.00427126
Os03g0857200	Os03g0857200	135.047	0.743864	0.204287	3.64127	0.000271302	0.00429408
Os11g0202000	Os11g0202000	118.156	0.852242	0.234065	3.64105	0.000271524	0.00429505
Os06g0228200	Os06g0228200	887.302	0.710782	0.19523	3.64074	0.000271857	0.00429776
Os08g0450800	Os08g0450800	1130.24	-0.601069	0.165105	-3.64054	0.000272069	0.00429857
Os11g0265400	Os11g0265400	634.989	-0.492743	0.135356	-3.64034	0.000272278	0.00429931
Os01g0618100	Os01g0618100	1235.75	0.681498	0.187228	3.63993	0.000272713	0.00430363
Os01g0102900	Os01g0102900	11282.8	1.13916	0.313034	3.63909	0.000273599	0.00431506
Os01g0705200	Os01g0705200	439.091	1.41705	0.389416	3.63891	0.000273795	0.00431559
Os12g0210400	Os12g0210400	2345.99	1.14104	0.313596	3.63858	0.000274147	0.00431859
Os04g0542900	Os04g0542900	2532.25	-0.670266	0.18424	-3.63801	0.000274758	0.00432439
Os08g0224300	Os08g0224300	660.776	-0.636349	0.174921	-3.63793	0.00027484	0.00432439
Os02g0742700	Os02g0742700	204.981	1.27824	0.351677	3.63469	0.00027832	0.00437397
Os10g0510500	Os10g0510500	1071.57	-0.876146	0.241049	-3.63473	0.000278277	0.00437397
Os01g0331100	Os01g0331100	46.6843	-1.72849	0.475588	-3.63442	0.000278602	0.00437401
Os02g0188400	Os02g0188400	12.1044	1.78199	0.490316	3.63438	0.00027865	0.00437401
Os04g0345400	Os04g0345400	100.963	1.8909	0.520433	3.63333	0.000279788	0.00438799
Os06g0725900	Os06g0725900	7403.83	-0.567919	0.156311	-3.63325	0.000279871	0.00438799
Os08g0398300	Os08g0398300	522.486	1.44304	0.397309	3.63204	0.000281188	0.00440605
Os03g0599600	Os03g0599600	173.933	-0.872168	0.240163	-3.63156	0.000281709	0.00441162
Os10g0167700	Os10g0167700	319.891	0.748302	0.206075	3.63121	0.000282095	0.00441507
Os12g0633000	Os12g0633000	98.8225	-0.858365	0.236484	-3.6297	0.000283747	0.00443831
Os09g0508951	Os09g0508951	85.6277	0.8778	0.241888	3.62895	0.000284575	0.00444865
Os04g0534000	Os04g0534000	752.24	-0.826521	0.227773	-3.62871	0.000284845	0.00445027
Os11g0547000	Os11g0547000	849.649	1.38414	0.381867	3.62467	0.000289335	0.00451776
Os09g0409100	Os09g0409100	892.468	1.23612	0.341102	3.62391	0.000290185	0.00452839
Os11g0639600	Os11g0639600	731.382	0.500489	0.138162	3.62248	0.00029179	0.00455075
Os06g0652200	Os06g0652200	13.8579	-1.78888	0.493869	-3.62217	0.000292137	0.00455218
Os11g0489250	Os11g0489250	37.0226	-1.83354	0.50621	-3.6221	0.000292223	0.00455218
Os03g0586500	Os03g0586500	5314.28	0.888619	0.245387	3.62129	0.000293139	0.00456378
Os05g0103600	Os05g0103600	852.945	-0.771999	0.213208	-3.62088	0.000293604	0.00456836
Os04g0483000	Os04g0483000	121.245	1.15752	0.319704	3.6206	0.000293925	0.00457068
Os01g0935800	Os01g0935800	421.77	-1.49664	0.41342	-3.62013	0.000294451	0.00457618
Os02g0718000	Os02g0718000	179.778	0.862507	0.238274	3.61981	0.00029482	0.00457925
Os03g0738400	Os03g0738400	26178	-0.522035	0.144266	-3.61856	0.000296251	0.00459612
Os10g0490100	Os10g0490100	86.9807	1.03204	0.285198	3.61868	0.000296114	0.00459612
Os07g0160100	Os07g0160100	544.643	-0.608249	0.168113	-3.6181	0.000296772	0.00460152
Os05g0574400	Os05g0574400	15210.5	-0.788603	0.217972	-3.61791	0.000296996	0.00460231
Os07g0123100	Os07g0123100	33.6094	1.80823	0.49998	3.61661	0.000298487	0.00462272
Os01g0585300	Os01g0585300	3182.23	-1.0186	0.281676	-3.61621	0.000298951	0.00462553
Os08g0550700	Os08g0550700	78.4816	1.44511	0.399626	3.61615	0.000299015	0.00462553
Os12g0478200	Os12g0478200	166.563	1.14281	0.316362	3.61234	0.000303445	0.00469133
Os08g0203600	Os08g0203600	1749.34	1.15856	0.320772	3.6118	0.000304081	0.00469844
Os06g0701900	Os06g0701900	26.0756	1.68339	0.466127	3.61145	0.000304492	0.00470206
Os04g0524500	Os04g0524500	161.888	-1.1743	0.325353	-3.60932	0.000306999	0.004736
Os11g0706100	Os11g0706100	365.29	0.853984	0.236608	3.60928	0.000307045	0.004736
Os11g0643800	Os11g0643800	487.385	1.33798	0.370857	3.60781	0.000308789	0.00476014
Os01g0884900	Os01g0884900	1201.53	-0.688656	0.190893	-3.60755	0.000309101	0.0047622
Os03g0425000	Os03g0425000	1229.54	-0.876497	0.243159	-3.60463	0.000312598	0.00481051
Os04g0486600	Os04g0486600	48973.8	-0.607599	0.168554	-3.60478	0.000312419	0.00481051
Os07g0242050	Os07g0242050	318.76	1.47405	0.408969	3.60431	0.000312989	0.00481375
Os03g0269000	Os03g0269000	1023.74	-0.372137	0.103266	-3.60367	0.000313758	0.00482278
Os01g0594300	Os01g0594300	213.483	1.26539	0.351175	3.60331	0.000314194	0.0048267
Os03g0567100	Os03g0567100	462.077	0.811235	0.225164	3.60287	0.000314725	0.00483207
Os12g0638300	Os12g0638300	62.1983	1.2796	0.355194	3.60254	0.000315128	0.00483547
Os03g0129400	Os03g0129400	498.46	1.3373	0.371229	3.60236	0.000315341	0.00483564
Os07g0419200	Os07g0419200	242.507	0.645176	0.179105	3.60221	0.000315519	0.00483564
Os10g0510200	Os10g0510200	11.4022	1.9054	0.528973	3.60208	0.000315684	0.00483564
Os01g0168000	Os01g0168000	10.9889	-1.89218	0.52573	-3.59915	0.000319261	0.00488763
Os02g0101000	Os02g0101000	2138.14	0.501749	0.139458	3.59784	0.000320865	0.0049047
Os05g0525200	Os05g0525200	31.5951	1.78612	0.496449	3.59779	0.000320928	0.0049047
Os06g0167400	Os06g0167400	500.942	-0.671863	0.186735	-3.59794	0.000320748	0.0049047
Os07g0247100	Os07g0247100	1026.25	-0.734269	0.204112	-3.59738	0.000321444	0.00490976
Os01g0864500	Os01g0864500	136.528	-1.32105	0.367247	-3.59716	0.000321707	0.00491022
Os11g0158000	Os11g0158000	5.70393	-1.86357	0.518083	-3.59705	0.000321843	0.00491022
Os06g0166400	Os06g0166400	254.124	1.37953	0.383716	3.59519	0.000324155	0.00494267
Os01g0871350	Os01g0871350	292.042	0.643626	0.179044	3.59479	0.000324653	0.00494743
Os11g0304050	Os11g0304050	28.9693	-1.81475	0.504879	-3.59443	0.000325103	0.00495146
Os01g0739400	Os01g0739400	819.363	-1.12809	0.31392	-3.59355	0.000326207	0.00496259
Os08g0104600	Os08g0104600	35328.4	-0.755692	0.210285	-3.59365	0.000326078	0.00496259
Os01g0259933	Os01g0259933	78.7786	1.45254	0.404338	3.5924	0.000327648	0.00497883
Os02g0241100	Os02g0241100	219.191	1.26252	0.351436	3.59247	0.000327556	0.00497883
Os01g0866400	Os01g0866400	6922.27	-0.860816	0.239671	-3.59165	0.000328586	0.00498739
Os04g0485200	Os04g0485200	1445.35	0.497738	0.138578	3.59177	0.000328446	0.00498739
Os12g0510750	Os12g0510750	19.6692	-1.76575	0.491944	-3.58932	0.000331538	0.00502933
Os02g0255700	Os02g0255700	4141.54	-0.821793	0.229009	-3.58848	0.000332616	0.00504282
Os04g0120100	Os04g0120100	22.3564	-1.42683	0.397815	-3.58666	0.000334941	0.00507518
Os06g0206300	Os06g0206300	75.5253	1.04788	0.292174	3.5865	0.000335147	0.00507541
Os03g0783000	Os03g0783000	967.032	-0.615747	0.171744	-3.58525	0.000336758	0.0050969
Os01g0944700	Os01g0944700	201.408	-1.7247	0.48115	-3.58453	0.000337682	0.00510799
Os08g0170800	Os08g0170800	457.161	1.51303	0.422119	3.58437	0.000337889	0.00510823
Os12g0609900	Os12g0609900	42.161	1.70675	0.476408	3.58254	0.000340266	0.00514124
Os05g0355400	Os05g0355400	1271.65	1.63311	0.455873	3.58237	0.000340495	0.00514178
Os03g0161800	Os03g0161800	3732.62	-0.742258	0.207216	-3.58206	0.0003409	0.00514397
Os03g0607100	Os03g0607100	111.162	1.11458	0.311165	3.58196	0.000341026	0.00514397
Os01g0136200	Os01g0136200	107.12	-1.20268	0.335865	-3.58086	0.000342469	0.0051599
Os04g0520700	Os04g0520700	430.084	0.965725	0.269684	3.58096	0.000342339	0.0051599
Os01g0250900	Os01g0250900	2341.23	-0.353459	0.0987165	-3.58055	0.000342872	0.00516305
Os02g0624300	Os02g0624300	42.8564	-1.50308	0.419845	-3.58008	0.00034349	0.00516321
Os03g0178400	Os03g0178400	964.073	-0.861638	0.240684	-3.57995	0.000343657	0.00516321
Os05g0246300	Os05g0246300	68.3527	1.58455	0.442621	3.57992	0.000343698	0.00516321
Os07g0474600	Os07g0474600	1121.13	-0.757615	0.211629	-3.57992	0.000343693	0.00516321
Os07g0568900	Os07g0568900	292.679	-0.765804	0.213923	-3.5798	0.000343852	0.00516321
Os07g0638300	Os07g0638300	14.7922	1.90095	0.53112	3.57915	0.00034472	0.00517332
Os11g0708400	Os11g0708400	982.91	-0.477124	0.133319	-3.5788	0.00034517	0.00517717
Os08g0477100	Os08g0477100	52.4733	1.289	0.360279	3.5778	0.000346498	0.00519415
Os03g0116700	Os03g0116700	290.619	1.45803	0.407607	3.57704	0.000347501	0.00520627
Os10g0492900	Os10g0492900	387.614	-1.37063	0.383241	-3.57643	0.000348322	0.00521563
Os03g0700400	Os03g0700400	238.653	-1.24442	0.347977	-3.57615	0.000348687	0.00521816
Os08g0203300	Os08g0203300	178.199	1.24839	0.349216	3.57483	0.000350455	0.00524168
Os09g0453800	Os09g0453800	3083.83	-0.694066	0.194204	-3.57389	0.000351711	0.00525751
Os02g0731600	Os02g0731600	6283.03	-0.865122	0.242147	-3.57271	0.000353299	0.00527829
Os06g0137400	Os06g0137400	46.3373	1.47018	0.41154	3.57239	0.000353739	0.0052819
Os09g0286600	Os09g0286600	3003.64	1.45991	0.408756	3.5716	0.000354802	0.0052948
Os05g0304100	Os05g0304100	273.244	0.707344	0.19806	3.57136	0.000355127	0.00529669
Os05g0593000	Os05g0593000	275.027	1.19474	0.334592	3.57073	0.000355988	0.00530655
Os01g0229800	Os01g0229800	18.6565	-1.72704	0.483719	-3.57034	0.000356517	0.0053085
Os02g0139100	Os02g0139100	393.026	-0.779264	0.218254	-3.57045	0.000356368	0.0053085
Os09g0513200	Os09g0513200	233.369	0.849589	0.238014	3.56949	0.000357677	0.00532279
Os01g0182300	Os01g0182300	100.261	1.40261	0.39299	3.56908	0.000358239	0.00532614
Os02g0658800	Os02g0658800	524.7	0.990555	0.277542	3.56903	0.000358302	0.00532614
Os03g0439500	Os03g0439500	210.886	-1.53622	0.430456	-3.56881	0.0003586	0.0053276
Os09g0538600	Os09g0538600	338.271	0.6879	0.192778	3.56835	0.000359243	0.00533418
Os02g0741700	Os02g0741700	800.057	0.846489	0.237322	3.56684	0.000361316	0.00536197
Os01g0382400	Os01g0382400	171.761	-1.48709	0.41696	-3.56649	0.00036179	0.00536602
Os06g0729650	Os06g0729650	5226.42	-0.527701	0.14797	-3.56627	0.000362097	0.00536757
Os03g0431600	Os03g0431600	45.6675	1.7159	0.481284	3.56525	0.000363516	0.00538562
Os01g0642000	Os01g0642000	61.2179	-1.3347	0.374405	-3.56487	0.000364036	0.00538856
Os08g0322500	Os08g0322500	8.51184	1.87415	0.525736	3.56481	0.000364119	0.00538856
Os02g0661600	Os02g0661600	16.4645	1.63413	0.458501	3.56407	0.000365142	0.0053977
Os08g0474600	Os08g0474600	354.871	0.551894	0.154845	3.56418	0.000364996	0.0053977
Os01g0721000	Os01g0721000	139.361	0.884707	0.248297	3.56309	0.00036651	0.00541016
Os06g0146800	Os06g0146800	140.91	1.39009	0.390131	3.56314	0.00036645	0.00541016
Os09g0423400	Os09g0423400	212.039	0.794186	0.222896	3.56303	0.000366594	0.00541016
Os11g0434800	Os11g0434800	248.67	1.15569	0.324544	3.56096	0.000369505	0.0054501
Os11g0282700	Os11g0282700	46.487	-1.27381	0.35773	-3.56081	0.000369718	0.00545023
Os03g0225700	Os03g0225700	252.387	1.2821	0.360102	3.56038	0.000370313	0.00545597
Os04g0306400	Os04g0306400	1569.64	-0.911252	0.255972	-3.55997	0.000370901	0.00546161
Os01g0128100	Os01g0128100	257.247	1.46551	0.41171	3.55957	0.000371461	0.00546684
Os06g0605900	Os06g0605900	1983.55	1.32869	0.373297	3.55934	0.000371788	0.00546863
Os10g0124100	Os10g0124100	106.775	-1.51891	0.426811	-3.55874	0.000372642	0.00547817
Os02g0724300	Os02g0724300	179.077	1.20104	0.337524	3.55839	0.000373138	0.00547941
Os04g0636200	Os04g0636200	128.452	1.2824	0.360373	3.55853	0.000372937	0.00547941
Os08g0105901	Os08g0105901	3.57602	-1.8647	0.524118	-3.55779	0.000373995	0.00548896
Os12g0472300	Os12g0472300	11.8246	-1.86702	0.524978	-3.55638	0.000376004	0.00551542
Os04g0234600	Os04g0234600	28992.3	-0.710244	0.199775	-3.55523	0.000377653	0.00553655
Os01g0913100	Os01g0913100	256.728	1.23812	0.348283	3.55491	0.000378104	0.00553707
Os07g0188266	Os07g0188266	264.43	-1.04553	0.294104	-3.55496	0.000378035	0.00553707
Os04g0173300	Os04g0173300	1136.44	1.12458	0.316407	3.55423	0.000379088	0.00554234
Os04g0398000	Os04g0398000	140.931	1.02083	0.287208	3.55433	0.000378941	0.00554234
Os04g0659200	Os04g0659200	182.96	1.34171	0.37747	3.55447	0.000378737	0.00554234
Os01g0121500	Os01g0121500	92.2078	-1.23123	0.346504	-3.55329	0.000380439	0.00555843
Os07g0571300	Os07g0571300	241.817	1.07448	0.302399	3.55318	0.000380606	0.00555843
Os02g0783625	Os02g0783625	448.765	1.03831	0.292238	3.55296	0.000380928	0.00556008
Os08g0526300	Os08g0526300	4880.45	-0.650042	0.182972	-3.55269	0.000381315	0.00556268
Os08g0442300	Os08g0442300	997.828	-0.391762	0.110278	-3.55249	0.000381603	0.00556384
Os03g0704100	Os03g0704100	653.265	-1.15148	0.324165	-3.55213	0.000382125	0.00556668
Os11g0569500	Os11g0569500	214.8	0.955782	0.269078	3.55207	0.000382215	0.00556668
Os02g0532500	Os02g0532500	762.651	1.04769	0.294967	3.5519	0.000382462	0.00556723
Os03g0361700	Os03g0361700	8.99549	1.86897	0.526444	3.55017	0.000384978	0.00560078
Os01g0337500	Os01g0337500	34.4089	1.29622	0.365171	3.54963	0.000385767	0.0056092
Os04g0322100	Os04g0322100	52.522	1.63038	0.459337	3.54943	0.000386064	0.00561045
Os01g0547600	Os01g0547600	5.21819	-1.8804	0.529807	-3.54922	0.000386376	0.00561193
Os06g0524400	Os06g0524400	101.163	-0.907547	0.255751	-3.54856	0.00038734	0.00562286
Os12g0222800	Os12g0222800	36.8322	1.24812	0.351805	3.54775	0.000388542	0.00563724
Os12g0190000	Os12g0190000	3215.62	-1.2509	0.352704	-3.54661	0.000390221	0.00565852
Os01g0126900	Os01g0126900	345.618	1.24214	0.350264	3.5463	0.00039068	0.0056621
Os03g0108700	Os03g0108700	230.16	0.614454	0.173315	3.54529	0.000392176	0.0056776
Os12g0639500	Os12g0639500	41.5919	1.59672	0.450369	3.54535	0.000392093	0.0056776
Os02g0613200	Os02g0613200	876.605	0.919316	0.25935	3.54469	0.000393071	0.00568746
Os05g0549232	Os05g0549232	21.7271	1.62022	0.457328	3.54281	0.000395888	0.00572512
Os07g0412100	Os07g0412100	4483.65	-0.714025	0.201562	-3.54246	0.000396418	0.00572968
Os05g0534600	Os05g0534600	404.716	-0.547583	0.154623	-3.5414	0.000398009	0.00574643
Os12g0233600	Os12g0233600	491.63	0.467134	0.131903	3.54149	0.000397867	0.00574643
Os04g0494950	Os04g0494950	12.4488	1.81641	0.512998	3.54078	0.000398943	0.0057568
Os04g0656800	Os04g0656800	217.847	-0.935281	0.264157	-3.54063	0.000399178	0.00575707
Os06g0522300	Os06g0522300	109.346	1.64525	0.464772	3.5399	0.000400283	0.00576988
Os01g0919600	Os01g0919600	821.712	-1.06249	0.300201	-3.53925	0.000401261	0.00578085
Os05g0460000	Os05g0460000	130.244	-1.19512	0.337753	-3.53845	0.000402486	0.00579536
Os02g0327000	Os02g0327000	1577.41	-0.650781	0.183929	-3.53821	0.000402847	0.00579595
Os02g0665250	Os02g0665250	26.7495	-1.53549	0.433983	-3.53814	0.000402962	0.00579595
Os12g0120100	Os12g0120100	24.3965	1.64536	0.465071	3.53786	0.000403383	0.00579887
Os04g0680400	Os04g0680400	645.434	-1.1618	0.328451	-3.53722	0.00040436	0.00580713
Os09g0460300	Os09g0460300	95.0313	-1.49082	0.421468	-3.5372	0.000404394	0.00580713
Os07g0513000	Os07g0513000	6090.21	-0.94316	0.266665	-3.53687	0.000404893	0.00581026
Os12g0533700	Os12g0533700	2889.24	-0.438253	0.123913	-3.53677	0.000405047	0.00581026
Os07g0561500	Os07g0561500	197.65	-1.01309	0.286459	-3.5366	0.000405318	0.00581102
Os02g0307000	Os02g0307000	1459.45	-0.545155	0.154179	-3.53587	0.000406439	0.00582082
Os04g0679400	Os04g0679400	2193.44	1.4896	0.42128	3.53588	0.000406414	0.00582082
Os01g0242200	Os01g0242200	36.2098	1.41604	0.400511	3.53559	0.000406869	0.00582384
Os01g0327400	Os01g0327400	2431.1	0.803388	0.227266	3.53501	0.000407767	0.00583357
Os07g0684900	Os07g0684900	86.3477	1.31379	0.371828	3.53334	0.00041035	0.00586737
Os07g0162600	Os07g0162600	222.304	1.23421	0.349328	3.53311	0.000410706	0.00586931
Os01g0178000	Os01g0178000	1185.88	0.500552	0.141698	3.53254	0.000411594	0.00587884
Os08g0536341	Os08g0536341	39.5769	1.78557	0.505512	3.53219	0.000412127	0.00588331
Os08g0266300	Os08g0266300	1064.6	-0.590006	0.167167	-3.52943	0.00041645	0.00594183
Os07g0631500	Os07g0631500	103.735	1.06592	0.30212	3.52815	0.000418473	0.00596749
Os07g0642100	Os07g0642100	460.413	-0.623676	0.176794	-3.52771	0.000419177	0.00597433
Os01g0761400	Os01g0761400	4.8582	1.84167	0.522092	3.52747	0.000419547	0.00597641
Os03g0244950	Os03g0244950	46.6418	1.37579	0.390164	3.52619	0.000421584	0.00600222
Os04g0430700	Os04g0430700	86.9704	1.49212	0.423205	3.52577	0.000422257	0.00600859
Os03g0368900	Os03g0368900	1451.99	1.16884	0.331554	3.52532	0.000422964	0.00600884
[truncated: 280 more rows]

## Sheet: 33_S_3_vs_WT_S_3_diff_expressed
	Name	baseMean	log2FoldChange	lfcSE	stat	pvalue	padj
[truncated: 186 more rows]

[truncated: 8 more sheets: 33_C_6_vs_33_F_6_diff_expressed, 33_S_6_vs_WT_S_6_diff_expressed, 33_F_3_vs_WT_F_3_diff_expressed, 33_F_6_vs_WT_F_6_diff_expressed, WT_C_3_vs_WT_S_3_diff_expressed, WT_C_6_vs_WT_S_6_diff_expressed, WT_C_3_vs_WT_F_3_diff_expressed, WT_C_6_vs_WT_F_6_diff_expressed]
