# Supplementary material for: The Rice Serine/Arginine Splicing Factor RS33 Regulates Pre-mRNA Splicing during Abiotic Stress Responses
Source: Cells. 2022 May 30;11(11):1796. doi: 10.3390/cells11111796 (PMC9180459; doi:10.3390/cells11111796)
Supplement: Supplementary file 1 [file cells-11-01796-s001.zip › Table S3_List of DAS of all comparisons.xlsx]

## Sheet: All_DAS_events_all_comparisons
	ID	GeneID	IncLevelDifference	AS_type	comp	Locus_infor	RAPDBid	MSUid	RAPDB_symbol	RAPDB_genename	RAPDB_function_description	MSU_function_description
1	G71899_11409094_11410430	G71899	0.122	RI	rs33_C3.vs.rs33_F3	chr11:11407343-11411503(+)	Os11g0303400	LOC_Os11g19800	NULL	NULL	Similar to Small GTP-binding protein OsRac2.	Ras family domain containing protein, expressed
2	G71458_9083252_9085404	G71458	-0.786	RI	rs33_C3.vs.rs33_F3	chr11:9077963-9085404(-)	Os11g0265500	LOC_Os11g16420	NULL	NULL	Similar to ProFAR isomerase associated family protein, expressed.	protein of unknown function containing protein, expressed
3	G70637_5701090_5701639	G70637	-0.158	RI	rs33_C3.vs.rs33_F3	chr11:5699785-5702187(-)	Os11g0210100	LOC_Os11g10460	NULL	NULL	Similar to Class III peroxidase 133.	peroxidase precursor, putative, expressed
4	G70185_3421067_3421960	G70185	0.267	RI	rs33_C3.vs.rs33_F3	chr11:3418535-3424017(-)	Os11g0170300	LOC_Os11g06930	NULL	NULL	Similar to CBS domain containing protein.	CBS domain-containing protein, putative, expressed
5	G70185_3423474_3424017	G70185	-0.411	RI	rs33_C3.vs.rs33_F3	chr11:3418535-3424017(-)	Os11g0170300	LOC_Os11g06930	NULL	NULL	Similar to CBS domain containing protein.	CBS domain-containing protein, putative, expressed
6	G69266_23049128_23050189	G69266	0.17	RI	rs33_C3.vs.rs33_F3	chr10:23044488-23051172(+)	Os10g0577900	LOC_Os10g42720	NULL	NULL	Similar to Glycerol-3-phosphate acyltransferase (Fragment).	acyltransferase, putative, expressed
7	G69266_23048248_23051172	G69266	0.206	RI	rs33_C3.vs.rs33_F3	chr10:23044488-23051172(+)	Os10g0577900	LOC_Os10g42720	NULL	NULL	Similar to Glycerol-3-phosphate acyltransferase (Fragment).	acyltransferase, putative, expressed
8	G66724_11712633_11713558	G66724	-1	RI	rs33_C3.vs.rs33_F3	chr10:11697970-11713558(-)	Os10g0370800	LOC_Os10g22570	NULL	NULL	Similar to cellulase containing protein.	cellulase, putative, expressed
9	G24382_30760003_30760714	G24382	0.466	RI	rs33_C3.vs.rs33_F3	chr03:30760004-30763963(+)	Os03g0747800	LOC_Os03g53650	RCS3	CYSTEINE SYNTHASE 3	Cysteine synthase (EC 2.5.1.47) (O-acetylserine sulfhydrylase) (O- acetylserine (Thiol)-lyase) (CSase) (OAS-TL).	cysteine synthase, putative, expressed
10	G68889_21558158_21559375	G68889	-1	RI	rs33_C3.vs.rs33_F3	chr10:21558159-21563422(+)	Os10g0550000	LOC_Os10g40250	NULL	NULL	Protein of unknown function DUF3741 domain containing protein.	expressed protein
11	G68863_21371345_21372166	G68863	0.484	RI	rs33_C3.vs.rs33_F3	chr10:21368384-21373449(+)	Os10g0546600	LOC_Os10g39930	CYP97C2	P-450 97C2	Similar to Chloroplast carotenoid epsilon-ring hydroxylase.	cytochrome P450 97B2, putative, expressed
12	G68833_21272030_21273301	G68833	-0.159	RI	rs33_C3.vs.rs33_F3	chr10:21271714-21276803(+)	Os10g0544600	LOC_Os10g39770	NULL	NULL	Zinc finger, RING/FYVE/PHD-type domain containing protein.	zinc finger, C3HC4 type, domain containing protein, expressed
13	G68295_18906401_18908780	G68295	-1	RI	rs33_C3.vs.rs33_F3	chr10:18906402-18915883(+)	Os10g0497000	LOC_Os10g35380	NULL	NULL	Armadillo-type fold domain containing protein.	expressed protein
14	G68123_18332849_18334390	G68123	0.45	RI	rs33_C3.vs.rs33_F3	chr10:18332850-18339978(-)	Os10g0485100	LOC_Os10g34390	NULL	NULL	Hypothetical conserved gene.	expressed protein
15	G68033_17778881_17780753	G68033	0.804	RI	rs33_C3.vs.rs33_F3	chr10:17778502-17793342(+)	Os10g0477000	LOC_Os10g33710	NULL	NULL	Armadillo-like helical domain containing protein.	expressed protein
16	G67996_17733098_17733439	G67996	-0.886	RI	rs33_C3.vs.rs33_F3	chr10:17732596-17735960(+)	Os10g0476100	LOC_Os10g33640	NULL	NULL	Similar to Protein kinase MK6.	AGC_AGC_other_NDRh_TRCd.3 - ACG kinases include homologs to PKA, PKG and PKC, expressed
17	G4177_19351221_19352797	G4177	-0.5	RI	rs33_C3.vs.rs33_F3	chr01:19350949-19359618(+)	Os01g0533900	LOC_Os01g34970	NULL	NULL	Similar to MDR-like ABC transporter.	MDR-like ABC transporter, putative, expressed
18	G70643_5462273_5462945	G70643	0.397	RI	rs33_C3.vs.rs33_F3	chr11:5460201-5464655(+)	Os11g0207200	LOC_Os11g10100	NULL	NULL	Similar to MAP3Ka.	STE_MEKK_ste11_MAP3K.3 - STE kinases include homologs to sterile 7, sterile 11 and sterile 20 from yeast, expressed
19	G67653_15922235_15922736	G67653	-0.217	RI	rs33_C3.vs.rs33_F3	chr10:15920835-15924487(-)	Os10g0442800	LOC_Os10g30600	RLCK301	RECEPTOR-LIKE CYTOPLASMIC KINASE 301	Protein serine/threonine kinase (Protein kinase).	tyrosine protein kinase domain containing protein, putative, expressed
20	G67368_14837956_14839362	G67368	-0.538	RI	rs33_C3.vs.rs33_F3	chr10:14829993-14839362(-)	Os10g0420900	LOC_Os10g28510	NULL	NULL	Conserved hypothetical protein.	expressed protein
21	G71067_7602186_7603678	G71067	0.812	RI	rs33_C3.vs.rs33_F3	chr11:7595274-7606870(+)	Os11g0242100	LOC_Os11g13810	NULL	NULL	Beta-glucosidase, GBA2 type domain containing protein.	non-lysosomal glucosylceramidase, putative, expressed
22	G68933_21350801_21351550	G68933	0.875	RI	rs33_C3.vs.rs33_F3	chr10:21349802-21359881(+)	Os10g0546300	LOC_Os10g39910	NULL	NULL	Protein of unknown function DUF2451, C-terminal domain containing protein.	expressed protein
23	G65341_5489017_5490456	G65341	-0.443	RI	rs33_C3.vs.rs33_F3	chr10:5487008-5490456(-)	Os10g0180000	LOC_Os10g10080	NULL	NULL	Similar to secondary cell wall-related glycosyltransferase family 47.	exostosin family domain containing protein, expressed
24	G64494_1532793_1534776	G64494	-0.233	RI	rs33_C3.vs.rs33_F3	chr10:1532794-1536196(+)	Os10g0124100	LOC_Os10g03550	NULL	NULL	Conserved hypothetical protein.	expressed protein
25	G71303_8165890_8169200	G71303	-0.613	RI	rs33_C3.vs.rs33_F3	chr11:8163352-8170154(-)	Os11g0251400	LOC_Os11g14544	NULL	NULL	Ankyrin repeat domain containing protein.	expressed protein
26	G16495_30959289_30960503	G16495	0.117	RI	rs33_C3.vs.rs33_F3	chr02:30958609-30965278(-)	Os02g0740300	LOC_Os02g50680	NULL	NULL	ATPase, AAA-type, core domain containing protein.	AAA-type ATPase family protein, putative, expressed
27	G67115_13038964_13040650	G67115	0.127	RI	rs33_C3.vs.rs33_F3	chr10:13035258-13040650(-)	Os10g0391500	NULL	NULL	NULL	Conserved hypothetical protein.	NULL
28	G63420_20071866_20072368	G63420	0.558	RI	rs33_C3.vs.rs33_F3	chr09:20070523-20073652(-)	Os09g0515300	LOC_Os09g33992	NULL	NULL	Conserved hypothetical protein.	expressed protein
29	G63183_19121309_19123395	G63183	-0.551	RI	rs33_C3.vs.rs33_F3	chr09:19121310-19125032(-)	Os09g0493700	LOC_Os09g32040	NAC42	NAC DOMAIN-CONTAINING PROTEIN 42	Similar to CUC2.	no apical meristem protein, putative, expressed
30	G63038_18433689_18434527	G63038	-0.356	RI	rs33_C3.vs.rs33_F3	chr09:18432162-18435050(+)	Os09g0480300	LOC_Os09g30270	NULL	NULL	Zinc finger, CCHC-type domain containing protein.	transposon protein, putative, Mutator sub-class, expressed
31	G62859_17646787_17647210	G62859	-0.112	RI	rs33_C3.vs.rs33_F3	chr09:17645487-17649672(+)	Os09g0465500	LOC_Os09g29060	NULL	NULL	Conserved hypothetical protein.	expressed protein
32	G10580_4221898_4222322	G10580	-0.873	RI	rs33_C3.vs.rs33_F3	chr02:4220286-4223748(-)	Os02g0176900	LOC_Os02g08030	NULL	NULL	Similar to apospory-associated protein C.	aldose 1-epimerase, putative, expressed
33	G58298_24677933_24678552	G58298	-0.34	RI	rs33_C3.vs.rs33_F3	chr08:24677583-24680400(+)	Os08g0499900	LOC_Os08g39060	NULL	NULL	Conserved hypothetical protein.	F-box protein At-B, putative, expressed
34	G62572_16455035_16457916	G62572	-0.32	RI	rs33_C3.vs.rs33_F3	chr09:16455036-16458599(+)	Os09g0442600	LOC_Os09g27050	NULL	NULL	Similar to Plastid (P)ppGpp synthase.	HD domain containing protein, putative, expressed
35	G62448_15448697_15449236	G62448	-0.113	RI	rs33_C3.vs.rs33_F3	chr09:15447549-15450012(-)	Os09g0426000	LOC_Os09g25770	NULL	NULL	Protein of unknown function DUF6, transmembrane domain containing protein.	auxin-induced protein 5NG4, putative, expressed
36	G17888_1133430_1135170	G17888	-0.5	RI	rs33_C3.vs.rs33_F3	chr03:1131082-1135170(-)	NULL	LOC_Os03g02874	NULL	NULL	NULL	retrotransposon protein, putative, Ty3-gypsy subclass, expressed
37	G61708_11812811_11813344	G61708	0.178	RI	rs33_C3.vs.rs33_F3	chr09:11805571-11815537(+)	Os09g0361400//Os09g0361500	LOC_Os09g19734	NULL//NULL	NULL//NULL	Similar to Mitochondrial outer membrane protein porin.//Isochorismate synthase domain containing protein.	isochorismate synthase 1, chloroplast precursor, putative, expressed
38	G61708_11814154_11814641	G61708	0.409	RI	rs33_C3.vs.rs33_F3	chr09:11805571-11815537(+)	Os09g0361400//Os09g0361500	LOC_Os09g19734	NULL//NULL	NULL//NULL	Similar to Mitochondrial outer membrane protein porin.//Isochorismate synthase domain containing protein.	isochorismate synthase 1, chloroplast precursor, putative, expressed
39	G68812_21224316_21225854	G68812	-0.725	RI	rs33_C3.vs.rs33_F3	chr10:21224317-21226941(+)	Os10g0543500	LOC_Os10g39710	NULL	NULL	Six-bladed beta-propeller, TolB-like domain containing protein.	strictosidine synthase, putative, expressed
40	G40891_3148677_3149900	G40891	-0.856	RI	rs33_C3.vs.rs33_F3	chr06:3147621-3158415(-)	Os06g0162550	NULL	NULL	NULL	Carotenoid oxygenase domain containing protein.	NULL
41	G11472_8323444_8324920	G11472	-0.384	RI	rs33_C3.vs.rs33_F3	chr02:8323445-8325792(+)	Os02g0247100	LOC_Os02g14910	BZIP19	b-ZIP TRANSCRIPTION FACTOR 19	Similar to bZIP transcription factor family protein.	bZIP transcription factor family protein, putative, expressed
42	G71425_9189656_9189856	G71425	0.869	RI	rs33_C3.vs.rs33_F3	chr11:9187679-9193002(+)	Os11g0267300	LOC_Os11g16580	NULL	NULL	Similar to Endonuclease III homologue.	endonuclease III-like protein 1, putative, expressed
43	G60290_4557914_4560266	G60290	0.656	RI	rs33_C3.vs.rs33_F3	chr09:4554651-4569049(+)	Os09g0261400	LOC_Os09g08670	NULL	NULL	Protein of unknown function DUF1296 family protein.	protein of unknown function DUF1296 domain containing protein, expressed
44	G53842_3167254_3169499	G53842	0.431	RI	rs33_C3.vs.rs33_F3	chr08:3166739-3170553(-)	Os08g0155000	LOC_Os08g05880	NULL	NULL	Brix domain containing protein.	Brix domain containing protein, putative, expressed
45	G59845_2697890_2701764	G59845	-0.78	RI	rs33_C3.vs.rs33_F3	chr09:2697267-2702745(+)	Os09g0135700	LOC_Os09g05020	NULL	NULL	Protein-tyrosine phosphatase, SIW14-like domain containing protein.	tyrosine phosphatase family protein, putative, expressed
46	G63671_20897582_20899123	G63671	0.566	RI	rs33_C3.vs.rs33_F3	chr09:20897579-20908483(+)	Os09g0532700//Os09g0532800	LOC_Os09g36240//LOC_Os09g36244	NULL//NULL	NULL//NULL	Rossmann-like alpha/beta/alpha sandwich fold domain containing protein.//Similar to peptidase S8 and S53, subtilisin, kexin, sedolisin.	deoxyribodipyrimidine photolyase family protein, expressed//expressed protein
47	G62400_15360301_15362975	G62400	0.342	RI	rs33_C3.vs.rs33_F3	chr09:15358373-15369630(+)	Os09g0423700//Os09g0423800	LOC_Os09g25590//LOC_Os09g25600	NULL//AP2/EREBP153	NULL//APETALA2/ETHYLENE-RESPONSIVE ELEMENT BINDING PROTEIN 153	Heat shock protein DnaJ, cysteine-rich region domain containing protein.//Similar to AP2-1 protein (Fragment).	tsi1-interacting protein TSIP1, putative, expressed//AP2 domain containing protein, expressed
48	G62400_15362142_15362975	G62400	0.778	RI	rs33_C3.vs.rs33_F3	chr09:15358373-15369630(+)	Os09g0423700//Os09g0423800	LOC_Os09g25590//LOC_Os09g25600	NULL//AP2/EREBP153	NULL//APETALA2/ETHYLENE-RESPONSIVE ELEMENT BINDING PROTEIN 153	Heat shock protein DnaJ, cysteine-rich region domain containing protein.//Similar to AP2-1 protein (Fragment).	tsi1-interacting protein TSIP1, putative, expressed//AP2 domain containing protein, expressed
49	G48155_6017403_6020998	G48155	-0.759	RI	rs33_C3.vs.rs33_F3	chr07:6017404-6021266(-)	Os07g0211000	LOC_Os07g10970	EXO70X3	EXOCYST SUBUNIT EXO70 FAMILY PROTEIN X3	Hypothetical conserved gene.	leucine zipper protein-like, putative, expressed
50	G63348_19784181_19786779	G63348	-0.469	RI	rs33_C3.vs.rs33_F3	chr09:19783524-19786779(-)	Os09g0509700	LOC_Os09g33550	NULL	NULL	Zinc finger, B-box domain containing protein.	CCT/B-box zinc finger protein, putative, expressed
51	G71313_8993543_8994514	G71313	-0.176	RI	rs33_C3.vs.rs33_F3	chr11:8989824-8995191(+)	Os11g0264500	LOC_Os11g16310	NULL	NULL	Hypothetical conserved gene.	expressed protein
52	G23086_23374385_23374765	G23086	0.772	RI	rs33_C3.vs.rs33_F3	chr03:23367908-23384085(-)	Os03g0616700	LOC_Os03g42050	NULL	NULL	Similar to Importin-beta N-terminal domain containing protein, expressed.	exportin-7-A, putative, expressed
53	G58388_24837635_24841298	G58388	-0.166	RI	rs33_C3.vs.rs33_F3	chr08:24837636-24842098(+)	Os08g0502800	LOC_Os08g39310	NULL	NULL	SWIB/MDM2 domain containing protein.	SWIB/MDM2 domain containing protein, expressed
54	G66408_9902706_9903651	G66408	0.863	RI	rs33_C3.vs.rs33_F3	chr10:9901403-9917714(+)	Os10g0339400	LOC_Os10g19860	NULL	NULL	IQ calmodulin-binding region domain containing protein.	XI-I, putative, expressed
55	G66931_12071771_12073660	G66931	-0.229	RI	rs33_C3.vs.rs33_F3	chr10:12067610-12073660(-)	Os10g0377800	LOC_Os10g23120	NULL	NULL	Similar to ATPPOX (A. THALIANA PYRIDOXIN (PYRODOXAMINE) 5-PHOSPHATE OXIDASE)%3B pyridoxamine-phosphate oxidase.	pyridoxamine 5-phosphate oxidase family protein, putative, expressed
56	G1029_4074449_4076438	G1029	-0.137	RI	rs33_C3.vs.rs33_F3	chr01:4072894-4076438(-)	Os01g0178500	LOC_Os01g08320	IAA1	NULL	Similar to Auxin-responsive protein (Aux/IAA) (Fragment).	OsIAA1 - Auxin-responsive Aux/IAA gene family member, expressed
57	G6522_29968564_29970767	G6522	-0.185	RI	rs33_C3.vs.rs33_F3	chr01:29965064-29970767(-)	Os01g0719100	LOC_Os01g52110	NULL	NULL	RING zinc-finger protein, Stomata opening	RING finger and CHY zinc finger domain-containing protein 1, putative, expressed
58	G7388_33837387_33838445	G7388	0.418	RI	rs33_C3.vs.rs33_F3	chr01:33837388-33841176(+)	Os01g0799500	LOC_Os01g58550	NULL	NULL	Hypothetical gene.	methyladenine glycosylase, putative, expressed
59	G57696_21722266_21725055	G57696	-0.197	RI	rs33_C3.vs.rs33_F3	chr08:21722267-21726273(+)	Os08g0445700	LOC_Os08g34580	NULL	NULL	Similar to Trehalose-6-phosphate synthase.	trehalose-6-phosphate synthase, putative, expressed
60	G39120_26293696_26294314	G39120	-0.663	RI	rs33_C3.vs.rs33_F3	chr05:26292353-26294783(+)	Os05g0529400	LOC_Os05g45320	NULL	NULL	Similar to ubiquitin domain containing 1.	ubiquitin domain-containing protein 1, putative, expressed
61	G40544_1880904_1891125	G40544	0.389	RI	rs33_C3.vs.rs33_F3	chr06:1880536-1891125(+)	Os06g0135000	LOC_Os06g04399	NULL	NULL	Similar to Hypersensitive-induced reaction protein 4.	hypersensitive-induced reaction protein 4, putative, expressed
62	G10611_4293247_4294765	G10611	-0.184	RI	rs33_C3.vs.rs33_F3	chr02:4292687-4299221(-)	Os02g0177800	LOC_Os02g08120	NULL	NULL	Similar to Calmodulin-binding protein 60-B (Fragment).	calmodulin binding protein, putative, expressed
63	G56130_13948175_13949735	G56130	0.356	RI	rs33_C3.vs.rs33_F3	chr08:13943831-13950966(+)	Os08g0320300	LOC_Os08g23140	NULL	NULL	Conserved hypothetical protein.	expressed protein
64	G56003_13103462_13104306	G56003	0.43	RI	rs33_C3.vs.rs33_F3	chr08:13103463-13107442(+)	Os08g0310300	LOC_Os08g21879	NULL	NULL	Hypothetical gene.	expressed protein
65	G55970_13063775_13065674	G55970	0.117	RI	rs33_C3.vs.rs33_F3	chr08:13063776-13067391(-)	NULL	NULL	NULL	NULL	NULL	NULL
66	G56166_12864565_12865413	G56166	0.701	RI	rs33_C3.vs.rs33_F3	chr08:12853944-12874483(-)	Os08g0307400//Os08g0307540	LOC_Os08g21590	NULL//NULL	NULL//NULL	Similar to Phosphatidylinositol 3-kinase 1.//NULL	phosphatidylinositol 3-kinase, root isoform, putative, expressed
67	G63115_18310454_18314671	G63115	0.788	RI	rs33_C3.vs.rs33_F3	chr09:18307887-18314671(-)	Os09g0478100	LOC_Os09g30120	NULL	NULL	Similar to Isoform 2 of Cellulose synthase-like protein E1.	CSLE1 - cellulose synthase-like family E, expressed
68	G55526_10761008_10762203	G55526	0.224	RI	rs33_C3.vs.rs33_F3	chr08:10759593-10763665(+)	Os08g0277900	LOC_Os08g17600	NULL	NULL	Similar to Syntaxin 52 (AtSYP52).	SNARE domain containing protein, putative, expressed
69	G55046_8771056_8771502	G55046	0.593	RI	rs33_C3.vs.rs33_F3	chr08:8767726-8771583(-)	Os08g0243600	LOC_Os08g14580	NULL	NULL	Haloacid dehalogenase-like hydrolase domain containing protein.	haloacid dehalogenase-like hydrolase domain-containing protein 1A, putative, expressed
70	G8429_38398516_38401107	G8429	-0.198	RI	rs33_C3.vs.rs33_F3	chr01:38398517-38401533(-)	Os01g0884300	LOC_Os01g66120	NAC6	NAC DOMAIN-CONTAINING PROTEIN 6	No apical meristem (NAM) protein domain containing protein.	No apical meristem protein, putative, expressed
71	G8429_38400832_38401533	G8429	-0.344	RI	rs33_C3.vs.rs33_F3	chr01:38398517-38401533(-)	Os01g0884300	LOC_Os01g66120	NAC6	NAC DOMAIN-CONTAINING PROTEIN 6	No apical meristem (NAM) protein domain containing protein.	No apical meristem protein, putative, expressed
72	G70079_3093498_3096353	G70079	-0.277	RI	rs33_C3.vs.rs33_F3	chr11:3091513-3096353(+)	Os11g0163500	LOC_Os11g06410	NULL	NULL	Homeodomain-like containing protein.	homeodomain, putative, expressed
73	G43914_17586901_17589898	G43914	0.58	RI	rs33_C3.vs.rs33_F3	chr06:17586899-17590814(-)	Os06g0499500	LOC_Os06g30440	NULL	NULL	Similar to Indole-3-acetic acid-amido synthetase GH3.17 (EC 6.3.2.-) (Auxin- responsive GH3-like protein 17) (AtGH3-17).	OsGH3.7 - Probable indole-3-acetic acid-amido synthetase, expressed
74	G70292_4095800_4096480	G70292	-0.322	RI	rs33_C3.vs.rs33_F3	chr11:4094565-4101508(+)	Os11g0181800//Os11g0181700	LOC_Os11g07930//LOC_Os11g07922	NULL//NULL	NULL//NULL	Similar to Short-chain dehydrogenase Tic32.//Similar to Short-chain dehydrogenase Tic32.	oxidoreductase, short chain dehydrogenase/reductase family domain containing family, expressed//short chain dehydrogenase/reductase protein, putative, expressed
75	G54205_4709211_4709850	G54205	0.209	RI	rs33_C3.vs.rs33_F3	chr08:4709212-4711729(+)	Os08g0180400	LOC_Os08g08230	NULL	NULL	Similar to Kinesin-like protein.	kinesin-like protein, identical, putative, expressed
76	G54086_4174001_4174886	G54086	-0.54	RI	rs33_C3.vs.rs33_F3	chr08:4172146-4175703(+)	Os08g0171000	LOC_Os08g07430	NULL	NULL	Conserved hypothetical protein.	expressed protein
77	G18165_2380045_2381213	G18165	0.613	RI	rs33_C3.vs.rs33_F3	chr03:2379503-2384722(-)	Os03g0143000	LOC_Os03g04940	NULL	NULL	Conserved hypothetical protein.	methyltransferase, putative, expressed
78	G53503_1538872_1539463	G53503	0.184	RI	rs33_C3.vs.rs33_F3	chr08:1536569-1540377(+)	Os08g0126700	LOC_Os08g03310	NULL	NULL	RNA recognition motif domain domain containing protein.	zinc finger family protein, putative, expressed
79	G53503_1538872_1540291	G53503	0.11	RI	rs33_C3.vs.rs33_F3	chr08:1536569-1540377(+)	Os08g0126700	LOC_Os08g03310	NULL	NULL	RNA recognition motif domain domain containing protein.	zinc finger family protein, putative, expressed
80	G53281_468679_470183	G53281	0.526	RI	rs33_C3.vs.rs33_F3	chr08:467922-473543(+)	Os08g0109400	LOC_Os08g01780	IAA25	NULL	AUX/IAA protein family protein.	OsIAA25 - Auxin-responsive Aux/IAA gene family member, expressed
81	G53271_172049_174366	G53271	0.437	RI	rs33_C3.vs.rs33_F3	chr08:172050-179450(-)	Os08g0103000	LOC_Os08g01270	NULL	NULL	Similar to serine/threonine-protein kinase CTR1.	protein kinase family protein, putative, expressed
82	G53200_79187_82051	G53200	0.475	RI	rs33_C3.vs.rs33_F3	chr08:78198-84427(+)	Os08g0101400	LOC_Os08g01110	NULL	NULL	Similar to cDNA clone:J023074F23, full insert sequence.	expressed protein
83	G53125_29306851_29307471	G53125	-0.322	RI	rs33_C3.vs.rs33_F3	chr07:29303615-29309383(+)	Os07g0689400	LOC_Os07g48970	NULL	NULL	Similar to predicted protein.	OsPOP17 - Putative Prolyl Oligopeptidase homologue, expressed
84	G52972_28745226_28745633	G52972	-0.772	RI	rs33_C3.vs.rs33_F3	chr07:28741518-28747059(-)	Os07g0679000	LOC_Os07g48130	HAK9	HIGH-AFFINITY POTASSIUM(K+) TRANSPORTER 9	Similar to Potassium transporter 2 (AtPOT2) (AtKUP2) (AtKT2).	potassium transporter, putative, expressed
85	G55174_8966011_8967865	G55174	0.879	RI	rs33_C3.vs.rs33_F3	chr08:8966012-8977309(+)	Os08g0246700//Os08g0246800	LOC_Os08g14880	NULL//NULL	NULL//NULL	Hypothetical gene.//Hypothetical conserved gene.	transposon protein, putative, unclassified, expressed
86	G41914_7661653_7662479	G41914	-0.237	RI	rs33_C3.vs.rs33_F3	chr06:7661654-7670317(+)	Os06g0247800	LOC_Os06g13820	NULL	NULL	Non-protein coding transcript.	dynamin, putative, expressed
87	G52956_28424281_28426206	G52956	0.349	RI	rs33_C3.vs.rs33_F3	chr07:28423642-28436840(+)	Os07g0672500	LOC_Os07g47530	NULL	NULL	ATPase, AAA-type, core domain containing protein.	AAA-type ATPase family protein, putative, expressed
88	G52703_27655955_27656831	G52703	0.787	RI	rs33_C3.vs.rs33_F3	chr07:27655956-27665878(+)	Os07g0657200	LOC_Os07g46370	NULL	NULL	Similar to Sec31p.	WD domain, G-beta repeat domain containing protein, expressed
89	G52693_27590460_27592658	G52693	-0.148	RI	rs33_C3.vs.rs33_F3	chr07:27590441-27594192(-)	Os07g0656100	LOC_Os07g46240	NULL	NULL	Similar to predicted protein.	choline transporter-related, putative, expressed
90	G64218_22923533_22925052	G64218	0.589	RI	rs33_C3.vs.rs33_F3	chr09:22917615-22925659(+)	Os09g0573000	LOC_Os09g39970	NULL	NULL	Pentatricopeptide repeat domain containing protein.	expressed protein
91	G45678_25730367_25731004	G45678	-0.211	RI	rs33_C3.vs.rs33_F3	chr06:25726086-25733561(-)	Os06g0634500	LOC_Os06g42800	NULL	NULL	Similar to kinase.	STRUBBELIG-RECEPTOR FAMILY 8 precursor, putative, expressed
92	G68341_19191360_19194448	G68341	-0.136	RI	rs33_C3.vs.rs33_F3	chr10:19190119-19194448(-)	Os10g0502900	LOC_Os10g35920	NULL	NULL	Cyclin-like F-box domain containing protein.	OsFBX389 - F-box domain containing protein, expressed
93	G23264_25269134_25270069	G23264	0.19	RI	rs33_C3.vs.rs33_F3	chr03:25268197-25273015(-)	Os03g0650900	LOC_Os03g44810	NULL	NULL	Zinc finger, RING/FYVE/PHD-type domain containing protein.	expressed protein
94	G69187_22755086_22755655	G69187	0.495	RI	rs33_C3.vs.rs33_F3	chr10:22754137-22756634(+)	Os10g0573100	LOC_Os10g42250	NULL	NULL	Similar to AMMECR1 family.	expressed protein
95	G18977_5743966_5744337	G18977	0.475	RI	rs33_C3.vs.rs33_F3	chr03:5734958-5746233(+)	Os03g0209800	LOC_Os03g11140	NULL	NULL	RhoGAP domain containing protein.	pleckstrin homology domain-containing protein-related taxo, putative, expressed
96	G17064_33571863_33573174	G17064	-0.146	RI	rs33_C3.vs.rs33_F3	chr02:33569263-33574120(+)	Os02g0790500	LOC_Os02g54820	NULL	NULL	Similar to trehalose-6-phosphate synthase.	trehalose-6-phosphate synthase, putative, expressed
97	G51941_24118874_24119561	G51941	0.529	RI	rs33_C3.vs.rs33_F3	chr07:24118352-24127487(+)	Os07g0591800//Os07g0592000	LOC_Os07g40224//LOC_Os07g40240	NULL//NULL	NULL//NULL	Conserved hypothetical protein.//Gibberellin regulated protein family protein.	expressed protein//GASR9 - Gibberellin-regulated GASA/GAST/Snakin family protein precursor, expressed
98	G51941_24118874_24119574	G51941	0.266	RI	rs33_C3.vs.rs33_F3	chr07:24118352-24127487(+)	Os07g0591800//Os07g0592000	LOC_Os07g40224//LOC_Os07g40240	NULL//NULL	NULL//NULL	Conserved hypothetical protein.//Gibberellin regulated protein family protein.	expressed protein//GASR9 - Gibberellin-regulated GASA/GAST/Snakin family protein precursor, expressed
99	G51740_23541133_23541976	G51740	-0.329	RI	rs33_C3.vs.rs33_F3	chr07:23540327-23544075(+)	Os07g0581366//Os07g0581400	LOC_Os07g39310	NULL//NULL	NULL//NULL	Zinc finger, C2H2 domain containing protein.//Hypothetical gene.	ZOS7-06 - C2H2 zinc finger protein, expressed
100	G51620_23172375_23173238	G51620	0.571	RI	rs33_C3.vs.rs33_F3	chr07:23169754-23173692(+)	Os07g0573300	LOC_Os07g38580	NULL	NULL	Similar to FYVE finger-containing phosphoinositide kinase (EC 2.7.1.68) (1- phosphatidylinositol-4-phosphate 5-kinase) (PIP5K) (PtdIns(4)P-5- kinase) (PIKfyve) (p235).	zinc finger family protein, putative, expressed
101	G51528_22666035_22667768	G51528	-0.133	RI	rs33_C3.vs.rs33_F3	chr07:22666036-22670378(-)	Os07g0565300	LOC_Os07g37800	NULL	NULL	Bromodomain containing protein.	bromodomain domain containing protein, expressed
102	G38702_24304478_24305614	G38702	0.165	RI	rs33_C3.vs.rs33_F3	chr05:24301347-24311183(+)	Os05g0494800//Os05g0494900	LOC_Os05g41510	NULL//NULL	NULL//NULL	Hypothetical protein.//Similar to GTB1 (GLOBAL TRANSCRIPTION FACTOR GROUP B1)%3B RNA binding / hydrolase, acting on ester bonds / transcription elongation regulator.	SH2 motif, putative, expressed
103	G38702_24308200_24311183	G38702	-0.139	RI	rs33_C3.vs.rs33_F3	chr05:24301347-24311183(+)	Os05g0494800//Os05g0494900	LOC_Os05g41510	NULL//NULL	NULL//NULL	Hypothetical protein.//Similar to GTB1 (GLOBAL TRANSCRIPTION FACTOR GROUP B1)%3B RNA binding / hydrolase, acting on ester bonds / transcription elongation regulator.	SH2 motif, putative, expressed
104	G41570_6244122_6244590	G41570	0.207	RI	rs33_C3.vs.rs33_F3	chr06:6243660-6247719(-)	Os06g0221100	LOC_Os06g11790	NULL	NULL	TLDc domain containing protein.	TLD family protein, putative, expressed
105	G51087_20115228_20117430	G51087	0.314	RI	rs33_C3.vs.rs33_F3	chr07:20115089-20123419(-)	Os07g0520900	LOC_Os07g33670	NULL	NULL	Similar to predicted protein.	patatin-like phospholipase family protein, expressed
106	G67272_14404928_14406537	G67272	0.5	RI	rs33_C3.vs.rs33_F3	chr10:14403026-14407755(+)	Os10g0412800	LOC_Os10g27300	NULL	NULL	Conserved hypothetical protein.	expressed protein
107	G54429_5988185_5988933	G54429	-0.173	RI	rs33_C3.vs.rs33_F3	chr08:5980557-5988963(+)	Os08g0203100//Os08g0203201	LOC_Os08g10290	NULL//NULL	NULL//NULL	Hypothetical conserved gene.//Similar to SHR5-receptor-like kinase (Fragment).	SHR5-receptor-like kinase, putative, expressed
108	G50603_17908940_17909768	G50603	0.554	RI	rs33_C3.vs.rs33_F3	chr07:17907341-17912298(+)	Os07g0486500	LOC_Os07g30300	NULL	NULL	RhoGAP domain containing protein.	small G protein family protein, putative, expressed
109	G63141_18884003_18886300	G63141	-0.339	RI	rs33_C3.vs.rs33_F3	chr09:18879788-18886387(-)	Os09g0490200	LOC_Os09g31400	NULL	NULL	Similar to EIL3.	ethylene-insensitive 3, putative, expressed
110	G10465_3307762_3308887	G10465	0.75	RI	rs33_C3.vs.rs33_F3	chr02:3297210-3318385(+)	Os02g0161200	LOC_Os02g06592//LOC_Os02g06584	C3H13	ZINC FINGER CCCH DOMAIN-CONTAINING PROTEIN 13	Zinc finger, CCCH-type domain containing protein.	SNF2 family N-terminal domain containing protein, expressed//zinc finger C-x8-C-x5-C-x3-H type family protein, expressed
111	G50095_15595750_15598944	G50095	0.883	RI	rs33_C3.vs.rs33_F3	chr07:15595751-15600609(+)	Os07g0452400	LOC_Os07g26920//LOC_Os07g26930	NULL	NULL	3-5 exonuclease domain containing protein.	expressed protein//expressed protein
112	G50121_15075171_15076266	G50121	-0.5	RI	rs33_C3.vs.rs33_F3	chr07:15066567-15077963(-)	Os07g0444000	LOC_Os07g26210	NULL	NULL	Similar to predicted protein.	non-lysosomal glucosylceramidase, putative, expressed
113	G71307_9065186_9066712	G71307	-0.758	RI	rs33_C3.vs.rs33_F3	chr11:9064935-9069466(-)	Os11g0265300	LOC_Os11g16400	NULL	NULL	NULL	expressed protein
114	G49560_12920395_12921136	G49560	0.104	RI	rs33_C3.vs.rs33_F3	chr07:12916180-12924325(-)	Os07g0412100	LOC_Os07g22930	GBSSII	GRANULE BOUND STARCH SYNTHASE II	Granule-bound starch synthase 2, Starch biosynthesis	starch synthase, putative, expressed
115	G49473_12653783_12655129	G49473	-0.133	RI	rs33_C3.vs.rs33_F3	chr07:12652042-12656455(-)	Os07g0407700	LOC_Os07g22494	NULL	NULL	Hypothetical conserved gene.	expressed protein
116	G17659_189332_190404	G17659	-0.194	RI	rs33_C3.vs.rs33_F3	chr03:189333-191297(+)	Os03g0102700	LOC_Os03g01270	EXPB7	BETA-EXPANSIN 7	Similar to Expansin-B7.	expansin precursor, putative, expressed
117	G17659_190219_191297	G17659	-0.222	RI	rs33_C3.vs.rs33_F3	chr03:189333-191297(+)	Os03g0102700	LOC_Os03g01270	EXPB7	BETA-EXPANSIN 7	Similar to Expansin-B7.	expansin precursor, putative, expressed
118	G75817_1221757_1222200	G75817	0.166	RI	rs33_C3.vs.rs33_F3	chr12:1216537-1225034(-)	Os12g0125400	LOC_Os12g03190	NULL	NULL	Similar to Homoserine dehydrogenase-like protein.	bifunctional aspartokinase/homoserine dehydrogenase, putative, expressed
119	G48996_10276838_10277218	G48996	-0.129	RI	rs33_C3.vs.rs33_F3	chr07:10274149-10277898(+)	Os07g0275300	LOC_Os07g17400	NULL	NULL	Zinc finger, RING/FYVE/PHD-type domain containing protein.	zinc finger, RING-type, putative, expressed
120	G22965_23625049_23627555	G22965	0.499	RI	rs33_C3.vs.rs33_F3	chr03:23622731-23630664(-)	Os03g0622500	LOC_Os03g42464	NULL	NULL	Hypothetical gene.	expressed protein
121	G13142_15732004_15733134	G13142	0.359	RI	rs33_C3.vs.rs33_F3	chr02:15728898-15733539(-)	Os02g0467400	NULL	NULL	NULL	Hypothetical protein.	NULL
122	G48426_7753946_7754966	G48426	-0.561	RI	rs33_C3.vs.rs33_F3	chr07:7753929-7757897(-)	Os07g0239600	LOC_Os07g13540	NULL	NULL	Pentatricopeptide repeat domain containing protein.	pentatricopeptide repeat domain containing protein, putative, expressed
123	G48418_7623063_7624955	G48418	0.151	RI	rs33_C3.vs.rs33_F3	chr07:7621487-7626716(+)	Os07g0236800	LOC_Os07g13270	NULL	NULL	Snf7 family protein.	SNF7 domain containing protein, putative, expressed
124	G48430_7580974_7582633	G48430	0.163	RI	rs33_C3.vs.rs33_F3	chr07:7580975-7583777(-)	Os07g0236200	LOC_Os07g13234	NULL	NULL	Hypothetical conserved gene.	expressed protein
125	G48246_6696334_6697544	G48246	0.809	RI	rs33_C3.vs.rs33_F3	chr07:6694589-6698625(-)	Os07g0221300	NULL	NULL	NULL	Hypothetical conserved gene.	NULL
126	G26684_4383888_4385562	G26684	0.613	RI	rs33_C3.vs.rs33_F3	chr04:4382052-4385913(+)	Os04g0164300	NULL	NULL	NULL	Ribosomal protein S12/S23 domain containing protein.	NULL
127	G47516_3252315_3254530	G47516	0.703	RI	rs33_C3.vs.rs33_F3	chr07:3252316-3255822(+)	Os07g0160500	LOC_Os07g06670	NULL	NULL	F-box domain, Skp2-like domain containing protein.	OsFBL35 - F-box domain and LRR containing protein, expressed
128	G47371_2207420_2208234	G47371	-0.173	RI	rs33_C3.vs.rs33_F3	chr07:2206880-2210741(+)	Os07g0143200	LOC_Os07g05010	PIL14	NULL	Similar to Helix-loop-helix DNA-binding domain containing protein, expressed.	helix-loop-helix DNA-binding domain containing protein, expressed
129	G9228_41949820_41950090	G9228	-0.109	RI	rs33_C3.vs.rs33_F3	chr01:41948952-41952388(+)	Os01g0952500	LOC_Os01g72330	RR4	A-TYPE RESPONSE REGULATOR 4	A-type response regulator, Cytokinin signaling	OsRR4 type-A response regulator, expressed
130	G47250_1834000_1834277	G47250	0.272	RI	rs33_C3.vs.rs33_F3	chr07:1832794-1835739(-)	Os07g0134400	LOC_Os07g04200	NULL	NULL	Similar to bacterial transferase hexapeptide repeat-containing protein.	bacterial transferase hexapeptide domain containing protein, expressed
131	G49510_12568005_12568459	G49510	0.123	RI	rs33_C3.vs.rs33_F3	chr07:12565818-12570194(+)	Os07g0406600	LOC_Os07g22390	NULL	NULL	DDHD domain containing protein.	ankyrin repeat domain containing protein, expressed
132	G47050_1019427_1019902	G47050	1	RI	rs33_C3.vs.rs33_F3	chr07:1014993-1021609(-)	Os07g0119000	LOC_Os07g02780	NULL	NULL	Similar to MAP3K gamma protein kinase (Fragment).	STE_MEKK_ste11_MAP3K.20 - STE kinases include homologs to sterile 7, sterile 11 and sterile 20 from yeast, expressed
133	G46910_515824_517265	G46910	1	RI	rs33_C3.vs.rs33_F3	chr07:515825-521967(+)	Os07g0109400	LOC_Os07g01860	NULL	NULL	Conserved hypothetical protein.	expressed protein
134	G46921_335851_336368	G46921	-0.18	RI	rs33_C3.vs.rs33_F3	chr07:335223-343722(-)	Os07g0106000	LOC_Os07g01540	NULL	NULL	Similar to predicted protein.	Ser/Thr protein phosphatase family protein, putative, expressed
135	G50872_19589703_19591192	G50872	-0.855	RI	rs33_C3.vs.rs33_F3	chr07:19588806-19595618(+)	Os07g0511900	NULL	NULL	NULL	Conserved hypothetical protein.	NULL
136	G50872_19591123_19592289	G50872	0.499	RI	rs33_C3.vs.rs33_F3	chr07:19588806-19595618(+)	Os07g0511900	NULL	NULL	NULL	Conserved hypothetical protein.	NULL
137	G50872_19591280_19592944	G50872	-0.11	RI	rs33_C3.vs.rs33_F3	chr07:19588806-19595618(+)	Os07g0511900	NULL	NULL	NULL	Conserved hypothetical protein.	NULL
138	G65816_7336633_7336918	G65816	-0.117	RI	rs33_C3.vs.rs33_F3	chr10:7334803-7338862(-)	Os10g0203000	LOC_Os10g13550	NULL	NULL	Similar to predicted protein.	endonuclease/exonuclease/phosphatase family domain containing protein, expressed
139	G65816_7336633_7337230	G65816	-0.182	RI	rs33_C3.vs.rs33_F3	chr10:7334803-7338862(-)	Os10g0203000	LOC_Os10g13550	NULL	NULL	Similar to predicted protein.	endonuclease/exonuclease/phosphatase family domain containing protein, expressed
140	G46729_30915028_30916093	G46729	0.292	RI	rs33_C3.vs.rs33_F3	chr06:30915029-30918862(-)	Os06g0726800	LOC_Os06g51110	CYCB2%3B2	CYCLIN-B2-2	G2/mitotic-specific cyclin 2 (B-like cyclin) (CycOs2).	cyclin, putative, expressed
141	G46708_30846682_30848028	G46708	-0.514	RI	rs33_C3.vs.rs33_F3	chr06:30846360-30848028(+)	Os06g0725300	LOC_Os06g50960	NULL	NULL	Barwin-related endoglucanase domain containing protein.	expansin precursor, putative, expressed
142	G46707_30838913_30839465	G46707	-0.139	RI	rs33_C3.vs.rs33_F3	chr06:30837989-30839952(-)	Os06g0725200	LOC_Os06g50950	GELP90	GDSL ESTERASE/LIPASE PROTEIN 90	Lipase, GDSL domain containing protein.	GDSL-like lipase/acylhydrolase, putative, expressed
143	G41865_7480066_7481135	G41865	0.138	RI	rs33_C3.vs.rs33_F3	chr06:7480067-7482254(-)	Os06g0244000	LOC_Os06g13560	NULL	NULL	Similar to anthranilic acid methyltransferase 3.	SAM dependent carboxyl methyltransferase, putative, expressed
144	G46505_29940916_29943055	G46505	-0.186	RI	rs33_C3.vs.rs33_F3	chr06:29939759-29945659(-)	Os06g0707800	LOC_Os06g49420	NULL	NULL	Similar to OSIGBa0148A10.13 protein.	retrotransposon protein, putative, unclassified, expressed
145	G46058_27970336_27971202	G46058	-0.54	RI	rs33_C3.vs.rs33_F3	chr06:27960842-27971860(+)	Os06g0673700	LOC_Os06g46149	NULL	NULL	Hypothetical protein.	serine/arginine repetitive matrix protein 1, putative, expressed
146	G46058_27971298_27971860	G46058	-0.351	RI	rs33_C3.vs.rs33_F3	chr06:27960842-27971860(+)	Os06g0673700	LOC_Os06g46149	NULL	NULL	Hypothetical protein.	serine/arginine repetitive matrix protein 1, putative, expressed
147	G5204_24247359_24248049	G5204	1	RI	rs33_C3.vs.rs33_F3	chr01:24245437-24249379(-)	Os01g0612000	LOC_Os01g42630	DNMT2	DNA METHYLTRANSFERASE 2	Similar to DNA methyl transferase4.	C-5 cytosine-specific DNA methylase, putative, expressed
148	G45929_27277239_27277704	G45929	0.574	RI	rs33_C3.vs.rs33_F3	chr06:27275225-27278872(-)	Os06g0661800	LOC_Os06g45100	NULL	NULL	Similar to Cryptochrome dash (Fragment).	FAD binding domain of DNA photolyase domain containing protein, expressed
149	G45878_27126299_27126977	G45878	0.653	RI	rs33_C3.vs.rs33_F3	chr06:27123569-27129576(-)	Os06g0659200	LOC_Os06g44870//LOC_Os06g44880	NULL	NULL	Intron maturase, type II family protein.	expressed protein//type II intron maturase protein, putative, expressed
150	G44849_22307121_22310743	G44849	-0.615	RI	rs33_C3.vs.rs33_F3	chr06:22307122-22313391(+)	Os06g0574500	LOC_Os06g37660	PP2A-1	PROTEIN PHOSPHATASE 2A CATALYTIC SUBUNIT 1	Protein phosphatase 2A.	OsPP2Ac-1 - Phosphatase 2A isoform 1 belonging to family 1, expressed
151	G45777_26647253_26647896	G45777	-0.194	RI	rs33_C3.vs.rs33_F3	chr06:26646324-26647896(-)	Os06g0650900	LOC_Os06g44160	NULL	NULL	Heat shock protein DnaJ family protein.	heat shock protein DnaJ, putative, expressed
152	G45719_26194809_26196659	G45719	0.714	RI	rs33_C3.vs.rs33_F3	chr06:26189437-26198119(-)	Os06g0643000	LOC_Os06g43560	NULL	NULL	Phox-like domain containing protein.	phox domain-containing protein, putative, expressed
153	G68769_20931100_20934597	G68769	-0.855	RI	rs33_C3.vs.rs33_F3	chr10:20929603-20934597(-)	Os10g0537300	LOC_Os10g39200	NULL	NULL	Conserved hypothetical protein.	expressed protein
154	G60498_5848710_5849836	G60498	-0.111	RI	rs33_C3.vs.rs33_F3	chr09:5846116-5851899(-)	Os09g0279100	LOC_Os09g10720	NULL	NULL	Hypothetical conserved gene.	AP2-associated protein kinase 1, putative, expressed
155	G54053_4066500_4068303	G54053	0.571	RI	rs33_C3.vs.rs33_F3	chr08:4065431-4069282(+)	Os08g0169600	LOC_Os08g07280	NULL	NULL	RNA polymerase II transcription factor SIII, subunit A domain containing protein.	expressed protein
156	G45111_23501991_23502824	G45111	-0.221	RI	rs33_C3.vs.rs33_F3	chr06:23501973-23503503(+)	Os06g0597000	LOC_Os06g39590	NULL	NULL	Similar to Auxin-responsive protein IAA23.	OsIAA23 - Auxin-responsive Aux/IAA gene family member, expressed
157	G41434_5465374_5466089	G41434	0.136	RI	rs33_C3.vs.rs33_F3	chr06:5461001-5471943(-)	Os06g0207700	LOC_Os06g10580	CNGC11	CYCLIC NUCLEOTIDE GATED CHANNEL 11	Similar to predicted protein.	cyclic nucleotide-gated ion channel, putative, expressed
158	G44312_19544566_19547554	G44312	0.5	RI	rs33_C3.vs.rs33_F3	chr06:19544567-19553014(+)	Os06g0527100	LOC_Os06g33570	CNGC12	CYCLIC NUCLEOTIDE GATED CHANNEL 12	Similar to Cyclic nucleotide-gated channel A (Fragment).	cyclic nucleotide-gated ion channel 1, putative, expressed
159	G43945_17610153_17610995	G43945	0.534	RI	rs33_C3.vs.rs33_F3	chr06:17609748-17614873(+)	Os06g0500100	LOC_Os06g30470	NULL	NULL	Conserved hypothetical protein.	expressed protein
160	G43918_17276575_17278533	G43918	-0.759	RI	rs33_C3.vs.rs33_F3	chr06:17272729-17281026(+)	Os06g0495700	LOC_Os06g30020	NULL	NULL	Beta tubulin, autoregulation binding site domain containing protein.	PSP domain containing protein, expressed
161	G43811_16991719_16994437	G43811	0.518	RI	rs33_C3.vs.rs33_F3	chr06:16991720-16995018(-)	Os06g0491800	LOC_Os06g29630	NULL	NULL	HAT dimerisation domain containing protein.	transposon protein, putative, unclassified, expressed
162	G58649_26064518_26066407	G58649	-0.246	RI	rs33_C3.vs.rs33_F3	chr08:26062466-26069841(+)	Os08g0524100	LOC_Os08g41270	NULL	NULL	Similar to Type II inositol-1,4,5-trisphosphate 5-phosphatase 12 (EC 3.1.3.36) (At5PTase12) (FRAGILE FIBER3 protein).	endonuclease/exonuclease/phosphatase family domain containing protein, expressed
163	G58649_26067083_26068110	G58649	0.442	RI	rs33_C3.vs.rs33_F3	chr08:26062466-26069841(+)	Os08g0524100	LOC_Os08g41270	NULL	NULL	Similar to Type II inositol-1,4,5-trisphosphate 5-phosphatase 12 (EC 3.1.3.36) (At5PTase12) (FRAGILE FIBER3 protein).	endonuclease/exonuclease/phosphatase family domain containing protein, expressed
164	G42617_11714654_11717211	G42617	-0.169	RI	rs33_C3.vs.rs33_F3	chr06:11712592-11717211(+)	Os06g0308800	LOC_Os06g20390	NULL	NULL	Protein of unknown function DUF605 family protein.	expressed protein
165	G63404_19992012_19992882	G63404	0.601	RI	rs33_C3.vs.rs33_F3	chr09:19991623-19995868(+)	Os09g0513600	LOC_Os09g33860	RLCK277	RECEPTOR-LIKE CYTOPLASMIC KINASE 277	Similar to predicted protein.	protein kinase, putative, expressed
166	G10266_2841720_2842983	G10266	0.123	RI	rs33_C3.vs.rs33_F3	chr02:2838179-2850175(+)	Os02g0151600	LOC_Os02g05780	NULL	NULL	Ketol-acid reductoisomerase, chloroplast precursor (EC 1.1.1.86) (Acetohydroxy-acid reductoisomerase) (Alpha-keto-beta-hydroxylacil reductoisomerase).	expressed protein
167	G41805_7500161_7500580	G41805	-0.862	RI	rs33_C3.vs.rs33_F3	chr06:7497938-7500580(-)	Os06g0244200	LOC_Os06g13580	NULL	NULL	Conserved hypothetical protein.	expressed protein
168	G41649_6811109_6811896	G41649	-0.202	RI	rs33_C3.vs.rs33_F3	chr06:6809504-6811963(-)	Os06g0231600	LOC_Os06g12560	NULL	NULL	Similar to RING-H2 finger protein ATL1Q.	zinc finger, C3HC4 type, domain containing protein, expressed
169	G65455_5584545_5585549	G65455	0.482	RI	rs33_C3.vs.rs33_F3	chr10:5577483-5586727(-)	Os10g0181200	LOC_Os10g10170//LOC_Os10g10175	NULL	NULL	Similar to (RAP Annotation release2) Protein prenyltransferase domain containing protein.	PPR repeat domain containing protein, putative, expressed//expressed protein
170	G41385_5451043_5451784	G41385	-0.135	RI	rs33_C3.vs.rs33_F3	chr06:5449478-5452491(+)	Os06g0207500	LOC_Os06g10560	NULL	NULL	Similar to predicted protein.	leaf senescence related protein, putative, expressed
171	G64160_22886868_22887243	G64160	-0.738	RI	rs33_C3.vs.rs33_F3	chr09:22881024-22887592(-)	Os09g0572400	LOC_Os09g39910	ABCF5	ABC TRANSPORTER F FAMILY MEMBER 5	Similar to Abcf2-prov protein.	ABC transporter, ATP-binding protein, putative, expressed
172	G41338_5196600_5198557	G41338	-0.363	RI	rs33_C3.vs.rs33_F3	chr06:5196601-5199451(-)	Os06g0202900	LOC_Os06g10160	RLCK203	RECEPTOR-LIKE CYTOPLASMIC KINASE 203	Serine/threonine protein kinase domain containing protein.	tyrosine protein kinase domain containing protein, putative, expressed
173	G41338_5198420_5199451	G41338	-0.153	RI	rs33_C3.vs.rs33_F3	chr06:5196601-5199451(-)	Os06g0202900	LOC_Os06g10160	RLCK203	RECEPTOR-LIKE CYTOPLASMIC KINASE 203	Serine/threonine protein kinase domain containing protein.	tyrosine protein kinase domain containing protein, putative, expressed
174	G41357_5036115_5038017	G41357	0.184	RI	rs33_C3.vs.rs33_F3	chr06:5036116-5041239(-)	Os06g0199200	LOC_Os06g09890	NULL	NULL	Similar to smr domain containing protein.	smr domain containing protein, expressed
175	G41255_4712808_4715123	G41255	-0.933	RI	rs33_C3.vs.rs33_F3	chr06:4709743-4715552(-)	Os06g0193400	LOC_Os06g09370	NULL	NULL	Similar to BHLH transcription factor.	PTF1, putative, expressed
176	G40973_3417003_3417636	G40973	-0.503	RI	rs33_C3.vs.rs33_F3	chr06:3408660-3418661(+)	Os06g0167500	LOC_Os06g07130	NULL	NULL	Hypothetical conserved gene.	SHR5-receptor-like kinase, putative, expressed
177	G40634_2188680_2190197	G40634	0.264	RI	rs33_C3.vs.rs33_F3	chr06:2188378-2195278(+)	Os06g0142000//Os06g0142050	LOC_Os06g04970	NULL//NULL	NULL//NULL	Hypothetical conserved gene.//Similar to H0913C04.9 protein.	expressed protein
178	G40634_2189901_2190414	G40634	0.375	RI	rs33_C3.vs.rs33_F3	chr06:2188378-2195278(+)	Os06g0142000//Os06g0142050	LOC_Os06g04970	NULL//NULL	NULL//NULL	Hypothetical conserved gene.//Similar to H0913C04.9 protein.	expressed protein
179	G40634_2194151_2195116	G40634	-0.124	RI	rs33_C3.vs.rs33_F3	chr06:2188378-2195278(+)	Os06g0142000//Os06g0142050	LOC_Os06g04970	NULL//NULL	NULL//NULL	Hypothetical conserved gene.//Similar to H0913C04.9 protein.	expressed protein
180	G40610_2144675_2145005	G40610	-0.345	RI	rs33_C3.vs.rs33_F3	chr06:2140038-2146619(-)	Os06g0140800	LOC_Os06g04880	NULL	NULL	Similar to Serine threonine kinase.	serine threonine kinase, putative, expressed
181	G40610_2142564_2146137	G40610	0.963	RI	rs33_C3.vs.rs33_F3	chr06:2140038-2146619(-)	Os06g0140800	LOC_Os06g04880	NULL	NULL	Similar to Serine threonine kinase.	serine threonine kinase, putative, expressed
182	G62582_16328402_16329180	G62582	-0.245	RI	rs33_C3.vs.rs33_F3	chr09:16325947-16329926(+)	Os09g0440200	LOC_Os09g26870	NULL	NULL	Similar to predicted protein.	BRCA1 C Terminus domain containing protein, expressed
183	G66702_11737428_11738446	G66702	0.105	RI	rs33_C3.vs.rs33_F3	chr10:11737340-11739182(-)	Os10g0371200	NULL	NULL	NULL	Conserved hypothetical protein.	NULL
184	G40418_1184723_1188416	G40418	-0.331	RI	rs33_C3.vs.rs33_F3	chr06:1184724-1209114(-)	Os06g0122500//Os06g0122800	LOC_Os06g03165//LOC_Os06g03200	NULL//NULL	NULL//NULL	Conserved hypothetical protein.//Hypothetical conserved gene.	expressed protein//expressed protein
185	G40418_1188666_1189690	G40418	-0.672	RI	rs33_C3.vs.rs33_F3	chr06:1184724-1209114(-)	Os06g0122500//Os06g0122800	LOC_Os06g03165//LOC_Os06g03200	NULL//NULL	NULL//NULL	Conserved hypothetical protein.//Hypothetical conserved gene.	expressed protein//expressed protein
186	G40418_1207033_1208091	G40418	0.234	RI	rs33_C3.vs.rs33_F3	chr06:1184724-1209114(-)	Os06g0122500//Os06g0122800	LOC_Os06g03165//LOC_Os06g03200	NULL//NULL	NULL//NULL	Conserved hypothetical protein.//Hypothetical conserved gene.	expressed protein//expressed protein
187	G39287_26702085_26702386	G39287	0.439	RI	rs33_C3.vs.rs33_F3	chr05:26685979-26705160(+)	Os05g0537200//Os05g0537300	LOC_Os05g46030	NULL//NULL	NULL//NULL	Similar to Myosin XI (Fragment).//Similar to Unconventional myosin heavy chain.	myosin head family protein, expressed
188	G25699_36366134_36367632	G25699	0.241	RI	rs33_C3.vs.rs33_F3	chr03:36365567-36368003(-)	Os03g0861400	LOC_Os03g64340	NULL	NULL	Hypothetical conserved gene.	heavy metal-associated domain containing protein, expressed
189	G39898_29343912_29344369	G39898	-0.136	RI	rs33_C3.vs.rs33_F3	chr05:29341241-29345683(+)	Os05g0589200	LOC_Os05g51150	SIG3	SIGMA FACTOR 3	RNA polymerase sigma factor, region 2 domain containing protein.	RNA polymerase sigma factor, putative, expressed
190	G6193_28695969_28697661	G6193	0.81	RI	rs33_C3.vs.rs33_F3	chr01:28683871-28698627(-)	Os01g0694300//Os01g0694400	LOC_Os01g49940	NULL//NULL	NULL//NULL	Similar to T17H3.9.//Conserved hypothetical protein.	ESP4, putative, expressed
191	G55131_8958158_8961528	G55131	0.382	RI	rs33_C3.vs.rs33_F3	chr08:8955262-8961528(+)	Os08g0246400	LOC_Os08g14860	NULL	NULL	Similar to Ubiquinol-cytochrome c reductase complex 14 kDa protein (EC 1.10.2.2) (CR14).	cytochrome b-c1 complex subunit 7, putative, expressed
192	G55131_8958576_8961528	G55131	0.309	RI	rs33_C3.vs.rs33_F3	chr08:8955262-8961528(+)	Os08g0246400	LOC_Os08g14860	NULL	NULL	Similar to Ubiquinol-cytochrome c reductase complex 14 kDa protein (EC 1.10.2.2) (CR14).	cytochrome b-c1 complex subunit 7, putative, expressed
193	G39797_28552838_28553183	G39797	-0.107	RI	rs33_C3.vs.rs33_F3	chr05:28551310-28557309(-)	Os05g0573300	LOC_Os05g49770	NULL	NULL	Similar to CTP synthase 1 (EC 6.3.4.2) (UTP--ammonia ligase 1) (CTP synthetase 1).	CTP synthase, putative, expressed
194	G39589_28184947_28185771	G39589	-0.285	RI	rs33_C3.vs.rs33_F3	chr05:28183033-28188697(+)	Os05g0566300	LOC_Os05g49130	NULL	NULL	PRC-barrel domain containing protein.	16S rRNA processing protein RimM containing protein, expressed
195	G39575_28176516_28178187	G39575	-0.836	RI	rs33_C3.vs.rs33_F3	chr05:28176517-28183009(+)	Os05g0566200	LOC_Os05g49120	NULL	NULL	NLI interacting factor domain containing protein.	NLI interacting factor-like phosphatase, putative, expressed
196	G39576_28091303_28092428	G39576	-0.168	RI	rs33_C3.vs.rs33_F3	chr05:28085120-28092428(+)	Os05g0564300	LOC_Os05g48970	NULL	NULL	Zinc finger, RING/FYVE/PHD-type domain containing protein.	zinc finger, C3HC4 type domain containing protein, expressed
197	G39558_28080375_28082963	G39558	0.476	RI	rs33_C3.vs.rs33_F3	chr05:28080212-28082963(+)	Os05g0564200	LOC_Os05g48960	C3H38	ZINC FINGER CCCH DOMAIN-CONTAINING PROTEIN 38	U2 snRNP auxiliary factor, small subunit.	splicing factor U2AF, putative, expressed
198	G67835_17020471_17020778	G67835	-0.676	RI	rs33_C3.vs.rs33_F3	chr10:17018823-17021638(+)	Os10g0462432	LOC_Os10g32500	NULL	NULL	NULL	expressed protein
199	G39532_27951959_27952471	G39532	0.42	RI	rs33_C3.vs.rs33_F3	chr05:27950781-27955475(-)	Os05g0561800	LOC_Os05g48770	NULL	NULL	Hypothetical conserved gene.	expressed protein
200	G39421_27525715_27526242	G39421	-0.122	RI	rs33_C3.vs.rs33_F3	chr05:27524566-27526242(-)	Os05g0553400	LOC_Os05g48010	NULL	NULL	Similar to Myb-related transcription factor-like protein (MYB transcription factor).	MYB family transcription factor, putative, expressed
201	G39284_26963987_26964574	G39284	0.313	RI	rs33_C3.vs.rs33_F3	chr05:26962970-26965906(+)	Os05g0543300	LOC_Os05g46570	NULL	NULL	WD40 repeat, region domain containing protein.	WD domain, G-beta repeat domain containing protein, expressed
202	G39247_26815563_26818495	G39247	-0.152	RI	rs33_C3.vs.rs33_F3	chr05:26815564-26818736(-)	Os05g0539800	LOC_Os05g46240	NULL	NULL	Protein of unknown function DUF778 family protein.	green ripe-like, putative, expressed
203	G67774_16153378_16154562	G67774	0.28	RI	rs33_C3.vs.rs33_F3	chr10:16151078-16160090(-)	Os10g0446600	LOC_Os10g30951	NULL	NULL	Conserved hypothetical protein.	expressed protein
204	G67774_16153378_16156295	G67774	0.4	RI	rs33_C3.vs.rs33_F3	chr10:16151078-16160090(-)	Os10g0446600	LOC_Os10g30951	NULL	NULL	Conserved hypothetical protein.	expressed protein
205	G52853_28167099_28167621	G52853	-0.114	RI	rs33_C3.vs.rs33_F3	chr07:28164412-28169367(+)	Os07g0666900	LOC_Os07g47100	NULL	NULL	Similar to Sodium/hydrogen exchanger.	transporter, monovalent cation:proton antiporter-2 family, putative, expressed
206	G49845_13526058_13526819	G49845	0.325	RI	rs33_C3.vs.rs33_F3	chr07:13523232-13530876(-)	Os07g0421200	LOC_Os07g23930	NULL	NULL	Synaptojanin, N-terminal domain containing protein.	expressed protein
207	G49845_13527321_13528272	G49845	0.158	RI	rs33_C3.vs.rs33_F3	chr07:13523232-13530876(-)	Os07g0421200	LOC_Os07g23930	NULL	NULL	Synaptojanin, N-terminal domain containing protein.	expressed protein
208	G49845_13530005_13530616	G49845	0.89	RI	rs33_C3.vs.rs33_F3	chr07:13523232-13530876(-)	Os07g0421200	LOC_Os07g23930	NULL	NULL	Synaptojanin, N-terminal domain containing protein.	expressed protein
209	G73471_19595278_19596476	G73471	-0.277	RI	rs33_C3.vs.rs33_F3	chr11:19588956-19596476(-)	Os11g0537400	LOC_Os11g33120	RBOHI	RESPIRATORY BURST OXIDASE HOMOLOG I	Similar to respiratory burst oxidase-like protein D.	respiratory burst oxidase, putative, expressed
210	G34078_2632334_2634236	G34078	0.585	RI	rs33_C3.vs.rs33_F3	chr05:2632335-2636575(+)	Os05g0145900	LOC_Os05g05346	NULL	NULL	Hypothetical protein.	expressed protein
211	G34078_2632334_2634431	G34078	0.115	RI	rs33_C3.vs.rs33_F3	chr05:2632335-2636575(+)	Os05g0145900	LOC_Os05g05346	NULL	NULL	Hypothetical protein.	expressed protein
212	G33301_34839432_34840095	G33301	-0.617	RI	rs33_C3.vs.rs33_F3	chr04:34839433-34843336(+)	Os04g0682500	LOC_Os04g58600	NULL	NULL	Peptidase T2, asparaginase 2 domain containing protein.	L-asparaginase precursor protein, putative, expressed
213	G33108_33764671_33766330	G33108	0.135	RI	rs33_C3.vs.rs33_F3	chr04:33764672-33772523(-)	Os04g0661700	LOC_Os04g56630	NULL	NULL	Similar to H0112G12.14 protein.	transposon protein, putative, unclassified, expressed
214	G33108_33769361_33770713	G33108	-0.585	RI	rs33_C3.vs.rs33_F3	chr04:33764672-33772523(-)	Os04g0661700	LOC_Os04g56630	NULL	NULL	Similar to H0112G12.14 protein.	transposon protein, putative, unclassified, expressed
215	G19951_10163440_10164521	G19951	-0.17	RI	rs33_C3.vs.rs33_F3	chr03:10163441-10166418(+)	Os03g0292100	LOC_Os03g18150	NULL	NULL	Hypothetical conserved gene.	protein phosphatase 2C, putative, expressed
216	G51015_20249138_20251310	G51015	0.409	RI	rs33_C3.vs.rs33_F3	chr07:20249139-20253102(+)	Os07g0522900	LOC_Os07g33850	NULL	NULL	Similar to SGP1 monomeric G-protein.	ras-related protein, putative, expressed
217	G53692_2389728_2391401	G53692	0.857	RI	rs33_C3.vs.rs33_F3	chr08:2389729-2393042(+)	Os08g0143500	LOC_Os08g04790	NULL	NULL	Similar to xylosyltransferase 2.	xylosyltransferase, putative, expressed
218	G25565_35693285_35693820	G25565	-0.212	RI	rs33_C3.vs.rs33_F3	chr03:35692751-35699171(-)	Os03g0848700	LOC_Os03g63150	BPH14	BROWN PLANTHOPPER RESISTANCE 14	Similar to TDRGA-1 (Fragment).	powdery mildew resistance protein PM3b, putative, expressed
219	G63446_20107033_20110708	G63446	0.507	RI	rs33_C3.vs.rs33_F3	chr09:20107034-20114569(-)	Os09g0516300	LOC_Os09g34070	NULL	NULL	Nucleotide-binding, alpha-beta plait domain containing protein.	RNA recognition motif containing protein, expressed
220	G5034_23501118_23502379	G5034	-1	RI	rs33_C3.vs.rs33_F3	chr01:23498443-23502379(+)	Os01g0598200	LOC_Os01g41510	CBL5	CALCINEURIN B-LIKE PROTEIN 5	Similar to Calcineurin B-like protein 8.	calcineurin B, putative, expressed
221	G79571_18335387_18338063	G79571	0.911	RI	rs33_C3.vs.rs33_F3	chr12:18334665-18349360(+)	Os12g0489100//Os12g0489200	LOC_Os12g30540	NULL//NULL	NULL//NULL	Similar to Ubiquitin-specific protease 12.//Ubiquitin-specific protease 12.	ubiquitin carboxyl-terminal hydrolase, putative, expressed
222	G38097_21751405_21751797	G38097	-1	RI	rs33_C3.vs.rs33_F3	chr05:21750701-21754164(+)	Os05g0444300	LOC_Os05g37200	NULL	NULL	Protein of unknown function DUF914, eukaryotic family protein.	solute carrier family 35 member F2, putative, expressed
223	G61532_11531175_11533560	G61532	0.169	RI	rs33_C3.vs.rs33_F3	chr09:11529970-11533560(-)	Os09g0357250	NULL	NULL	NULL	Conserved hypothetical protein.	NULL
224	G37981_21122503_21123232	G37981	0.893	RI	rs33_C3.vs.rs33_F3	chr05:21120785-21127240(+)	Os05g0430300	LOC_Os05g35530	NULL	NULL	Similar to predicted protein.	expressed protein
225	G75089_26312049_26312789	G75089	0.489	RI	rs33_C3.vs.rs33_F3	chr11:26310681-26312789(-)	Os11g0657200	LOC_Os11g43610	NULL	NULL	2OG-Fe(II) oxygenase domain containing protein.	oxidoreductase, 2OG-Fe oxygenase family protein, putative, expressed
226	G75089_26311638_26312789	G75089	0.811	RI	rs33_C3.vs.rs33_F3	chr11:26310681-26312789(-)	Os11g0657200	LOC_Os11g43610	NULL	NULL	2OG-Fe(II) oxygenase domain containing protein.	oxidoreductase, 2OG-Fe oxygenase family protein, putative, expressed
227	G15689_27549672_27551592	G15689	-0.195	RI	rs33_C3.vs.rs33_F3	chr02:27548399-27551592(+)	Os02g0675800	LOC_Os02g45320	NULL	NULL	Cyclin-like F-box domain containing protein.	OsFBX58 - F-box domain containing protein, expressed
228	G75929_1608553_1609866	G75929	0.461	RI	rs33_C3.vs.rs33_F3	chr12:1606073-1616757(-)	Os12g0133100	LOC_Os12g03899	NULL	NULL	Similar to cDNA clone:J023128K07, full insert sequence.	major facilitator superfamily antiporter, putative, expressed
229	G37713_19768794_19770615	G37713	-0.356	RI	rs33_C3.vs.rs33_F3	chr05:19768780-19775026(+)	Os05g0405900	LOC_Os05g33610	NULL	NULL	Conserved hypothetical protein.	expressed protein
230	G37713_19771236_19773685	G37713	-0.108	RI	rs33_C3.vs.rs33_F3	chr05:19768780-19775026(+)	Os05g0405900	LOC_Os05g33610	NULL	NULL	Conserved hypothetical protein.	expressed protein
231	G37713_19773581_19775026	G37713	-0.161	RI	rs33_C3.vs.rs33_F3	chr05:19768780-19775026(+)	Os05g0405900	LOC_Os05g33610	NULL	NULL	Conserved hypothetical protein.	expressed protein
232	G57791_22190135_22191160	G57791	-0.203	RI	rs33_C3.vs.rs33_F3	chr08:22190136-22191839(+)	Os08g0453200	LOC_Os08g35190	NULL	NULL	Non-protein coding transcript.	auxin-repressed protein, putative, expressed
233	G57791_22191042_22191839	G57791	-0.128	RI	rs33_C3.vs.rs33_F3	chr08:22190136-22191839(+)	Os08g0453200	LOC_Os08g35190	NULL	NULL	Non-protein coding transcript.	auxin-repressed protein, putative, expressed
234	G63708_21270667_21271427	G63708	0.131	RI	rs33_C3.vs.rs33_F3	chr09:21270655-21272567(-)	Os09g0540400	LOC_Os09g36880	NULL	NULL	Similar to Family II lipase EXL3.	GDSL-like lipase/acylhydrolase, putative, expressed
235	G37436_18769656_18772095	G37436	0.535	RI	rs33_C3.vs.rs33_F3	chr05:18769003-18772114(-)	Os05g0387900	LOC_Os05g32190	NULL	NULL	Similar to Protein N-terminal glutamine amidohydrolase.	tungus CG8253-PA, putative, expressed
236	G55448_10367613_10368578	G55448	-0.234	RI	rs33_C3.vs.rs33_F3	chr08:10366532-10369364(+)	Os08g0270800	LOC_Os08g16930	NULL	NULL	Similar to cDNA clone:J013075I05, full insert sequence.	expressed protein
237	G55448_10368343_10369364	G55448	-0.149	RI	rs33_C3.vs.rs33_F3	chr08:10366532-10369364(+)	Os08g0270800	LOC_Os08g16930	NULL	NULL	Similar to cDNA clone:J013075I05, full insert sequence.	expressed protein
238	G37295_18126332_18127231	G37295	-0.15	RI	rs33_C3.vs.rs33_F3	chr05:18126333-18129664(+)	Os05g0375600	LOC_Os05g31160	NULL	NULL	Similar to Peptide chain release factor 2.	peptide chain release factor 2, putative, expressed
239	G37059_16928711_16929978	G37059	0.307	RI	rs33_C3.vs.rs33_F3	chr05:16928160-16932678(+)	Os05g0357200	LOC_Os05g28870	NULL	NULL	Adenine nucleotide translocator 1 domain containing protein.	mitochondrial carrier protein, putative, expressed
240	G36623_14991578_14992698	G36623	-0.224	RI	rs33_C3.vs.rs33_F3	chr05:14991579-14993800(+)	Os05g0322900	LOC_Os05g25770	NULL	NULL	Similar to WRKY transcription factor 45.	WRKY45, expressed
241	G12937_14981474_14982685	G12937	-0.734	RI	rs33_C3.vs.rs33_F3	chr02:14978360-14982728(-)	Os02g0453300	LOC_Os02g25624	NULL	NULL	Hypothetical protein.	expressed protein
242	G35671_10267446_10269371	G35671	0.368	RI	rs33_C3.vs.rs33_F3	chr05:10266354-10269371(-)	NULL	LOC_Os05g17849	NULL	NULL	NULL	expressed protein
243	G11447_7994837_7995257	G11447	0.292	RI	rs33_C3.vs.rs33_F3	chr02:7991881-7996778(-)	Os02g0241300	LOC_Os02g14500	NULL	NULL	Conserved hypothetical protein.	expressed protein
244	G35314_8497157_8497885	G35314	0.65	RI	rs33_C3.vs.rs33_F3	chr05:8496479-8504964(+)	Os05g0239767	LOC_Os05g14980	NULL	NULL	NULL	expressed protein
245	G51708_23304031_23304379	G51708	0.726	RI	rs33_C3.vs.rs33_F3	chr07:23302454-23310502(+)	Os07g0576000	LOC_Os07g38850	NULL	NULL	Non-protein coding transcript.	prenyltransferase, putative, expressed
246	G34836_6197382_6199885	G34836	0.249	RI	rs33_C3.vs.rs33_F3	chr05:6197383-6200860(-)	NULL	LOC_Os05g11064	NULL	NULL	NULL	expressed protein
247	G59852_2402075_2402591	G59852	0.879	RI	rs33_C3.vs.rs33_F3	chr09:2396780-2405236(-)	Os09g0131400	LOC_Os09g04504//LOC_Os09g04508	NULL	NULL	Similar to tobamovirus multiplication 3.	expressed protein//expressed protein
248	G34616_4998209_4999282	G34616	-0.151	RI	rs33_C3.vs.rs33_F3	chr05:4998210-4999629(-)	Os05g0183100	LOC_Os05g09020	WRKY67	WRKY GENE 67	Similar to WRKY transcription factor 16 (Fragment).	WRKY67, expressed
249	G53160_29580693_29581102	G53160	0.349	RI	rs33_C3.vs.rs33_F3	chr07:29579627-29583226(-)	Os07g0694600	LOC_Os07g49390	NULL	NULL	Prephenate dehydratase domain containing protein.	P-protein, putative, expressed
250	G37830_20646406_20646966	G37830	-0.658	RI	rs33_C3.vs.rs33_F3	chr05:20644239-20649019(+)	Os05g0421000	LOC_Os05g34790	NULL	NULL	Hypothetical conserved gene.	GYF domain containing protein, putative, expressed
251	G708_2613183_2615236	G708	-0.162	RI	rs33_C3.vs.rs33_F3	chr01:2613184-2623196(-)	Os01g0148100	LOC_Os01g05510	NULL	NULL	Conserved hypothetical protein.	expressed protein
252	G18143_2249947_2250720	G18143	-0.125	RI	rs33_C3.vs.rs33_F3	chr03:2248830-2250720(+)	Os03g0140700	LOC_Os03g04710	NULL	NULL	Tetratricopeptide-like helical domain containing protein.	expressed protein
253	G67597_15827043_15827922	G67597	-0.272	RI	rs33_C3.vs.rs33_F3	chr10:15827044-15829094(+)	Os10g0440500	LOC_Os10g30450	NULL	NULL	Heavy metal transport/detoxification protein domain containing protein.	heavy-metal-associated domain-containing protein, putative, expressed
254	G67597_15827417_15827922	G67597	-0.111	RI	rs33_C3.vs.rs33_F3	chr10:15827044-15829094(+)	Os10g0440500	LOC_Os10g30450	NULL	NULL	Heavy metal transport/detoxification protein domain containing protein.	heavy-metal-associated domain-containing protein, putative, expressed
255	G29501_18168722_18170912	G29501	-0.11	RI	rs33_C3.vs.rs33_F3	chr04:18168723-18172148(+)	Os04g0372700	LOC_Os04g30420	NULL	NULL	Similar to Quinone-oxidoreductase QR1 (Fragment).	dehydrogenase, putative, expressed
256	G29501_18169979_18172148	G29501	-0.203	RI	rs33_C3.vs.rs33_F3	chr04:18168723-18172148(+)	Os04g0372700	LOC_Os04g30420	NULL	NULL	Similar to Quinone-oxidoreductase QR1 (Fragment).	dehydrogenase, putative, expressed
257	G34058_2494905_2495963	G34058	0.672	RI	rs33_C3.vs.rs33_F3	chr05:2494906-2499858(+)	Os05g0143200	LOC_Os05g05130	NULL	NULL	Conserved hypothetical protein.	GA20663-PA, putative, expressed
258	G3906_18102953_18103243	G3906	-0.24	RI	rs33_C3.vs.rs33_F3	chr01:18101267-18111530(-)	Os01g0513200	LOC_Os01g32980	NULL	NULL	Hypothetical conserved gene.	mitochondrial carrier protein, putative, expressed
259	G34164_2912506_2913760	G34164	-0.754	RI	rs33_C3.vs.rs33_F3	chr05:2905173-2913780(-)	Os05g0150600	LOC_Os05g05810	NULL	NULL	DNA helicase, ATP-dependent, RecQ type domain containing protein.	DEAD-box ATP-dependent RNA helicase, putative, expressed
260	G49853_14520877_14521561	G49853	-0.342	RI	rs33_C3.vs.rs33_F3	chr07:14520096-14524715(-)	Os07g0434700	LOC_Os07g25410	NULL	NULL	Peptidase M24 family protein.	peptidase, M24 family protein, putative, expressed
261	G57161_19011783_19013924	G57161	0.561	RI	rs33_C3.vs.rs33_F3	chr08:19011784-19016000(+)	Os08g0398400	LOC_Os08g30790	NULL	NULL	Hypersensitive induced reaction protein, Bacterial pathogen resistance	hypersensitive-induced response protein, putative, expressed
262	G51428_22045993_22046716	G51428	0.484	RI	rs33_C3.vs.rs33_F3	chr07:22045994-22048317(+)	Os07g0553700	LOC_Os07g36800	NULL	NULL	Similar to Light induced protein like.	UPF0041 domain containing protein, putative, expressed
263	G51428_22045993_22047302	G51428	0.46	RI	rs33_C3.vs.rs33_F3	chr07:22045994-22048317(+)	Os07g0553700	LOC_Os07g36800	NULL	NULL	Similar to Light induced protein like.	UPF0041 domain containing protein, putative, expressed
264	G33311_34817425_34818048	G33311	-0.39	RI	rs33_C3.vs.rs33_F3	chr04:34816644-34820086(-)	Os04g0682000	LOC_Os04g58560	ATG4	AUTOPHAGY ASSOCIATED GENE 4	Similar to Autophagy 4a.	cysteine protease ATG4, putative, expressed
265	G49599_13115013_13117158	G49599	0.127	RI	rs33_C3.vs.rs33_F3	chr07:13115014-13122404(-)	NULL	LOC_Os07g23270	NULL	NULL	NULL	transposon protein, putative, CACTA, En/Spm sub-class, expressed
266	G45103_23304249_23305721	G45103	0.638	RI	rs33_C3.vs.rs33_F3	chr06:23303668-23307061(+)	Os06g0593100	LOC_Os06g39260	NULL	NULL	Similar to UDP-galactose/UDP-glucose transporter.	solute carrier family 35 member B1, putative, expressed
267	G70964_7121635_7123091	G70964	-0.604	RI	rs33_C3.vs.rs33_F3	chr11:7121636-7125110(+)	NULL	NULL	NULL	NULL	NULL	NULL
268	G70964_7122663_7123863	G70964	0.599	RI	rs33_C3.vs.rs33_F3	chr11:7121636-7125110(+)	NULL	NULL	NULL	NULL	NULL	NULL
269	G6152_28743002_28743522	G6152	0.838	RI	rs33_C3.vs.rs33_F3	chr01:28739987-28744762(+)	Os01g0695100	LOC_Os01g50030//LOC_Os01g50032	NULL	NULL	Similar to Phosphoethanolamine N-methyltransferase.	CPuORF25 - conserved peptide uORF-containing transcript, expressed//expressed protein
270	G33005_33432817_33436239	G33005	0.291	RI	rs33_C3.vs.rs33_F3	chr04:33429077-33436239(+)	Os04g0655600	LOC_Os04g56140	NULL	NULL	Similar to OSIGBa0147J19.13 protein.	expressed protein
271	G68573_20207339_20208285	G68573	-0.105	RI	rs33_C3.vs.rs33_F3	chr10:20207340-20210277(+)	Os10g0521900	LOC_Os10g37760	NULL	NULL	Similar to Membrane protein.	OsRhmbd17 - Putative Rhomboid homologue, expressed
272	G68573_20208421_20210277	G68573	-0.124	RI	rs33_C3.vs.rs33_F3	chr10:20207340-20210277(+)	Os10g0521900	LOC_Os10g37760	NULL	NULL	Similar to Membrane protein.	OsRhmbd17 - Putative Rhomboid homologue, expressed
273	G32933_33147443_33147949	G32933	0.728	RI	rs33_C3.vs.rs33_F3	chr04:33147388-33150510(+)	Os04g0650500	LOC_Os04g55690	NULL	NULL	Similar to H0212B02.11 protein.	CCB4, putative, expressed
274	G61628_11844665_11845085	G61628	-0.197	RI	rs33_C3.vs.rs33_F3	chr09:11843701-11851322(+)	Os09g0362500	LOC_Os09g19790	NULL	NULL	Peptidase M1, membrane alanine aminopeptidase family protein.	puromycin-sensitive aminopeptidase, putative, expressed
275	G9219_41488410_41490859	G9219	-0.404	RI	rs33_C3.vs.rs33_F3	chr01:41486143-41494450(-)	Os01g0944000	LOC_Os01g71620	NULL	NULL	Conserved hypothetical protein.	expressed protein
276	G9219_41488410_41492084	G9219	0.221	RI	rs33_C3.vs.rs33_F3	chr01:41486143-41494450(-)	Os01g0944000	LOC_Os01g71620	NULL	NULL	Conserved hypothetical protein.	expressed protein
277	G9219_41493482_41494379	G9219	0.368	RI	rs33_C3.vs.rs33_F3	chr01:41486143-41494450(-)	Os01g0944000	LOC_Os01g71620	NULL	NULL	Conserved hypothetical protein.	expressed protein
278	G32812_32755301_32756264	G32812	0.706	RI	rs33_C3.vs.rs33_F3	chr04:32752491-32758739(+)	Os04g0643600	LOC_Os04g55080	CNGC8	CYCLIC NUCLEOTIDE GATED CHANNEL 8	Similar to Cyclic nucleotide-gated channel C (Fragment).	cyclic nucleotide-gated ion channel, putative, expressed
279	G32881_32582908_32583642	G32881	0.111	RI	rs33_C3.vs.rs33_F3	chr04:32582126-32585724(-)	Os04g0640600	LOC_Os04g54800	NULL	NULL	Similar to OSIGBa0138H21-OSIGBa0138E01.13 protein.	shikimate kinase, putative, expressed
280	G32881_32583891_32585724	G32881	0.185	RI	rs33_C3.vs.rs33_F3	chr04:32582126-32585724(-)	Os04g0640600	LOC_Os04g54800	NULL	NULL	Similar to OSIGBa0138H21-OSIGBa0138E01.13 protein.	shikimate kinase, putative, expressed
281	G19714_8946483_8947981	G19714	0.281	RI	rs33_C3.vs.rs33_F3	chr03:8945063-8947981(-)	Os03g0269000	LOC_Os03g16220	NULL	NULL	Short chain alcohol dehydrogenase-like.	oxidoreductase, short chain dehydrogenase/reductase family domain containing protein, expressed
282	G32723_32343259_32343690	G32723	0.758	RI	rs33_C3.vs.rs33_F3	chr04:32342580-32348501(+)	Os04g0635900	LOC_Os04g54340	NULL	NULL	DNA repair exonuclease family protein.	double-strand break repair protein MRE11, putative, expressed
283	G62300_14993993_14994888	G62300	-0.651	RI	rs33_C3.vs.rs33_F3	chr09:14992803-14994888(-)	Os09g0417800	LOC_Os09g25070	WRKY62	WRKY GENE 62	Splicing variant of OsWRKY62, Pathogen defense	WRKY62, expressed
284	G32599_31862918_31864017	G32599	0.465	RI	rs33_C3.vs.rs33_F3	chr04:31858607-31867385(+)	Os04g0626450//Os04g0626500	LOC_Os04g53496	NULL//NULL	NULL//NULL	NB-ARC domain containing protein.//Similar to Disease resistance protein RGA2 (RGA2-blb) (Blight resistance protein RPI).	NBS-LRR disease resistance protein, putative, expressed
285	G5389_25116768_25118368	G5389	-0.119	RI	rs33_C3.vs.rs33_F3	chr01:25114081-25118368(+)	Os01g0628700	LOC_Os01g43844	NULL	NULL	Cytochrome P450.	cytochrome P450 72A1, putative, expressed
286	G15851_28312588_28314495	G15851	-0.15	RI	rs33_C3.vs.rs33_F3	chr02:28312589-28316198(-)	Os02g0689900	LOC_Os02g46460	NULL	NULL	TGF-beta receptor, type I/II extracellular region family protein.	peptide transporter PTR2, putative, expressed
287	G66488_10930933_10931737	G66488	0.6	RI	rs33_C3.vs.rs33_F3	chr10:10927546-10931737(-)	Os10g0357700	NULL	NULL	NULL	Conserved hypothetical protein.	NULL
288	G52439_26642826_26643602	G52439	0.647	RI	rs33_C3.vs.rs33_F3	chr07:26640627-26645539(+)	Os07g0640200	LOC_Os07g44660	NULL	NULL	Carbohydrate kinase, FGGY family protein.	FGGY family of carbohydrate kinases, putative, expressed
289	G2052_8892678_8893875	G2052	0.391	RI	rs33_C3.vs.rs33_F3	chr01:8892579-8900134(+)	Os01g0262700	LOC_Os01g15790	NULL	NULL	Hypothetical conserved gene.	expressed protein
290	G15733_27701354_27702022	G15733	-0.122	RI	rs33_C3.vs.rs33_F3	chr02:27696287-27702383(+)	Os02g0678200	LOC_Os02g45520	NULL	NULL	SPX-MFS protein, Pi homeostasis	uncharacterized membrane protein, putative, expressed
291	G37643_19743491_19744456	G37643	-0.319	RI	rs33_C3.vs.rs33_F3	chr05:19742291-19744851(-)	Os05g0405500	LOC_Os05g33590	NULL	NULL	Similar to Cytochrome P450 CYP721B4.	cytochrome P450, putative, expressed
292	G15555_26767602_26768132	G15555	-0.121	RI	rs33_C3.vs.rs33_F3	chr02:26767603-26771633(-)	Os02g0661100	LOC_Os02g44235//LOC_Os02g44230	NULL	NULL	Similar to Trehalose-phosphate phosphatase.	expressed protein//CPuORF22 - conserved peptide uORF-containing transcript, expressed
293	G15555_26768227_26768557	G15555	-0.135	RI	rs33_C3.vs.rs33_F3	chr02:26767603-26771633(-)	Os02g0661100	LOC_Os02g44235//LOC_Os02g44230	NULL	NULL	Similar to Trehalose-phosphate phosphatase.	expressed protein//CPuORF22 - conserved peptide uORF-containing transcript, expressed
294	G74001_22151169_22155604	G74001	-0.124	RI	rs33_C3.vs.rs33_F3	chr11:22150225-22155604(+)	Os11g0585900	LOC_Os11g37520	NULL	NULL	Similar to ETO1-like protein 1 (Ethylene overproducer 1-like protein 1).	BTBT3 - Bric-a-Brac, Tramtrack, Broad Complex BTB domain with tetratricopeptide repeats, expressed
295	G18895_5442731_5443226	G18895	0.224	RI	rs33_C3.vs.rs33_F3	chr03:5441739-5444255(-)	Os03g0203800	LOC_Os03g10650	CYCD5%3B3	D-TYPE CYCLIN 5%3B3	Cyclin D domain containing protein.	cyclin, putative, expressed
296	G33751_1142567_1145774	G33751	0.236	RI	rs33_C3.vs.rs33_F3	chr05:1142017-1146132(+)	Os05g0121400	LOC_Os05g03020	NULL	NULL	Similar to Transcription factor IIIA.	ZOS5-03 - C2H2 zinc finger protein, expressed
297	G2074_9097093_9098692	G2074	-0.533	RI	rs33_C3.vs.rs33_F3	chr01:9094561-9103116(+)	Os01g0266200	LOC_Os01g16124	NULL	NULL	Conserved hypothetical protein.	retrotransposon protein, putative, unclassified, expressed
298	G38187_22158779_22159869	G38187	-0.449	RI	rs33_C3.vs.rs33_F3	chr05:22156697-22159998(-)	Os05g0451200	NULL	NULL	NULL	Hypothetical protein.	NULL
299	G30792_24115972_24116476	G30792	-0.415	RI	rs33_C3.vs.rs33_F3	chr04:24115918-24118216(+)	Os04g0482300	LOC_Os04g40630	NULL	NULL	Kelch related domain containing protein.	BTBZ4 - Bric-a-Brac, Tramtrack, Broad Complex BTB domain with TAZ zinc finger and Calmodulin-binding domains, expressed
300	G30792_24116342_24117217	G30792	-0.379	RI	rs33_C3.vs.rs33_F3	chr04:24115918-24118216(+)	Os04g0482300	LOC_Os04g40630	NULL	NULL	Kelch related domain containing protein.	BTBZ4 - Bric-a-Brac, Tramtrack, Broad Complex BTB domain with TAZ zinc finger and Calmodulin-binding domains, expressed
301	G30792_24116342_24118154	G30792	-0.374	RI	rs33_C3.vs.rs33_F3	chr04:24115918-24118216(+)	Os04g0482300	LOC_Os04g40630	NULL	NULL	Kelch related domain containing protein.	BTBZ4 - Bric-a-Brac, Tramtrack, Broad Complex BTB domain with TAZ zinc finger and Calmodulin-binding domains, expressed
302	G7443_33791015_33794100	G7443	0.138	RI	rs33_C3.vs.rs33_F3	chr01:33782471-33794100(+)	Os01g0797900//Os01g0798100	LOC_Os01g58444//LOC_Os01g58459	NULL//NULL	NULL//NULL	Hypothetical protein.//Conserved hypothetical protein.	expressed protein//expressed protein
303	G14878_23549173_23550282	G14878	-0.12	RI	rs33_C3.vs.rs33_F3	chr02:23549174-23554382(-)	Os02g0601800	LOC_Os02g38980	NULL	NULL	Similar to Kinase-like protein.	bromodomain domain containing protein, expressed
304	G14878_23550365_23550607	G14878	-0.109	RI	rs33_C3.vs.rs33_F3	chr02:23549174-23554382(-)	Os02g0601800	LOC_Os02g38980	NULL	NULL	Similar to Kinase-like protein.	bromodomain domain containing protein, expressed
305	G14878_23549173_23550765	G14878	-0.139	RI	rs33_C3.vs.rs33_F3	chr02:23549174-23554382(-)	Os02g0601800	LOC_Os02g38980	NULL	NULL	Similar to Kinase-like protein.	bromodomain domain containing protein, expressed
306	G14733_23128611_23129359	G14733	0.173	RI	rs33_C3.vs.rs33_F3	chr02:23126900-23129919(-)	Os02g0596000	LOC_Os02g38240	NULL	NULL	Similar to predicted protein.	rhodanese family protein, putative, expressed
307	G68419_19544554_19544857	G68419	0.525	RI	rs33_C3.vs.rs33_F3	chr10:19541307-19549097(+)	Os10g0509000	LOC_Os10g36530	NULL	NULL	Similar to MutS domain V family protein, expressed.	mutS domain V family protein, expressed
308	G25199_34200122_34201347	G25199	0.713	RI	rs33_C3.vs.rs33_F3	chr03:34198058-34201889(-)	Os03g0816000	LOC_Os03g60140	NULL	NULL	Hypothetical conserved gene.	U-box domain-containing protein, putative, expressed
309	G4426_19876199_19876482	G4426	0.284	RI	rs33_C3.vs.rs33_F3	chr01:19874748-19886606(+)	Os01g0540800//Os01g0541000	LOC_Os01g35930	NULL//NULL	NULL//NULL	Conserved hypothetical protein.//Transcriptional factor B3 family protein.	retrotransposon protein, putative, unclassified, expressed
310	G4426_19879230_19882114	G4426	0.53	RI	rs33_C3.vs.rs33_F3	chr01:19874748-19886606(+)	Os01g0540800//Os01g0541000	LOC_Os01g35930	NULL//NULL	NULL//NULL	Conserved hypothetical protein.//Transcriptional factor B3 family protein.	retrotransposon protein, putative, unclassified, expressed
311	G13939_19551171_19551438	G13939	0.742	RI	rs33_C3.vs.rs33_F3	chr02:19549723-19558300(+)	Os02g0531200	LOC_Os02g32930	NULL	NULL	Bile acid:sodium symporter family protein.	bile acid sodium symporter, putative, expressed
312	G9972_1794232_1796685	G9972	0.565	RI	rs33_C3.vs.rs33_F3	chr02:1793652-1797589(+)	Os02g0134000	LOC_Os02g04120	NULL	NULL	Similar to bifunctional coenzyme A synthase.	cytidylyltransferase domain containing protein, expressed
313	G13837_19166536_19167300	G13837	-0.256	RI	rs33_C3.vs.rs33_F3	chr02:19166534-19168270(+)	NULL	LOC_Os02g32420	NULL	NULL	NULL	protein binding protein, putative, expressed
314	G67529_15402990_15404261	G67529	-0.121	RI	rs33_C3.vs.rs33_F3	chr10:15402600-15406086(-)	Os10g0431900	LOC_Os10g29620	NULL	NULL	Serine/threonine protein kinase-related domain containing protein.	tyrosine protein kinase domain containing protein, putative, expressed
315	G35_77870_78191	G35	0.212	RI	rs33_C3.vs.rs33_F3	chr01:72775-79938(+)	Os01g0101600	LOC_Os01g01150	NULL	NULL	Hypothetical conserved gene.	RNA recognition motif, putative, expressed
316	G14533_22165329_22166048	G14533	-0.542	RI	rs33_C3.vs.rs33_F3	chr02:22163262-22167383(-)	Os02g0577100	LOC_Os02g36740	NULL	NULL	Zinc finger, RING/FYVE/PHD-type domain containing protein.	zinc finger, C3HC4 type, putative, expressed
317	G13446_16537211_16538314	G13446	0.292	RI	rs33_C3.vs.rs33_F3	chr02:16537212-16545746(-)	Os02g0480900	LOC_Os02g27950	NULL	NULL	Hypothetical conserved gene.	ataxin-2 related protein, putative, expressed
318	G15651_27374565_27376763	G15651	0.69	RI	rs33_C3.vs.rs33_F3	chr02:27372028-27376763(-)	Os02g0672800	LOC_Os02g45130	WNK4	WITH NO LYSINE KINASE 4	Similar to Protein kinase.	protein kinase, putative, expressed
319	G13440_15955134_15957412	G13440	-0.895	RI	rs33_C3.vs.rs33_F3	chr02:15930674-15975837(-)	Os02g0470400//Os02g0470600	LOC_Os02g27110//LOC_Os02g27130	NULL//NULL	NULL//NULL	Similar to predicted protein.//Similar to phosphoinositide binding.	expressed protein//expressed protein
320	G13214_15842671_15843613	G13214	-0.116	RI	rs33_C3.vs.rs33_F3	chr02:15836020-15856223(+)	Os02g0469200	LOC_Os02g26984	NULL	NULL	Similar to predicted protein.	expressed protein
321	G37554_19402353_19402733	G37554	-0.128	RI	rs33_C3.vs.rs33_F3	chr05:19398906-19403556(+)	Os05g0398800	LOC_Os05g33080	NULL	NULL	Similar to Serine/threonine-protein kinase PBS1 (EC 2.7.1.37) (AvrPphB susceptible protein 1).	serine/threonine-protein kinase, putative, expressed
322	G22533_21505143_21507935	G22533	0.15	RI	rs33_C3.vs.rs33_F3	chr03:21500676-21515569(-)	Os03g0583900	LOC_Os03g38740	NULL	NULL	Similar to Endoribonuclease Dicer homolog 2a.	Dicer, putative, expressed
323	G7880_35960159_35962250	G7880	0.366	RI	rs33_C3.vs.rs33_F3	chr01:35959583-35963985(-)	Os01g0838400	NULL	NULL	NULL	Conserved hypothetical protein.	NULL
324	G1223_4885153_4885675	G1223	1	RI	rs33_C3.vs.rs33_F3	chr01:4879207-4885949(-)	Os01g0191300	LOC_Os01g09550	NULL	NULL	Similar to NAC-type transcription factor.	no apical meristem protein, putative, expressed
325	G1223_4885483_4885949	G1223	-0.346	RI	rs33_C3.vs.rs33_F3	chr01:4879207-4885949(-)	Os01g0191300	LOC_Os01g09550	NULL	NULL	Similar to NAC-type transcription factor.	no apical meristem protein, putative, expressed
326	G68305_19028672_19029760	G68305	-0.569	RI	rs33_C3.vs.rs33_F3	chr10:19028120-19033623(+)	Os10g0498800	LOC_Os10g35570	NULL	NULL	Protein of unknown function DUF974 family protein.	expressed protein
327	G21574_17780413_17781799	G21574	-0.925	RI	rs33_C3.vs.rs33_F3	chr03:17780414-17784151(+)	Os03g0425800	LOC_Os03g31230	NULL	NULL	SANT domain, DNA binding domain containing protein.	MYB family transcription factor, putative, expressed
328	G18663_4385688_4386007	G18663	0.218	RI	rs33_C3.vs.rs33_F3	chr03:4383992-4390316(-)	Os03g0183600	LOC_Os03g08530	ALAAT2	ALANINE AMINOTRANSFERASE 2	Similar to Alanine aminotransferase.	aminotransferase, classes I and II, domain containing protein, expressed
329	G11760_9850649_9852385	G11760	0.614	RI	rs33_C3.vs.rs33_F3	chr02:9848199-9852417(+)	Os02g0271900	LOC_Os02g17190	NULL	NULL	Myb transcription factor domain containing protein.	MYB family transcription factor, putative, expressed
330	G30350_22399706_22400424	G30350	0.379	RI	rs33_C3.vs.rs33_F3	chr04:22396205-22401800(-)	Os04g0449500	LOC_Os04g37670	NULL	NULL	Similar to H0818E04.12 protein.	steroid nuclear receptor, ligand-binding, putative, expressed
331	G75803_922873_927324	G75803	0.122	RI	rs33_C3.vs.rs33_F3	chr12:906701-927900(-)	Os12g0118800//Os12g0118850//Os12g0119175	LOC_Os12g02660	NULL//NULL//NULL	NULL//NULL//NULL	Ankyrin repeat containing protein.//Hypothetical protein.//Hypothetical protein.	expressed protein
332	G16007_28995716_28996848	G16007	-0.211	RI	rs33_C3.vs.rs33_F3	chr02:28995717-28998593(+)	Os02g0703600	LOC_Os02g47470	ABA8OX1	ABA-8-HYDROXYLASE 1	Similar to Abscisic acid 8-hydroxylase 1.	cytochrome P450, putative, expressed
333	G16007_28996464_28997097	G16007	-0.478	RI	rs33_C3.vs.rs33_F3	chr02:28995717-28998593(+)	Os02g0703600	LOC_Os02g47470	ABA8OX1	ABA-8-HYDROXYLASE 1	Similar to Abscisic acid 8-hydroxylase 1.	cytochrome P450, putative, expressed
334	G16007_28996464_28997385	G16007	-0.707	RI	rs33_C3.vs.rs33_F3	chr02:28995717-28998593(+)	Os02g0703600	LOC_Os02g47470	ABA8OX1	ABA-8-HYDROXYLASE 1	Similar to Abscisic acid 8-hydroxylase 1.	cytochrome P450, putative, expressed
335	G16007_28997278_28998581	G16007	-0.693	RI	rs33_C3.vs.rs33_F3	chr02:28995717-28998593(+)	Os02g0703600	LOC_Os02g47470	ABA8OX1	ABA-8-HYDROXYLASE 1	Similar to Abscisic acid 8-hydroxylase 1.	cytochrome P450, putative, expressed
336	G72968_17054025_17055336	G72968	0.951	RI	rs33_C3.vs.rs33_F3	chr11:17054026-17061449(+)	Os11g0484400	LOC_Os11g29390	NULL	NULL	Similar to bifunctional dihydrofolate reductase-thymidylate synthase.	bifunctional dihydrofolate reductase-thymidylate synthase, putative, expressed
337	G68944_21442716_21443259	G68944	0.284	RI	rs33_C3.vs.rs33_F3	chr10:21440171-21443647(-)	Os10g0548000	LOC_Os10g40030	NULL	NULL	Similar to Short-chain dehydrogenase Tic32.	short chain dehydrogenase/reductase protein, putative, expressed
338	G17831_852258_853860	G17831	-0.114	RI	rs33_C3.vs.rs33_F3	chr03:852259-857160(-)	Os03g0115100	LOC_Os03g02410	NULL	NULL	Similar to GHMP kinase-related.	GHMP kinases ATP-binding protein, putative, expressed
339	G34383_3839947_3841649	G34383	-0.233	RI	rs33_C3.vs.rs33_F3	chr05:3839682-3843169(+)	Os05g0165400	LOC_Os05g07260	NULL	NULL	GPI-GlcNAc transferase complex, PIG-H component, conserved domain domain containing protein.	phosphatidylinositolglycan-related, putative, expressed
340	G45687_25925981_25926370	G45687	-0.211	RI	rs33_C3.vs.rs33_F3	chr06:25918412-25928017(+)	Os06g0638000	LOC_Os06g43120	NULL	NULL	Zinc finger, CCCH-type domain containing protein.	zinc finger C-x8-C-x5-C-x3-H type family protein, expressed
341	G40751_2638390_2639311	G40751	-0.143	RI	rs33_C3.vs.rs33_F3	chr06:2635898-2641379(-)	Os06g0151200	LOC_Os06g05800	NULL	NULL	Nucleotide-binding, alpha-beta plait domain containing protein.	RNA recognition motif containing protein, putative, expressed
342	G10931_5816587_5818509	G10931	0.267	RI	rs33_C3.vs.rs33_F3	chr02:5816586-5819181(-)	NULL	LOC_Os02g10950	NULL	NULL	NULL	expressed protein
343	G11068_6276267_6277729	G11068	0.831	RI	rs33_C3.vs.rs33_F3	chr02:6276060-6298085(+)	NULL	LOC_Os02g12100	NULL	NULL	NULL	expressed protein
344	G57504_20626692_20627940	G57504	-0.485	RI	rs33_C3.vs.rs33_F3	chr08:20624903-20627946(-)	Os08g0428400	LOC_Os08g33160	NULL	NULL	Similar to ZIM motif family protein.	ZIM motif family protein, expressed
345	G10905_5604235_5606641	G10905	0.687	RI	rs33_C3.vs.rs33_F3	chr02:5604236-5609533(+)	Os02g0200000	LOC_Os02g10650	NULL	NULL	Phosphatidylinositol transfer protein-like, N-terminal domain containing protein.	CRAL/TRIO domain containing protein, expressed
346	G30139_21382497_21384491	G30139	0.772	RI	rs33_C3.vs.rs33_F3	chr04:21380985-21385639(+)	Os04g0431200	LOC_Os04g35190	NULL	NULL	Similar to OSIGBa0160I14.7 protein.	OsFBX133 - F-box domain containing protein, expressed
347	G39892_29271237_29273859	G39892	-0.155	RI	rs33_C3.vs.rs33_F3	chr05:29271238-29274798(-)	Os05g0587400	LOC_Os05g51000	NULL	NULL	Non-protein coding transcript.	expressed protein
348	G13628_17907955_17908410	G13628	-0.181	RI	rs33_C3.vs.rs33_F3	chr02:17905117-17909700(+)	Os02g0504100	LOC_Os02g30140	NULL	NULL	Conserved hypothetical protein.	expressed protein
349	G12592_13157435_13164110	G12592	-0.145	RI	rs33_C3.vs.rs33_F3	chr02:13156595-13164110(+)	Os02g0326700	LOC_Os02g22100	NULL	NULL	Peptidase S54, rhomboid domain containing protein.	OsRhmbd6 - Putative Rhomboid homologue, expressed
350	G10636_4543289_4543955	G10636	-0.162	RI	rs33_C3.vs.rs33_F3	chr02:4542747-4544983(+)	Os02g0181300	LOC_Os02g08440	WRKY71	WRKY GENE 71	WRKY transcription factor, Defense response	WRKY71, expressed
351	G10636_4543289_4544983	G10636	-0.166	RI	rs33_C3.vs.rs33_F3	chr02:4542747-4544983(+)	Os02g0181300	LOC_Os02g08440	WRKY71	WRKY GENE 71	WRKY transcription factor, Defense response	WRKY71, expressed
352	G10616_4432873_4433863	G10616	-0.115	RI	rs33_C3.vs.rs33_F3	chr02:4432874-4438267(-)	Os02g0179800	LOC_Os02g08350	NULL	NULL	Integrase, N-terminal zinc-binding domain domain containing protein.	expressed protein
353	G3782_16364822_16366790	G3782	1	RI	rs33_C3.vs.rs33_F3	chr01:16364823-16391636(+)	Os01g0388500	LOC_Os01g29230	NULL	NULL	Similar to Fibronectin, type III-like fold.	expressed protein
354	G77555_8672270_8679479	G77555	0.384	RI	rs33_C3.vs.rs33_F3	chr12:8669833-8679483(-)	Os12g0254400//Os12g0254601	LOC_Os12g15222	NULL//NULL	NULL//NULL	Hypothetical protein.//Hypothetical gene.	expressed protein
355	G77555_8671981_8679479	G77555	0.614	RI	rs33_C3.vs.rs33_F3	chr12:8669833-8679483(-)	Os12g0254400//Os12g0254601	LOC_Os12g15222	NULL//NULL	NULL//NULL	Hypothetical protein.//Hypothetical gene.	expressed protein
356	G10525_3952759_3953715	G10525	-0.787	RI	rs33_C3.vs.rs33_F3	chr02:3950378-3956237(-)	Os02g0172600	LOC_Os02g07630	HMA6	HEAVY METAL ATPASE 6	Similar to heavy metal ATPase.	copper-transporting ATPase, putative, expressed
357	G53209_29616732_29617060	G53209	0.562	RI	rs33_C3.vs.rs33_F3	chr07:29616705-29629692(+)	Os07g0695100	LOC_Os07g49460	NULL	NULL	Similar to Two-component response regulator-like PRR37.	response regulator receiver domain containing protein, expressed
358	G39042_25713721_25714534	G39042	-0.46	RI	rs33_C3.vs.rs33_F3	chr05:25713722-25722185(+)	Os05g0518600	LOC_Os05g44210	TPS1	TREHALOSE-6-PHOSPHATE SYNTHASE 1	Similar to SL-TPS/P.	trehalose-6-phosphate synthase, putative, expressed
359	G39042_25714212_25715081	G39042	-0.371	RI	rs33_C3.vs.rs33_F3	chr05:25713722-25722185(+)	Os05g0518600	LOC_Os05g44210	TPS1	TREHALOSE-6-PHOSPHATE SYNTHASE 1	Similar to SL-TPS/P.	trehalose-6-phosphate synthase, putative, expressed
360	G23251_25238154_25238448	G23251	0.202	RI	rs33_C3.vs.rs33_F3	chr03:25234036-25240824(+)	Os03g0650400	LOC_Os03g44760	NULL	NULL	Similar to ameiotic1.	SWI1, putative, expressed
361	G30519_23149350_23151383	G30519	-0.149	RI	rs33_C3.vs.rs33_F3	chr04:23147953-23151745(-)	Os04g0463700	LOC_Os04g38970	NULL	NULL	Similar to ADL064Wp.	protein binding protein, putative, expressed
362	G8701_39544234_39546843	G8701	-0.13	RI	rs33_C3.vs.rs33_F3	chr01:39544224-39548624(+)	Os01g0908200	LOC_Os01g68020	NULL	NULL	Member of the Bric-a-Brac/Tramtrack/Broad (BTB) family, BT1/BT2 ortholog, Negative regulation of nitrate uptake and nitrogen use efficiency	BTBZ2 - Bric-a-Brac, Tramtrack, and Broad Complex BTB domain with TAZ zinc finger and Calmodulin-binding domains, expressed
363	G10336_3135153_3136092	G10336	-0.523	RI	rs33_C3.vs.rs33_F3	chr02:3132469-3137551(+)	Os02g0157300	NULL	NULL	NULL	Hypothetical protein.	NULL
364	G57308_19694624_19697796	G57308	0.739	RI	rs33_C3.vs.rs33_F3	chr08:19693446-19698602(+)	Os08g0411500	LOC_Os08g31769	NULL	NULL	Conserved hypothetical protein.	expressed protein
365	G57308_19697591_19697796	G57308	0.258	RI	rs33_C3.vs.rs33_F3	chr08:19693446-19698602(+)	Os08g0411500	LOC_Os08g31769	NULL	NULL	Conserved hypothetical protein.	expressed protein
366	G4895_22820219_22821496	G4895	0.209	RI	rs33_C3.vs.rs33_F3	chr01:22820220-22823182(-)	Os01g0586600	LOC_Os01g40420	NULL	NULL	Similar to AKIN gamma.	CBS domain containing membrane protein, putative, expressed
367	G4709_21901294_21901618	G4709	-0.126	RI	rs33_C3.vs.rs33_F3	chr01:21900045-21903566(-)	Os01g0570800	LOC_Os01g38980	NULL	NULL	IQ calmodulin-binding region domain containing protein.	calmodulin-binding protein, putative, expressed
368	G2390_10805339_10806646	G2390	-0.142	RI	rs33_C3.vs.rs33_F3	chr01:10805340-10808081(-)	Os01g0295700	LOC_Os01g19130	NULL	NULL	Similar to Protein phosphatase-2C.	protein phosphatase 2C, putative, expressed
369	G2390_10806410_10806902	G2390	-0.235	RI	rs33_C3.vs.rs33_F3	chr01:10805340-10808081(-)	Os01g0295700	LOC_Os01g19130	NULL	NULL	Similar to Protein phosphatase-2C.	protein phosphatase 2C, putative, expressed
370	G18041_1593571_1594665	G18041	0.486	RI	rs33_C3.vs.rs33_F3	chr03:1582176-1602063(-)	Os03g0128100//Os03g0128200	LOC_Os03g03610	NULL//NULL	NULL//NULL	Similar to 1,3-beta-glucan synthase component family protein, expressed.//Similar to predicted protein.	1,3-beta-glucan synthase component domain containing protein, expressed
371	G9999_1873099_1874915	G9999	-0.152	RI	rs33_C3.vs.rs33_F3	chr02:1872601-1874915(+)	Os02g0135500	LOC_Os02g04250	NULL	NULL	Glycosyltransferase AER61, uncharacterized domain containing protein.	glycosyltransferase, putative, expressed
372	G10019_1854208_1858242	G10019	-0.484	RI	rs33_C3.vs.rs33_F3	chr02:1850177-1858243(-)	Os02g0135200	LOC_Os02g04230	NULL	NULL	Similar to Mitogen-activated protein kinase 13.	CGMC_MAPKCMGC_2.7 - CGMC includes CDA, MAPK, GSK3, and CLKC kinases, expressed
373	G10663_4618725_4622735	G10663	-0.13	RI	rs33_C3.vs.rs33_F3	chr02:4616830-4622735(+)	Os02g0182700	LOC_Os02g08540	NULL	NULL	Conserved hypothetical protein.	expressed protein
374	G9930_1542173_1544377	G9930	0.119	RI	rs33_C3.vs.rs33_F3	chr02:1539410-1547529(+)	Os02g0129600	LOC_Os02g03690	NULL	NULL	Glycoside hydrolase, subgroup, catalytic core domain containing protein.	beta-amylase, putative, expressed
375	G9930_1543596_1544859	G9930	0.112	RI	rs33_C3.vs.rs33_F3	chr02:1539410-1547529(+)	Os02g0129600	LOC_Os02g03690	NULL	NULL	Glycoside hydrolase, subgroup, catalytic core domain containing protein.	beta-amylase, putative, expressed
376	G19791_9402622_9404867	G19791	-0.204	RI	rs33_C3.vs.rs33_F3	chr03:9402623-9405556(+)	Os03g0277100	LOC_Os03g16910	NULL	NULL	HSP20-like chaperone domain containing protein.	SLT1 protein, putative, expressed
377	G6906_31729693_31730389	G6906	0.403	RI	rs33_C3.vs.rs33_F3	chr01:31727513-31730389(+)	Os01g0756200	LOC_Os01g55150	BZIP6	b-ZIP TRANSCRIPTION FACTOR 6	Similar to VirE2-interacting protein VIP1.	bZIP transcription factor domain containing protein, expressed
378	G61094_9382223_9383949	G61094	0.486	RI	rs33_C3.vs.rs33_F3	chr09:9379226-9383949(-)	Os09g0322200	LOC_Os09g15340	NULL	NULL	Similar to Nudix hydrolase 24.	hydrolase, NUDIX family, domain containing protein, expressed
379	G25405_35101688_35102587	G25405	-0.318	RI	rs33_C3.vs.rs33_F3	chr03:35100038-35104416(+)	Os03g0835400	LOC_Os03g61920	NULL	NULL	Similar to Uvs101.	electron transfer flavoprotein subunit alpha, mitochondrial precursor, putative, expressed
380	G55767_11984651_11986166	G55767	0.55	RI	rs33_C3.vs.rs33_F3	chr08:11984652-11989799(-)	Os08g0296900	LOC_Os08g20020	NULL	NULL	Similar to Heat shock protein 70.	octicosapeptide/Phox/Bem1p, putative, expressed
381	G9699_542308_543367	G9699	-0.48	RI	rs33_C3.vs.rs33_F3	chr02:540108-547736(+)	Os02g0109900	LOC_Os02g01970	NULL	NULL	Hypothetical conserved gene.	expressed protein
382	G19922_9879845_9880329	G19922	-0.306	RI	rs33_C3.vs.rs33_F3	chr03:9878025-9880930(-)	Os03g0286500	LOC_Os03g17760	NULL	NULL	Similar to RNA-binding region containing protein 1 (HSRNASEB) (ssDNA binding protein SEB4) (CLL-associated antigen KW-5). Splice isoform 2.	RNA recognition motif containing protein, putative, expressed
383	G68803_20943941_20945549	G68803	-1	RI	rs33_C3.vs.rs33_F3	chr10:20936565-20947963(-)	Os10g0537450//Os10g0537600	LOC_Os10g39230	NULL//NULL	NULL//NULL	Hypothetical protein.//Conserved hypothetical protein.	tRNA-splicing endonuclease positive effector-related, putative, expressed
384	G97_141935_143680	G97	0.404	RI	rs33_C3.vs.rs33_F3	chr01:141936-145387(+)	Os01g0102500	LOC_Os01g01295	NULL	NULL	Conserved hypothetical protein.	expressed protein
385	G14764_23270074_23271937	G14764	-0.113	RI	rs33_C3.vs.rs33_F3	chr02:23264903-23272223(+)	Os02g0598300	LOC_Os02g38480	NULL	NULL	Conserved hypothetical protein.	expressed protein
386	G21053_15381802_15382730	G21053	-0.159	RI	rs33_C3.vs.rs33_F3	chr03:15381800-15384276(+)	Os03g0386500	LOC_Os03g26910	TPP9	TREHALOSE-6-PHOSPHATE PHOSHPHATASE 9	Similar to Trehalose-6-phosphate phosphatase.	uncharacterized glycosyl hydrolase Rv2006/MT2062, putative, expressed
387	G21053_15382658_15384274	G21053	-0.285	RI	rs33_C3.vs.rs33_F3	chr03:15381800-15384276(+)	Os03g0386500	LOC_Os03g26910	TPP9	TREHALOSE-6-PHOSPHATE PHOSHPHATASE 9	Similar to Trehalose-6-phosphate phosphatase.	uncharacterized glycosyl hydrolase Rv2006/MT2062, putative, expressed
388	G37942_20945658_20946505	G37942	-0.171	RI	rs33_C3.vs.rs33_F3	chr05:20944427-20951377(-)	Os05g0427200//Os05g0427300	LOC_Os05g35266//LOC_Os05g35274	NULL//NULL	NULL//NULL	Similar to beta-1,3-galactosyltransferase sqv-2.//Similar to RNA recognition motif-containing protein.	galactosyltransferase, putative, expressed//RNA recognition motif containing protein, putative, expressed
389	G38247_22468984_22469505	G38247	0.297	RI	rs33_C3.vs.rs33_F3	chr05:22467491-22472072(-)	Os05g0457700	LOC_Os05g38330	NULL	NULL	Tetratricopeptide-like helical domain containing protein.	NDP1, putative, expressed
390	G72338_13893711_13895020	G72338	-0.106	RI	rs33_C3.vs.rs33_F3	chr11:13890546-13915594(-)	Os11g0431700	LOC_Os11g24374	SCP54	SERINE CARBOXYPEPTIDASE 54	Similar to Serine carboxypeptidase.	OsSCP55 - Putative Serine Carboxypeptidase homologue, expressed
391	G72338_13909924_13913234	G72338	-0.132	RI	rs33_C3.vs.rs33_F3	chr11:13890546-13915594(-)	Os11g0431700	LOC_Os11g24374	SCP54	SERINE CARBOXYPEPTIDASE 54	Similar to Serine carboxypeptidase.	OsSCP55 - Putative Serine Carboxypeptidase homologue, expressed
392	G18513_3760319_3761211	G18513	0.446	RI	rs33_C3.vs.rs33_F3	chr03:3760320-3762362(-)	Os03g0170200	LOC_Os03g07410	NULL	NULL	Conserved hypothetical protein.	expressed protein
393	G15610_27032957_27034768	G15610	-0.728	RI	rs33_C3.vs.rs33_F3	chr02:27029085-27035374(+)	Os02g0665800	LOC_Os02g44610	RLCK81	RECEPTOR-LIKE CYTOPLASMIC KINASE 81	UspA domain containing protein.	protein kinase, putative, expressed
394	G9385_42339870_42342047	G9385	0.547	RI	rs33_C3.vs.rs33_F3	chr01:42336217-42349399(-)	Os01g0960400	LOC_Os01g72990	NULL	NULL	Similar to Leucine-rich repeat transmembrane protein kinase.	expressed protein
395	G69082_22312086_22312939	G69082	0.375	RI	rs33_C3.vs.rs33_F3	chr10:22308889-22313883(+)	Os10g0564900	LOC_Os10g41520	NULL	NULL	Similar to Protein kinase CK2 regulatory subunit CK2B2.	casein kinase II subunit beta-4, putative, expressed
396	G24424_30994448_30996298	G24424	0.29	RI	rs33_C3.vs.rs33_F3	chr03:30993747-30996882(-)	Os03g0751800	LOC_Os03g54063	NULL	NULL	Conserved hypothetical protein.	expressed protein
397	G80985_26426684_26430083	G80985	-0.164	RI	rs33_C3.vs.rs33_F3	chr12:26425320-26430083(-)	Os12g0620400	LOC_Os12g42550	NULL	NULL	Methyl-CpG DNA binding domain containing protein.	methyl-CpG binding domain containing protein, putative, expressed
398	G8682_39490382_39490598	G8682	-0.132	RI	rs33_C3.vs.rs33_F3	chr01:39486898-39492408(+)	Os01g0907300	LOC_Os01g67960	NULL	NULL	Similar to GPI transamidase component PIG-S-related.	GPI transamidase component PIG-S-related, putative, expressed
399	G13950_19324218_19326059	G13950	-0.204	RI	rs33_C3.vs.rs33_F3	chr02:19323945-19332418(-)	Os02g0527600	LOC_Os02g32610	NULL	NULL	Similar to CTR1-like protein kinase.	protein kinase domain containing protein, expressed
400	G80459_23933888_23934623	G80459	-0.101	RI	rs33_C3.vs.rs33_F3	chr12:23931315-23935728(+)	Os12g0578400	LOC_Os12g38920	NULL	NULL	Glycoside hydrolase family 79, N-terminal protein.	heparanase-like protein precursor, putative, expressed
401	G9150_41565345_41566011	G9150	-0.266	RI	rs33_C3.vs.rs33_F3	chr01:41563978-41566629(-)	Os01g0945600	LOC_Os01g71740	NULL	NULL	Similar to amino acid permease family protein.	amino acid permease family protein, putative, expressed
402	G9080_41155826_41156737	G9080	-0.191	RI	rs33_C3.vs.rs33_F3	chr01:41155813-41163822(-)	Os01g0937400	LOC_Os01g71106//LOC_Os01g71114	NULL	NULL	Hypothetical conserved gene.	NBS-LRR disease resistance protein, putative, expressed//disease resistance protein RGA4, putative, expressed
403	G68929_21623619_21627396	G68929	0.286	RI	rs33_C3.vs.rs33_F3	chr10:21623619-21631058(+)	Os10g0551100	LOC_Os10g40370	NULL	NULL	Conserved hypothetical protein.	expressed protein
404	G9061_40940306_40940980	G9061	-0.517	RI	rs33_C3.vs.rs33_F3	chr01:40935350-40941018(-)	Os01g0933400	LOC_Os01g70720	NULL	NULL	Similar to NADP-dependant malate dehydrogenase (Fragment).	expressed protein
405	G18600_4024758_4026874	G18600	0.66	RI	rs33_C3.vs.rs33_F3	chr03:4024336-4028528(+)	Os03g0175600	LOC_Os03g07910	NULL	NULL	Similar to Nit protein 2 (CUA002).	nitrilase, putative, expressed
406	G53599_2001870_2002189	G53599	-0.592	RI	rs33_C3.vs.rs33_F3	chr08:1999797-2005971(-)	Os08g0135300	LOC_Os08g04120	NULL	NULL	Conserved hypothetical protein.	expressed protein
407	G8974_40709282_40710139	G8974	0.402	RI	rs33_C3.vs.rs33_F3	chr01:40708124-40712960(-)	Os01g0927900	LOC_Os01g70300	NULL	NULL	Similar to Aspartate kinase precursor (EC 2.7.2.4).	aspartokinase 3, chloroplast precursor, putative, expressed
408	G17147_34026272_34029030	G17147	-0.137	RI	rs33_C3.vs.rs33_F3	chr02:34026273-34030302(+)	Os02g0799000	LOC_Os02g55560	NULL	NULL	Similar to DNA-binding protein phosphatase 2C.	protein phosphatase 2C, putative, expressed
409	G17147_34028354_34030302	G17147	-0.167	RI	rs33_C3.vs.rs33_F3	chr02:34026273-34030302(+)	Os02g0799000	LOC_Os02g55560	NULL	NULL	Similar to DNA-binding protein phosphatase 2C.	protein phosphatase 2C, putative, expressed
410	G19034_6085979_6087126	G19034	-0.262	RI	rs33_C3.vs.rs33_F3	chr03:6085639-6089205(+)	Os03g0215800	LOC_Os03g11660	NULL	NULL	Pyridoxal phosphate-dependent enzyme, beta subunit domain containing protein.	cysteine synthase, putative, expressed
411	G57890_22670243_22672341	G57890	-0.419	RI	rs33_C3.vs.rs33_F3	chr08:22670244-22675671(-)	Os08g0461700	LOC_Os08g35948	NULL	NULL	F-box domain, cyclin-like domain containing protein.	expressed protein
412	G8103_36685713_36686214	G8103	-0.135	RI	rs33_C3.vs.rs33_F3	chr01:36683709-36691565(-)	Os01g0852100//Os01g0852200	LOC_Os01g63280//LOC_Os01g63290	RLCK48//NULL	RECEPTOR-LIKE CYTOPLASMIC KINASE 48//NULL	Conserved hypothetical protein.//Major facilitator superfamily protein.	tyrosine protein kinase domain containing protein, putative, expressed//transporter, major facilitator family, putative, expressed
413	G16443_30724628_30725433	G16443	-0.106	RI	rs33_C3.vs.rs33_F3	chr02:30720856-30726460(+)	Os02g0736100	LOC_Os02g50320	NULL	NULL	Non-protein coding transcript.	ATMAP70 protein, putative, expressed
414	G15921_28532813_28533909	G15921	0.394	RI	rs33_C3.vs.rs33_F3	chr02:28532814-28536996(+)	Os02g0694400	LOC_Os02g46720	NULL	NULL	Conserved hypothetical protein.	ara54-like RING finger protein, putative, expressed
415	G15921_28534606_28536134	G15921	-0.128	RI	rs33_C3.vs.rs33_F3	chr02:28532814-28536996(+)	Os02g0694400	LOC_Os02g46720	NULL	NULL	Conserved hypothetical protein.	ara54-like RING finger protein, putative, expressed
416	G43623_16100508_16102020	G43623	0.484	RI	rs33_C3.vs.rs33_F3	chr06:16100009-16102020(-)	NULL	NULL	NULL	NULL	NULL	NULL
417	G8577_38893297_38896040	G8577	0.249	RI	rs33_C3.vs.rs33_F3	chr01:38893298-38897714(-)	Os01g0894600	LOC_Os01g66970	NULL	NULL	Hypothetical conserved gene.	zinc finger, C3HC4 type domain containing protein, expressed
418	G8546_38885858_38887723	G8546	-1	RI	rs33_C3.vs.rs33_F3	chr01:38884741-38887723(-)	Os01g0894300	LOC_Os01g66940	NULL	NULL	Fructokinase (Fragment).	kinase, pfkB family, putative, expressed
419	G1154_4626429_4627605	G1154	0.525	RI	rs33_C3.vs.rs33_F3	chr01:4621677-4631365(-)	Os01g0186700	LOC_Os01g09200	NULL	NULL	Similar to Protein kinase GhCLK1 (Fragment).	AGC_AGC_other_NDRh_TRCd.1 - ACG kinases include homologs to PKA, PKG and PKC, expressed
420	G8538_38820294_38820581	G8538	-0.177	RI	rs33_C3.vs.rs33_F3	chr01:38818416-38822182(+)	Os01g0892800	LOC_Os01g66860	NULL	NULL	Integrin-linked protein kinase domain containing protein.	serine/threonine protein kinase, putative, expressed
421	G8538_38820745_38821067	G8538	-0.316	RI	rs33_C3.vs.rs33_F3	chr01:38818416-38822182(+)	Os01g0892800	LOC_Os01g66860	NULL	NULL	Integrin-linked protein kinase domain containing protein.	serine/threonine protein kinase, putative, expressed
422	G8538_38821623_38822164	G8538	-0.194	RI	rs33_C3.vs.rs33_F3	chr01:38818416-38822182(+)	Os01g0892800	LOC_Os01g66860	NULL	NULL	Integrin-linked protein kinase domain containing protein.	serine/threonine protein kinase, putative, expressed
423	G22969_23870182_23870862	G22969	-0.142	RI	rs33_C3.vs.rs33_F3	chr03:23870183-23876364(-)	Os03g0626700	LOC_Os03g42830	NULL	NULL	Multi antimicrobial extrusion protein MatE family protein.	MATE efflux family protein, putative, expressed
424	G41379_5403523_5403794	G41379	-0.158	RI	rs33_C3.vs.rs33_F3	chr06:5393078-5406944(+)	Os06g0206700	LOC_Os06g10480	NULL	NULL	Similar to Kinesin-related protein.	expressed protein
425	G8407_38261835_38264175	G8407	0.109	RI	rs33_C3.vs.rs33_F3	chr01:38261836-38265509(-)	Os01g0881500	LOC_Os01g65900	NULL	NULL	Similar to Scarecrow-like 1 (Fragment).	chitin-inducible gibberellin-responsive protein, putative, expressed
426	G16812_32513738_32515658	G16812	-0.266	RI	rs33_C3.vs.rs33_F3	chr02:32513739-32517155(-)	Os02g0770800	LOC_Os02g53130	NULL	NULL	Similar to Nitrate reductase [NAD(P)H] (EC 1.7.1.2).	nitrate reductase, putative, expressed
427	G16812_32513738_32515968	G16812	-0.119	RI	rs33_C3.vs.rs33_F3	chr02:32513739-32517155(-)	Os02g0770800	LOC_Os02g53130	NULL	NULL	Similar to Nitrate reductase [NAD(P)H] (EC 1.7.1.2).	nitrate reductase, putative, expressed
428	G1050_4143036_4148259	G1050	-0.956	RI	rs33_C3.vs.rs33_F3	chr01:4142690-4150414(+)	Os01g0179500	LOC_Os01g08430	NULL	NULL	Enhancer of polycomb-like, N-terminal domain containing protein.	expressed protein
429	G11262_6510276_6512170	G11262	0.224	RI	rs33_C3.vs.rs33_F3	chr02:6508812-6513830(-)	Os02g0216300	LOC_Os02g12480	NULL	NULL	Similar to cDNA clone:001-032-A03, full insert sequence.	expressed protein
430	G18323_2962819_2963136	G18323	-0.219	RI	rs33_C3.vs.rs33_F3	chr03:2961746-2964306(+)	Os03g0154000	LOC_Os03g05910	NULL	NULL	Aromatic-ring hydroxylase family protein.	expressed protein
431	G8218_37535945_37537114	G8218	-0.682	RI	rs33_C3.vs.rs33_F3	chr01:37535946-37539386(+)	Os01g0866800	LOC_Os01g64700	NULL	NULL	Similar to F24P17.15 protein (Tubby-like protein TULP9).	OsFBT3 - F-box and tubby domain containing protein, expressed
432	G27445_7911605_7912535	G27445	-0.414	RI	rs33_C3.vs.rs33_F3	chr04:7911606-7915304(+)	Os04g0218400	LOC_Os04g14150	NULL	NULL	Similar to ankyrin protein kinase-like.	dehydration response related protein, putative, expressed
433	G4861_22429499_22429747	G4861	0.2	RI	rs33_C3.vs.rs33_F3	chr01:22427831-22430870(+)	Os01g0579600	LOC_Os01g39770	NULL	NULL	Similar to Calcineurin B-like protein 9.	calcineurin B, putative, expressed
434	G4861_22429499_22429923	G4861	0.38	RI	rs33_C3.vs.rs33_F3	chr01:22427831-22430870(+)	Os01g0579600	LOC_Os01g39770	NULL	NULL	Similar to Calcineurin B-like protein 9.	calcineurin B, putative, expressed
435	G64604_1197849_1203173	G64604	-0.482	RI	rs33_C3.vs.rs33_F3	chr10:1189660-1203173(-)	Os10g0118900	LOC_Os10g02930	NULL	NULL	Similar to predicted protein.	helicase SEN1, putative, expressed
436	G31498_27113645_27115341	G31498	-0.115	RI	rs33_C3.vs.rs33_F3	chr04:27111170-27118824(+)	Os04g0541500	LOC_Os04g45800	NULL	NULL	Diacylglycerol kinase, catalytic region domain containing protein.	diacylglycerol kinase, putative, expressed
437	G9917_1464288_1465414	G9917	0.635	RI	rs33_C3.vs.rs33_F3	chr02:1461455-1468260(-)	Os02g0128300	LOC_Os02g03590	NULL	NULL	ENTH/VHS domain containing protein.	expressed protein
438	G36162_12602216_12606132	G36162	0.665	RI	rs33_C3.vs.rs33_F3	chr05:12601125-12606132(-)	Os05g0289400	LOC_Os05g22260	NULL	NULL	Hypothetical conserved gene.	crooked neck, putative, expressed
439	G4391_20196665_20202156	G4391	0.198	RI	rs33_C3.vs.rs33_F3	chr01:20192015-20202156(+)	Os01g0544450	LOC_Os01g36390	MCM4	MINI-CHROMOSOME MAINTENANCE PROTEIN 4	Similar to DNA replication licensing factor mcm4.	MCM4 - Putative minichromosome maintenance MCM complex subunit 4, expressed
440	G7937_36144811_36146302	G7937	0.261	RI	rs33_C3.vs.rs33_F3	chr01:36138699-36146302(-)	Os01g0841800	LOC_Os01g62440	NULL	NULL	Ribonuclease II and R domain containing protein.	ribonuclease protein, putative, expressed
441	G871_3405400_3406003	G871	0.673	RI	rs33_C3.vs.rs33_F3	chr01:3405401-3407677(+)	Os01g0166300//Os01g0166400	LOC_Os01g07212	NULL//NULL	NULL//NULL	Similar to nuclease.//Hypothetical conserved gene.	staphylococcal nuclease homologue, putative, expressed
442	G34991_6682479_6684737	G34991	-0.229	RI	rs33_C3.vs.rs33_F3	chr05:6678208-6693150(+)	Os05g0207900	LOC_Os05g11770	NULL	NULL	Hypothetical conserved gene.	ulp1 protease family protein, putative, expressed
443	G39267_26597627_26600302	G39267	-1	RI	rs33_C3.vs.rs33_F3	chr05:26596012-26602601(-)	Os05g0535600	LOC_Os05g45900	NULL	NULL	Similar to Inositol-1,4,5-triphosphate-5-phosphatase.	endonuclease/exonuclease/phosphatase family domain containing protein, expressed
444	G258_773842_774376	G258	-0.693	RI	rs33_C3.vs.rs33_F3	chr01:767170-774376(-)	Os01g0114100//Os01g0114200	LOC_Os01g02390	RLCK5//NULL	RECEPTOR-LIKE CYTOPLASMIC KINASE 5//NULL	Similar to Protein kinase RLK17.//Conserved hypothetical protein.	protein kinase domain containing protein, expressed
445	G3612_16699608_16700745	G3612	-0.327	RI	rs33_C3.vs.rs33_F3	chr01:16693961-16700745(+)	Os01g0392600	LOC_Os01g29804	NULL	NULL	Hypothetical protein.	expressed protein
446	G14636_22427473_22429076	G14636	-0.368	RI	rs33_C3.vs.rs33_F3	chr02:22415292-22429135(+)	Os02g0581400//Os02g0581500	LOC_Os02g37090	NULL//NULL	NULL//NULL	Conserved hypothetical protein.//Alpha/beta hydrolase fold-1 domain containing protein.	hydrolase, alpha/beta fold family domain containing protein, expressed
447	G11071_6425201_6427056	G11071	0.206	RI	rs33_C3.vs.rs33_F3	chr02:6424555-6430753(-)	Os02g0214900	LOC_Os02g12350	NULL	NULL	Similar to Histone deacetylase.	histone deacetylase, putative, expressed
448	G37779_20302710_20303804	G37779	0.282	RI	rs33_C3.vs.rs33_F3	chr05:20302077-20305910(+)	Os05g0415200	LOC_Os05g34290	PCS1	PHYTOCHELATIN SYNTHASE 1	Similar to Phytochelatin synthase.	glutathione gamma-glutamylcysteinyltransferase 1, putative, expressed
449	G69249_22989434_22989900	G69249	-0.195	RI	rs33_C3.vs.rs33_F3	chr10:22986842-22989900(-)	Os10g0577000	LOC_Os10g42630	NULL	NULL	NERD domain containing protein.	expressed protein
450	G2202_9764877_9766276	G2202	-0.159	RI	rs33_C3.vs.rs33_F3	chr01:9764878-9769338(+)	NULL	LOC_Os01g17040	NULL	NULL	NULL	heat shock protein DnaJ, putative, expressed
451	G40458_1523244_1524623	G40458	-0.137	RI	rs33_C3.vs.rs33_F3	chr06:1520743-1526353(+)	Os06g0128600//Os06g0128700	LOC_Os06g03800	NULL//NULL	NULL//NULL	Ankyrin repeat containing protein.//Ankyrin repeat domain containing protein.	pollen ankyrin, putative, expressed
452	G10572_4129119_4130456	G10572	0.108	RI	rs33_C3.vs.rs33_F3	chr02:4129120-4133824(+)	Os02g0175500	LOC_Os02g07880	NULL	NULL	Protein of unknown function DUF266, plant family protein.	DNA binding protein, putative, expressed
453	G47782_4186092_4187227	G47782	0.668	RI	rs33_C3.vs.rs33_F3	chr07:4184073-4188035(-)	Os07g0179400	LOC_Os07g08210	NULL	NULL	Dephospho-CoA kinase domain containing protein.	cytidylyltransferase domain containing protein, expressed
454	G27522_7921298_7923101	G27522	-1	RI	rs33_C3.vs.rs33_F3	chr04:7920042-7935776(+)	Os04g0218600	NULL	NULL	NULL	Conserved hypothetical protein.	NULL
455	G15791_27962105_27964504	G15791	0.328	RI	rs33_C3.vs.rs33_F3	chr02:27962106-27965273(+)	Os02g0683900	LOC_Os02g45870	NULL	NULL	Similar to T5E21.3.	tobamovirus multiplication protein, putative, expressed
456	G46490_29828824_29830010	G46490	0.861	RI	rs33_C3.vs.rs33_F3	chr06:29828470-29831739(+)	Os06g0706100	LOC_Os06g49230//LOC_Os06g49240	NULL	NULL	Similar to Peptide transporter PTR2.	peptide transporter, putative, expressed//PTR-like peptide transporter, putatuve, expressed
457	G2255_9808283_9810618	G2255	0.148	RI	rs33_C3.vs.rs33_F3	chr01:9790270-9810876(-)	Os01g0278200	LOC_Os01g17060//LOC_Os01g17065	NULL	NULL	Similar to Ran-binding protein 17.	expressed protein//expressed protein
458	G80251_22631682_22632115	G80251	-0.194	RI	rs33_C3.vs.rs33_F3	chr12:22628759-22633083(+)	Os12g0556200	LOC_Os12g36910	NULL	NULL	Non-protein coding transcript.	calmodulin binding protein, putative, expressed
459	G30753_23736235_23736592	G30753	-0.541	RI	rs33_C3.vs.rs33_F3	chr04:23727107-23742375(-)	Os04g0474500//Os04g0474700	LOC_Os04g39840//LOC_Os04g39864	NULL//BGLU11	NULL//BETA-GLUCOSIDASE 11	Similar to Cyanogenic beta-glucosidase precursor (EC 3.2.1.21) (Linamarase) (Fragment).//Similar to OSIGBa0135C13.6 protein.	Os4bglu10 - beta-glucosidase homologue, similar to Os4Bglu12 exoglucanase/beta-glucosidase, expressed//Os4bglu11 - beta-glucosidase homologue, similar to Os4Bglu12 exoglucanase/beta-glucosidase, expressed
460	G56603_15756633_15757681	G56603	0.498	RI	rs33_C3.vs.rs33_F3	chr08:15754635-15758677(-)	Os08g0347200	LOC_Os08g25864	NULL	NULL	Conserved hypothetical protein.	expressed protein
461	G18773_4825615_4826251	G18773	-0.321	RI	rs33_C3.vs.rs33_F3	chr03:4825616-4829747(-)	Os03g0192700	LOC_Os03g09250	INO1	INOSITOL 1-PHOSPHATE SYNTHASE-1	Similar to Myo-inositol-1-phosphate synthase.	inositol-3-phosphate synthase, putative, expressed
462	G7553_34561691_34562963	G7553	0.433	RI	rs33_C3.vs.rs33_F3	chr01:34559984-34564315(-)	Os01g0813000	LOC_Os01g59750	NULL	NULL	Similar to 14 kDa zinc-binding protein.	histidine triad family protein, putative, expressed
463	G16158_29594604_29595309	G16158	-0.142	RI	rs33_C3.vs.rs33_F3	chr02:29594605-29598901(+)	Os02g0714000	LOC_Os02g48340	NULL	NULL	Hypothetical gene.	RNA recognition motif containing protein, putative, expressed
464	G3299_15065991_15067554	G3299	-0.189	RI	rs33_C3.vs.rs33_F3	chr01:15059422-15067554(+)	Os01g0367700	LOC_Os01g27020	NULL	NULL	Similar to Cyclin-dependent protein kinase-like protein.	transposon protein, putative, unclassified, expressed
465	G8576_38995199_38996971	G8576	-0.138	RI	rs33_C3.vs.rs33_F3	chr01:38994469-38998243(-)	Os01g0897300	LOC_Os01g67190	NULL	NULL	Ribonuclease T2 family protein.	ribonuclease T2 family domain containing protein, expressed
466	G37778_20243958_20245552	G37778	0.947	RI	rs33_C3.vs.rs33_F3	chr05:20243959-20247732(-)	Os05g0414100	LOC_Os05g34210	NULL	NULL	Hypothetical conserved gene.	expressed protein
467	G33189_34201018_34202426	G33189	0.348	RI	rs33_C3.vs.rs33_F3	chr04:34200486-34205686(-)	Os04g0670400	LOC_Os04g57480	NULL	NULL	Similar to H0624F09.2 protein.	OTU-like cysteine protease family protein, putative, expressed
468	G3603_16232119_16233693	G3603	-0.273	RI	rs33_C3.vs.rs33_F3	chr01:16232120-16234469(+)	Os01g0386700	LOC_Os01g28989	NULL	NULL	Similar to BSK1 (BR-SIGNALING KINASE 1)%3B ATP binding / binding / kinase/ protein kinase/ protein tyrosine kinase.	expressed protein
469	G3603_16232983_16234469	G3603	-0.124	RI	rs33_C3.vs.rs33_F3	chr01:16232120-16234469(+)	Os01g0386700	LOC_Os01g28989	NULL	NULL	Similar to BSK1 (BR-SIGNALING KINASE 1)%3B ATP binding / binding / kinase/ protein kinase/ protein tyrosine kinase.	expressed protein
470	G16042_28820866_28822509	G16042	0.461	RI	rs33_C3.vs.rs33_F3	chr02:28820795-28826658(+)	Os02g0700600	LOC_Os02g47220	NULL	NULL	Non-protein coding transcript.	CPuORF20 - conserved peptide uORF-containing transcript, expressed
471	G16042_28820866_28822652	G16042	0.24	RI	rs33_C3.vs.rs33_F3	chr02:28820795-28826658(+)	Os02g0700600	LOC_Os02g47220	NULL	NULL	Non-protein coding transcript.	CPuORF20 - conserved peptide uORF-containing transcript, expressed
472	G16254_29956151_29956892	G16254	-0.938	RI	rs33_C3.vs.rs33_F3	chr02:29950368-29956892(-)	Os02g0721800	LOC_Os02g48990	NULL	NULL	Similar to Phosphatidylinositol transfer-like protein IV.	phosphatidylinositol transfer, putative, expressed
473	G12164_11353280_11354603	G12164	0.635	RI	rs33_C3.vs.rs33_F3	chr02:11353281-11357740(-)	Os02g0296800	LOC_Os02g19440	NULL	NULL	Cobalamin (vitamin B12) biosynthesis CbiX domain containing protein.	sirohydrochlorin ferrochelatase, putative, expressed
474	G24850_32593190_32597289	G24850	0.521	RI	rs33_C3.vs.rs33_F3	chr03:32591695-32599028(-)	Os03g0785300	LOC_Os03g57160	NULL	NULL	Nuclear-interacting partner of ALK/Rsm1-like domain containing protein.	zinc ion binding protein, putative, expressed
475	G1977_8425583_8425850	G1977	-0.186	RI	rs33_C3.vs.rs33_F3	chr01:8420923-8430280(-)	Os01g0254100	LOC_Os01g15020	NULL	NULL	Similar to Lissencephaly type-1-like homology motif%3B CTLH, C-terminal to LisH motif%3B Nitrous oxide reductase, N-terminal%3B WD40-like%3B Quinonprotein alcohol dehydrogenase-like.	lissencephaly type-1-like homology motif, putative, expressed
476	G51466_22311972_22313211	G51466	-0.294	RI	rs33_C3.vs.rs33_F3	chr07:22308982-22313591(-)	Os07g0558300	LOC_Os07g37230	NULL	NULL	Inositol monophosphatase family protein.	inositol-1-monophosphatase, putative, expressed
477	G33071_33831187_33832043	G33071	0.421	RI	rs33_C3.vs.rs33_F3	chr04:33828929-33833443(-)	Os04g0662900	LOC_Os04g56730	NULL	NULL	RNA polymerase III transcriptional repressor, MAF1 domain containing protein.	repressor of RNA polymerase III transcription MAF1, putative, expressed
478	G25216_34324540_34325381	G25216	-0.674	RI	rs33_C3.vs.rs33_F3	chr03:34320065-34325381(-)	Os03g0817900	LOC_Os03g60350	NULL	NULL	Protein of unknown function DUF231, plant domain containing protein.	leaf senescence related protein, putative, expressed
479	G13572_17497793_17501575	G13572	0.405	RI	rs33_C3.vs.rs33_F3	chr02:17489819-17507818(-)	Os02g0497500//Os02g0497600	LOC_Os02g29464	NULL//NULL	NULL//NULL	Similar to DNA repair protein Rad50.//Conserved hypothetical protein.	RecF/RecN/SMC N terminal domain containing protein, expressed
480	G51275_21441780_21443752	G51275	-0.321	RI	rs33_C3.vs.rs33_F3	chr07:21440991-21444823(-)	Os07g0542600	LOC_Os07g35810	NULL	NULL	Similar to receptor-like protein kinase RK20-1.	TKL_IRAK_DUF26-ld.6 - DUF26 kinases have homology to DUF26 containing loci, expressed
481	G39381_26913825_26914208	G39381	-0.123	RI	rs33_C3.vs.rs33_F3	chr05:26913355-26919391(-)	Os05g0542200	LOC_Os05g46460	NULL	NULL	Similar to cDNA clone:J023112L03, full insert sequence.	hydrolase, alpha/beta fold family domain containing protein, expressed
482	G7209_33210373_33212668	G7209	1	RI	rs33_C3.vs.rs33_F3	chr01:33210230-33216458(+)	Os01g0783800	LOC_Os01g57480	NULL	NULL	Serine/threonine protein kinase-related domain containing protein.	serine/threonine-protein kinase receptor precursor, putative, expressed
483	G70032_2834483_2836446	G70032	0.574	RI	rs33_C3.vs.rs33_F3	chr11:2831601-2837707(+)	Os11g0158500	LOC_Os11g06010	NULL	NULL	Basic helix-loop-helix dimerisation region bHLH domain containing protein.	helix-loop-helix DNA-binding protein, putative, expressed
484	G16896_32885344_32885575	G16896	-0.156	RI	rs33_C3.vs.rs33_F3	chr02:32882436-32889742(+)	Os02g0777400	LOC_Os02g53720	RLCK85	RECEPTOR-LIKE CYTOPLASMIC KINASE 85	Similar to ER (ERECTA)%3B transmembrane receptor protein kinase.	phytosulfokine receptor precursor, putative, expressed
485	G16896_32885344_32885731	G16896	0.666	RI	rs33_C3.vs.rs33_F3	chr02:32882436-32889742(+)	Os02g0777400	LOC_Os02g53720	RLCK85	RECEPTOR-LIKE CYTOPLASMIC KINASE 85	Similar to ER (ERECTA)%3B transmembrane receptor protein kinase.	phytosulfokine receptor precursor, putative, expressed
486	G43824_16831282_16832466	G43824	0.621	RI	rs33_C3.vs.rs33_F3	chr06:16825601-16836210(-)	Os06g0489200	LOC_Os06g29400	NULL	NULL	Protein of unknown function DUF1604 domain containing protein.	surp module family protein, putative, expressed
487	G17095_33650802_33651254	G17095	-0.231	RI	rs33_C3.vs.rs33_F3	chr02:33645379-33651254(-)	Os02g0792100	NULL	NULL	NULL	Conserved hypothetical protein.	NULL
488	G3885_17948632_17950340	G3885	-0.128	RI	rs33_C3.vs.rs33_F3	chr01:17947683-17951664(-)	Os01g0510600	LOC_Os01g32730	NULL	NULL	Tetratricopeptide-like helical domain containing protein.	tetratricopeptide repeat containing protein, putative, expressed
489	G35108_7061990_7063419	G35108	0.367	RI	rs33_C3.vs.rs33_F3	chr05:7061991-7069261(+)	Os05g0214100	LOC_Os05g12300	NULL	NULL	Conserved hypothetical protein.	expressed protein
490	G35108_7061990_7063930	G35108	0.516	RI	rs33_C3.vs.rs33_F3	chr05:7061991-7069261(+)	Os05g0214100	LOC_Os05g12300	NULL	NULL	Conserved hypothetical protein.	expressed protein
491	G35108_7063523_7064866	G35108	0.607	RI	rs33_C3.vs.rs33_F3	chr05:7061991-7069261(+)	Os05g0214100	LOC_Os05g12300	NULL	NULL	Conserved hypothetical protein.	expressed protein
492	G66946_12868706_12869715	G66946	-0.877	RI	rs33_C3.vs.rs33_F3	chr10:12867952-12869964(-)	Os10g0388900	LOC_Os10g25000	NULL	NULL	Conserved hypothetical protein.	expressed protein
493	G11094_6435484_6436292	G11094	-0.241	RI	rs33_C3.vs.rs33_F3	chr02:6432854-6441680(-)	Os02g0215000	LOC_Os02g12360	NULL	NULL	Conserved hypothetical protein.	nuclear protein ZAP-related, putative, expressed
494	G19667_8867066_8869338	G19667	0.5	RI	rs33_C3.vs.rs33_F3	chr03:8865964-8869338(+)	Os03g0267700	LOC_Os03g16080	NULL	NULL	Adenine nucleotide translocator 1 domain containing protein.	mitochondrial carrier protein, putative, expressed
495	G60685_6255362_6259331	G60685	0.852	RI	rs33_C3.vs.rs33_F3	chr09:6251862-6260858(-)	Os09g0284600	LOC_Os09g11270	NULL	NULL	Similar to enhancer of polycomb-like protein101.	enhancer of polycomb, putative, expressed
496	G38769_24663650_24665328	G38769	0.689	RI	rs33_C3.vs.rs33_F3	chr05:24663651-24668968(+)	Os05g0501200	LOC_Os05g42180	NULL	NULL	Hypothetical conserved gene.	ethylene-responsive protein related, putative, expressed
497	G9624_261879_262420	G9624	0.157	RI	rs33_C3.vs.rs33_F3	chr02:261338-268915(+)	Os02g0104700//Os02g0104800	LOC_Os02g01440//LOC_Os02g01450	NULL//NULL	NULL//NULL	Similar to Nitric oxide associated 1.//Uncharacterised conserved protein UCP022280 domain containing protein.	nitric oxide synthase 1, putative, expressed//expressed protein
498	G9624_262184_262599	G9624	0.14	RI	rs33_C3.vs.rs33_F3	chr02:261338-268915(+)	Os02g0104700//Os02g0104800	LOC_Os02g01440//LOC_Os02g01450	NULL//NULL	NULL//NULL	Similar to Nitric oxide associated 1.//Uncharacterised conserved protein UCP022280 domain containing protein.	nitric oxide synthase 1, putative, expressed//expressed protein
499	G5176_24140187_24141717	G5176	-0.13	RI	rs33_C3.vs.rs33_F3	chr01:24136785-24145065(+)	Os01g0610300	LOC_Os01g42460	NULL	NULL	Bromo adjacent region domain containing protein.	BAH domain containing protein, expressed
500	G30956_24935094_24935381	G30956	0.138	RI	rs33_C3.vs.rs33_F3	chr04:24932077-24936078(+)	Os04g0498800	LOC_Os04g42110	NULL	NULL	Similar to Cell division control protein 48 homolog B (AtCDC48b).	cell division control protein 48 homolog B, putative, expressed
501	G48265_6314909_6316957	G48265	-0.168	RI	rs33_C3.vs.rs33_F3	chr07:6314910-6318059(-)	Os07g0215200	LOC_Os07g11490	NULL	NULL	Conserved hypothetical protein.	expressed protein
502	G59603_1612587_1613825	G59603	0.146	RI	rs33_C3.vs.rs33_F3	chr09:1610231-1617514(-)	Os09g0120800	LOC_Os09g03310	NULL	NULL	Similar to ATPase, calcium-transporting-related (Fragment).	phospholipid-transporting ATPase 2, putative, expressed
503	G59603_1612587_1614734	G59603	0.259	RI	rs33_C3.vs.rs33_F3	chr09:1610231-1617514(-)	Os09g0120800	LOC_Os09g03310	NULL	NULL	Similar to ATPase, calcium-transporting-related (Fragment).	phospholipid-transporting ATPase 2, putative, expressed
504	G54945_8217584_8218770	G54945	-0.211	RI	rs33_C3.vs.rs33_F3	chr08:8216495-8219329(+)	Os08g0235400	LOC_Os08g13780	NULL	NULL	Conserved hypothetical protein.	U-box domain-containing protein, putative, expressed
505	G40796_2905587_2907996	G40796	0.536	RI	rs33_C3.vs.rs33_F3	chr06:2902268-2907996(+)	Os06g0156900	LOC_Os06g06280	NULL	NULL	Glycosyl transferase, family 31 protein.	galactosyltransferase family protein, putative, expressed
506	G462_1888523_1891263	G462	0.595	RI	rs33_C3.vs.rs33_F3	chr01:1888524-1892298(+)	Os01g0134500	LOC_Os01g04260	NULL	NULL	Similar to Delta-7-sterol-C5(6)-desaturase (EC 1.3.3.-) (Delta-7-C-5 sterol desaturase) (Delta7-sterol-C5-desaturase).	fatty acid hydroxylase, putative, expressed
507	G24565_31567114_31569253	G24565	0.367	RI	rs33_C3.vs.rs33_F3	chr03:31566050-31570986(+)	Os03g0763000	LOC_Os03g55490	NULL	NULL	Similar to Casein kinase II alpha subunit.	casein kinase II subunit alpha-2, putative, expressed
508	G70700_5836386_5836928	G70700	-0.197	RI	rs33_C3.vs.rs33_F3	chr11:5835229-5841560(-)	Os11g0212300	LOC_Os11g10640	RLCK316	RECEPTOR-LIKE CYTOPLASMIC KINASE 316	Similar to Protein kinase domain containing protein, expressed.	protein kinase domain containing protein, expressed
509	G70249_3739629_3741369	G70249	-0.166	RI	rs33_C3.vs.rs33_F3	chr11:3739630-3743621(-)	Os11g0175400	LOC_Os11g07440	NIN6	NEUTRAL/ALKALINE INVERTASE 6	Plant neutral invertase family protein.	plant neutral invertase domain containing protein, expressed
510	G15418_26159680_26159990	G15418	0.584	RI	rs33_C3.vs.rs33_F3	chr02:26156276-26162463(+)	Os02g0649700	LOC_Os02g43350	NULL	NULL	Similar to Cell division protease ftsH homolog 7, chloroplastic.	OsFtsH7 FtsH protease, homologue of AtFtsH7, expressed
511	G15418_26159881_26161338	G15418	-0.217	RI	rs33_C3.vs.rs33_F3	chr02:26156276-26162463(+)	Os02g0649700	LOC_Os02g43350	NULL	NULL	Similar to Cell division protease ftsH homolog 7, chloroplastic.	OsFtsH7 FtsH protease, homologue of AtFtsH7, expressed
512	G63674_21066312_21067060	G63674	0.93	RI	rs33_C3.vs.rs33_F3	chr09:21061116-21068861(-)	Os09g0536000	LOC_Os09g36530	NULL	NULL	Exodeoxyribonuclease III xth family protein.	endonuclease/exonuclease/phosphatase family protein, putative, expressed
513	G124_525388_526784	G124	0.221	RI	rs33_C3.vs.rs33_F3	chr01:524579-528002(-)	Os01g0109750	LOC_Os01g01970	NULL	NULL	Paired amphipathic helix domain containing protein.	expressed protein
514	G7203_33272993_33273959	G7203	-0.587	RI	rs33_C3.vs.rs33_F3	chr01:33271972-33274779(-)	Os01g0784900	LOC_Os01g57580	NULL	NULL	Conserved hypothetical protein.	bHelix-loop-helix transcription factor, putative, expressed
515	G81182_27394293_27394852	G81182	-0.715	RI	rs33_C3.vs.rs33_F3	chr12:27394294-27398558(+)	Os12g0638800	LOC_Os12g44160	NULL	NULL	Similar to HI0933-like protein, expressed.	oxidoreductase, putative, expressed
516	G5662_26068442_26068710	G5662	-0.431	RI	rs33_C3.vs.rs33_F3	chr01:26060788-26071738(-)	Os01g0646700//Os01g0646800	LOC_Os01g45880	NULL//NULL	NULL//NULL	Hypothetical conserved gene.//Conserved hypothetical protein.	retrotransposon protein, putative, unclassified, expressed
517	G52088_24998520_24998777	G52088	-0.14	RI	rs33_C3.vs.rs33_F3	chr07:24996724-25001220(-)	Os07g0608200	LOC_Os07g41720	HAP2G	HAP2 SUBUNIT OF CCAAT-BOX BINDING COMPLEX	Similar to CCAAT-binding transcription factor subunit B (CBF-B) (NF-Y protein chain A) (NF-YA) (CAAT-box DNA binding protein subunit A). Splice isoform Short.	nuclear transcription factor Y subunit, putative, expressed
518	G68596_20062969_20064322	G68596	0.101	RI	rs33_C3.vs.rs33_F3	chr10:20060891-20070551(+)	Os10g0518800	LOC_Os10g37480	NULL	NULL	Serine/threonine protein kinase domain containing protein.	STE_PAK_Ste20_STLK.6 - STE kinases include homologs to sterile 7, sterile 11 and sterile 20 from yeast, expressed
519	G6253_29073632_29074654	G6253	0.382	RI	rs33_C3.vs.rs33_F3	chr01:29072546-29076344(-)	Os01g0702000	LOC_Os01g50622	NULL	NULL	Protein of unknown function DUF151 domain containing protein.	DNA-binding protein DSP1, putative, expressed
520	G55289_9478190_9480613	G55289	0.211	RI	rs33_C3.vs.rs33_F3	chr08:9476900-9482623(-)	Os08g0255500//Os08g0255380	LOC_Os08g15590//LOC_Os08g15600	NULL//NULL	NULL//NULL	Similar to BRASSINOSTEROID INSENSITIVE 1-associated receptor kinase 1.//NULL	Leucine rich repeat N-terminal domain containing protein, putative, expressed//stomatin-like protein 2, putative, expressed
521	G55289_9478448_9480463	G55289	0.335	RI	rs33_C3.vs.rs33_F3	chr08:9476900-9482623(-)	Os08g0255500//Os08g0255380	LOC_Os08g15590//LOC_Os08g15600	NULL//NULL	NULL//NULL	Similar to BRASSINOSTEROID INSENSITIVE 1-associated receptor kinase 1.//NULL	Leucine rich repeat N-terminal domain containing protein, putative, expressed//stomatin-like protein 2, putative, expressed
522	G9924_1533959_1534600	G9924	0.122	RI	rs33_C3.vs.rs33_F3	chr02:1531654-1535778(-)	Os02g0129300	LOC_Os02g03670	NULL	NULL	Conserved hypothetical protein.	expressed protein
523	G9924_1533959_1534730	G9924	0.244	RI	rs33_C3.vs.rs33_F3	chr02:1531654-1535778(-)	Os02g0129300	LOC_Os02g03670	NULL	NULL	Conserved hypothetical protein.	expressed protein
524	G34900_6593478_6595414	G34900	0.518	RI	rs33_C3.vs.rs33_F3	chr05:6590691-6595898(+)	Os05g0206200//Os05g0206300	LOC_Os05g11630	NULL//NULL	NULL//NULL	Similar to Myb-like DNA-binding domain containing protein.//NULL	expressed protein
525	G11480_8213193_8216077	G11480	-0.858	RI	rs33_C3.vs.rs33_F3	chr02:8209595-8223476(+)	Os02g0245200	LOC_Os02g14800	NULL	NULL	Hypothetical gene.	expressed protein
526	G8650_39216578_39217172	G8650	0.117	RI	rs33_C3.vs.rs33_F3	chr01:39216579-39219456(-)	Os01g0900900	LOC_Os01g67490	NULL	NULL	Ovarian tumour, otubain domain containing protein.	OTU-like cysteine protease family protein, putative, expressed
527	G5289_24637806_24638209	G5289	-0.758	RI	rs33_C3.vs.rs33_F3	chr01:24633744-24639276(-)	Os01g0619000	LOC_Os01g43170	NULL	NULL	Similar to predicted protein.	polypyrimidine tract-binding protein, putative, expressed
528	G77257_7526943_7527533	G77257	-0.634	RI	rs33_C3.vs.rs33_F3	chr12:7520739-7536094(+)	Os12g0236700	LOC_Os12g13440	NULL	NULL	Non-protein coding transcript.	phosphatidylinositol-4-phosphate 5-Kinase, putative, expressed
529	G17328_34501807_34505544	G17328	0.152	RI	rs33_C3.vs.rs33_F3	chr02:34500462-34505544(+)	Os02g0807700	LOC_Os02g56360	NULL	NULL	Zinc finger, LSD1-type domain containing protein.	expressed protein
530	G520_2059869_2061208	G520	-0.298	RI	rs33_C3.vs.rs33_F3	chr01:2059309-2062897(+)	Os01g0138500	LOC_Os01g04590	NULL	NULL	Protein of unknown function DUF789 family protein.	expressed protein
531	G20222_11237785_11239897	G20222	0.764	RI	rs33_C3.vs.rs33_F3	chr03:11237786-11241604(+)	Os03g0314100	LOC_Os03g19960	NULL	NULL	Similar to Predicted protein.	ATP-dependent RNA helicase, putative, expressed
532	G80966_26348980_26350545	G80966	-0.225	RI	rs33_C3.vs.rs33_F3	chr12:26346097-26351289(-)	Os12g0618600	LOC_Os12g42400	HAP2F	HAP2 SUBUNIT OF CCAAT-BOX BINDING COMPLEX	Similar to Transcriptional activator HAP2.	nuclear transcription factor Y subunit, putative, expressed
533	G20076_10259423_10260818	G20076	0.534	RI	rs33_C3.vs.rs33_F3	chr03:10258464-10271173(+)	Os03g0294200	LOC_Os03g18310	NULL	NULL	Similar to F2KP (FRUCTOSE-2,6-BISPHOSPHATASE)%3B fructose-2,6-bisphosphate 2-phosphatase.	6PF-2-K/Fru-2,6-P2ASE liver isozyme, putative, expressed
534	G26743_4408147_4408415	G26743	0.887	RI	rs33_C3.vs.rs33_F3	chr04:4405747-4418889(+)	Os04g0164900	NULL	PUL	PULLULANASE	Similar to Starch debranching enzyme.	NULL
535	G30236_22014110_22015623	G30236	-0.14	RI	rs33_C3.vs.rs33_F3	chr04:22014111-22017090(+)	Os04g0442100	LOC_Os04g36058	NULL	NULL	Smr protein/MutS2 C-terminal domain containing protein.	DUF1771 domain containing protein, putative, expressed
536	G31572_27281126_27282495	G31572	0.902	RI	rs33_C3.vs.rs33_F3	chr04:27274891-27282769(-)	Os04g0544900	LOC_Os04g46050	NULL	NULL	Alg9-like mannosyltransferase family protein.	Alg9-like mannosyltransferase protein, putative, expressed
537	G20224_11283339_11284753	G20224	0.519	RI	rs33_C3.vs.rs33_F3	chr03:11283340-11287896(-)	Os03g0314800	LOC_Os03g20020	NIN1	NEUTRAL/ALKALINE INVERTASE 1	Plant neutral invertase family protein.	plant neutral invertase domain containing protein, expressed
538	G20224_11283339_11285095	G20224	-0.17	RI	rs33_C3.vs.rs33_F3	chr03:11283340-11287896(-)	Os03g0314800	LOC_Os03g20020	NIN1	NEUTRAL/ALKALINE INVERTASE 1	Plant neutral invertase family protein.	plant neutral invertase domain containing protein, expressed
539	G8742_39566659_39567289	G8742	0.345	RI	rs33_C3.vs.rs33_F3	chr01:39565751-39570176(-)	Os01g0908700	LOC_Os01g68060	NULL	NULL	Similar to Hnrpa2b1-prov protein.	copine, putative, expressed
540	G67537_15230449_15232449	G67537	0.38	RI	rs33_C3.vs.rs33_F3	chr10:15229133-15234593(-)	Os10g0428200	LOC_Os10g29274	NULL	NULL	Conserved hypothetical protein.	Leucine rich repeat N-terminal domain containing protein, putative, expressed
541	G2706_11961976_11962257	G2706	0.224	RI	rs33_C3.vs.rs33_F3	chr01:11958709-11965883(+)	Os01g0316600//Os01g0316550	LOC_Os01g21420	NULL//NULL	NULL//NULL	Similar to pre-mRNA-splicing factor SF2.//NULL	pre-mRNA-splicing factor SF2, putative, expressed
542	G2706_11963029_11964058	G2706	0.547	RI	rs33_C3.vs.rs33_F3	chr01:11958709-11965883(+)	Os01g0316600//Os01g0316550	LOC_Os01g21420	NULL//NULL	NULL//NULL	Similar to pre-mRNA-splicing factor SF2.//NULL	pre-mRNA-splicing factor SF2, putative, expressed
543	G4645_21196048_21196710	G4645	0.386	RI	rs33_C3.vs.rs33_F3	chr01:21195398-21202977(+)	Os01g0559500	LOC_Os01g37870	NULL	NULL	Similar to predicted protein.	PPR repeat domain containing protein, putative, expressed
544	G6848_31475277_31475505	G6848	-0.18	RI	rs33_C3.vs.rs33_F3	chr01:31473897-31477599(-)	Os01g0750600	LOC_Os01g54700	NULL	NULL	Protein kinase-like domain containing protein.	retrotransposon protein, putative, unclassified, expressed
545	G8163_37269722_37270225	G8163	-0.277	RI	rs33_C3.vs.rs33_F3	chr01:37269723-37274713(+)	Os01g0860800	LOC_Os01g64170	NULL	NULL	Glycoside hydrolase, family 17 protein.	glycosyl hydrolases family 17, putative, expressed
546	G8163_37270954_37272747	G8163	0.176	RI	rs33_C3.vs.rs33_F3	chr01:37269723-37274713(+)	Os01g0860800	LOC_Os01g64170	NULL	NULL	Glycoside hydrolase, family 17 protein.	glycosyl hydrolases family 17, putative, expressed
547	G5787_27081807_27084778	G5787	-0.168	RI	rs33_C3.vs.rs33_F3	chr01:27081806-27085690(+)	Os01g0663300	LOC_Os01g47400	NULL	NULL	Similar to (1-4)-beta-mannan endohydrolase-like protein.	OsMan01 - Endo-Beta-Mannanase, expressed
548	G5787_27082590_27085690	G5787	-0.149	RI	rs33_C3.vs.rs33_F3	chr01:27081806-27085690(+)	Os01g0663300	LOC_Os01g47400	NULL	NULL	Similar to (1-4)-beta-mannan endohydrolase-like protein.	OsMan01 - Endo-Beta-Mannanase, expressed
549	G176_590239_592853	G176	0.32	RI	rs33_C3.vs.rs33_F3	chr01:588863-593759(+)	Os01g0111200	LOC_Os01g02090	NULL	NULL	Like-Sm ribonucleoprotein (LSM)-related domain domain containing protein.	expressed protein
550	G25532_35447180_35448191	G25532	0.233	RI	rs33_C3.vs.rs33_F3	chr03:35446438-35452471(-)	Os03g0843500	LOC_Os03g62640	NULL	NULL	Similar to Sarcoplasmic reticulum protein (With alternative splicing).	RNA-binding protein Luc7-like, putative, expressed
551	G15925_28524345_28526614	G15925	0.646	RI	rs33_C3.vs.rs33_F3	chr02:28522807-28530700(+)	Os02g0694300	LOC_Os02g46710	NULL	NULL	Conserved hypothetical protein.	expressed protein
552	G901_3459459_3459984	G901	-0.297	RI	rs33_C3.vs.rs33_F3	chr01:3455775-3464954(-)	Os01g0167700	LOC_Os01g07330	NULL	NULL	Conserved hypothetical protein.	expressed protein
553	G18446_3514659_3515973	G18446	-0.108	RI	rs33_C3.vs.rs33_F3	chr03:3513287-3517214(-)	Os03g0165300	LOC_Os03g06930	NULL	NULL	Conserved hypothetical protein.	homeodomain protein, putative, expressed
554	G10986_5843698_5848654	G10986	0.688	RI	rs33_C3.vs.rs33_F3	chr02:5841781-5851088(+)	Os02g0204500	LOC_Os02g11000	NULL	NULL	Agenet domain containing protein.	agenet domain containing protein, putative, expressed
555	G10986_5846326_5848654	G10986	0.552	RI	rs33_C3.vs.rs33_F3	chr02:5841781-5851088(+)	Os02g0204500	LOC_Os02g11000	NULL	NULL	Agenet domain containing protein.	agenet domain containing protein, putative, expressed
556	G20099_10774383_10775798	G20099	-0.179	RI	rs33_C3.vs.rs33_F3	chr03:10772280-10775798(-)	Os03g0304500	LOC_Os03g19200	NULL	NULL	Tetratricopeptide-like helical domain containing protein.	DNAJ heat shock N-terminal domain-containing protein, putative, expressed
557	G31850_28789951_28791208	G31850	0.76	RI	rs33_C3.vs.rs33_F3	chr04:28788484-28791208(+)	Os04g0571800	LOC_Os04g48310	NULL	NULL	Zinc finger, RING/FYVE/PHD-type domain containing protein.	RING-H2 finger protein, putative, expressed
558	G39501_27714320_27715364	G39501	0.743	RI	rs33_C3.vs.rs33_F3	chr05:27712350-27717899(+)	Os05g0557200	LOC_Os05g48340	NULL	NULL	Armadillo-type fold domain containing protein.	proteasome-related, putative, expressed
559	G792_3062326_3062695	G792	0.551	RI	rs33_C3.vs.rs33_F3	chr01:3060691-3066189(+)	Os01g0158500	LOC_Os01g06510	NULL	NULL	Similar to arginyl-tRNA synthetase.	arginyl-tRNA synthetase, putative, expressed
560	G15918_28623593_28624683	G15918	-0.348	RI	rs33_C3.vs.rs33_F3	chr02:28621982-28624683(+)	Os02g0696500	LOC_Os02g46910	NULL	NULL	Similar to Xyloglucan endotransglucosylase/hydrolasev protein 30 (Fragment).	glycosyl hydrolases family 16, putative, expressed
561	G19994_10334262_10336943	G19994	-0.155	RI	rs33_C3.vs.rs33_F3	chr03:10333211-10336943(-)	Os03g0295600	LOC_Os03g18430	NULL	NULL	Serine/threonine protein kinase domain containing protein.	protein kinase, putative, expressed
562	G20785_14166362_14166657	G20785	-0.15	RI	rs33_C3.vs.rs33_F3	chr03:14165549-14170408(-)	Os03g0363600	LOC_Os03g24870	NULL	NULL	Similar to Sugar transporter-like protein.	transporter family protein, putative, expressed
563	G877_3334871_3335237	G877	-0.18	RI	rs33_C3.vs.rs33_F3	chr01:3332952-3336075(-)	Os01g0164600	LOC_Os01g07090	NULL	NULL	Protein phosphatase 2C-related domain containing protein.	5-azacytidine resistance protein azr1, putative, expressed
564	G869_3389739_3391009	G869	0.835	RI	rs33_C3.vs.rs33_F3	chr01:3386766-3391009(-)	Os01g0165800	LOC_Os01g07170	NULL	NULL	DNA-binding HORMA domain containing protein.	HORMA domain containing protein, putative, expressed
565	G54999_8303869_8305230	G54999	-0.869	RI	rs33_C3.vs.rs33_F3	chr08:8303754-8312397(+)	Os08g0236700//Os08g0236866//Os08g0236900	LOC_Os08g13880//LOC_Os08g13890//LOC_Os08g13905//LOC_Os08g13910	NULL//NULL//NULL	NULL//NULL//NULL	Similar to Exonuclease.//Hypothetical conserved gene.//Conserved hypothetical protein.	expressed protein//exonuclease, putative, expressed//expressed protein//expressed protein
566	G15856_28345981_28348130	G15856	-0.273	RI	rs33_C3.vs.rs33_F3	chr02:28345982-28350933(+)	Os02g0690500	LOC_Os02g46490	NULL	NULL	Similar to TA11 protein (Fragment).	protein phosphatase 2C, putative, expressed
567	G298_1168646_1170491	G298	-0.286	RI	rs33_C3.vs.rs33_F3	chr01:1168647-1171130(-)	Os01g0120700	LOC_Os01g03060	NULL	NULL	Similar to sarcoplasmic reticulum histidine-rich calcium-binding protein.	splicing factor, putative, expressed
568	G21427_16695921_16697166	G21427	0.312	RI	rs33_C3.vs.rs33_F3	chr03:16695922-16704617(-)	Os03g0407000	LOC_Os03g29350	NULL	NULL	von Willebrand factor, type A domain containing protein.	von Willebrand factor type A domain containing protein, expressed
569	G45493_25158932_25159510	G45493	-0.186	RI	rs33_C3.vs.rs33_F3	chr06:25158295-25165825(+)	Os06g0624900	LOC_Os06g41930	NULL	NULL	Similar to zinc-binding family protein.	zinc-binding protein, putative, expressed
570	G76125_2568706_2569649	G76125	0.235	RI	rs33_C3.vs.rs33_F3	chr12:2564348-2569649(+)	Os12g0151900	NULL	NULL	NULL	Hypothetical protein.	NULL
571	G30620_23470070_23471562	G30620	-0.202	RI	rs33_C3.vs.rs33_F3	chr04:23467028-23471825(-)	Os04g0469800	LOC_Os04g39430	NULL	NULL	Similar to OSIGBa0124N08.3 protein.	cytochrome P450, putative, expressed
572	G1467_6343156_6344292	G1467	0.476	RI	rs33_C3.vs.rs33_F3	chr01:6340725-6344345(+)	Os01g0216000	LOC_Os01g11730	GELP7	GDSL ESTERASE/LIPASE PROTEIN 7	Lipase, GDSL domain containing protein.	GDSL-like lipase/acylhydrolase, putative, expressed
573	G1625_6894645_6896414	G1625	0.155	RI	rs33_C3.vs.rs33_F3	chr01:6889351-6896414(+)	Os01g0225100	LOC_Os01g12530	NULL	NULL	Conserved hypothetical protein.	smr domain containing protein, expressed
574	G68340_19114404_19116400	G68340	0.441	RI	rs33_C3.vs.rs33_F3	chr10:19114323-19116642(-)	Os10g0501401	NULL	NULL	NULL	Non-protein coding transcript.	NULL
575	G68340_19116335_19116637	G68340	0.533	RI	rs33_C3.vs.rs33_F3	chr10:19114323-19116642(-)	Os10g0501401	NULL	NULL	NULL	Non-protein coding transcript.	NULL
576	G2274_10003949_10006445	G2274	-0.108	RI	rs33_C3.vs.rs33_F3	chr01:10003950-10007768(+)	Os01g0281000	LOC_Os01g17390	NULL	NULL	Cyclin-like F-box domain containing protein.	OsFBX5 - F-box domain containing protein, expressed
577	G2274_10006035_10007768	G2274	0.232	RI	rs33_C3.vs.rs33_F3	chr01:10003950-10007768(+)	Os01g0281000	LOC_Os01g17390	NULL	NULL	Cyclin-like F-box domain containing protein.	OsFBX5 - F-box domain containing protein, expressed
578	G9433_42665601_42666284	G9433	-0.29	RI	rs33_C3.vs.rs33_F3	chr01:42662572-42671921(-)	Os01g0967400	LOC_Os01g73644	NULL	NULL	Similar to Maternal Effect Lethal family member.	expressed protein
579	G17482_35424001_35424612	G17482	0.865	RI	rs33_C3.vs.rs33_F3	chr02:35424002-35425624(+)	Os02g0824500	LOC_Os02g57840	REM1.1	REMORIN 1.1	Similar to Remorin.	remorin C-terminal domain containing protein, putative, expressed
580	G16576_31015583_31015901	G16576	-0.163	RI	rs33_C3.vs.rs33_F3	chr02:31009161-31033607(-)	Os02g0741500//Os02g0741400	LOC_Os02g50799//LOC_Os02g50790	NULL//NULL	NULL//NULL	Ribbon-helix-helix domain containing protein.//Conserved hypothetical protein.	nuclear-pore anchor, putative, expressed//nuclear-pore anchor, putative, expressed
581	G7575_34692829_34693971	G7575	-0.32	RI	rs33_C3.vs.rs33_F3	chr01:34692830-34694391(-)	Os01g0816100	LOC_Os01g60020	NAC4	NAC DOMAIN-CONTAINING PROTEIN 4	Similar to NAC domain protein.	NAC domain transcription factor, putative, expressed
582	G7575_34693684_34694391	G7575	-0.207	RI	rs33_C3.vs.rs33_F3	chr01:34692830-34694391(-)	Os01g0816100	LOC_Os01g60020	NAC4	NAC DOMAIN-CONTAINING PROTEIN 4	Similar to NAC domain protein.	NAC domain transcription factor, putative, expressed
583	G1720_7579505_7579993	G1720	0.501	RI	rs33_C3.vs.rs33_F3	chr01:7576821-7582923(-)	Os01g0236800	LOC_Os01g13550	NULL	NULL	Similar to predicted protein.	beta-amylase, putative, expressed
584	G30927_24859009_24859661	G30927	-0.183	RI	rs33_C3.vs.rs33_F3	chr04:24857921-24859661(-)	Os04g0497000	LOC_Os04g41960	NULL	NULL	Similar to Allyl alcohol dehydrogenase.	NADP-dependent oxidoreductase, putative, expressed
585	G73515_19992948_19994914	G73515	0.197	RI	rs33_C3.vs.rs33_F3	chr11:19992104-19997126(-)	Os11g0544200	LOC_Os11g34150	NULL	NULL	Non-protein coding transcript.	transposon protein, putative, CACTA, En/Spm sub-class, expressed
586	G46506_29838949_29840206	G46506	-0.249	RI	rs33_C3.vs.rs33_F3	chr06:29838169-29841692(+)	Os06g0706400//Os06g0706500	LOC_Os06g49250	NULL//NULL	NULL//NULL	PTR/NRT1 (peptide transporter/nitrate transporter 1) family protein, Nitrogen utilization efficiency, growth and grain yield//Hypothetical conserved gene.	peptide transporter PTR2, putative, expressed
587	G36398_13825251_13828651	G36398	-0.12	RI	rs33_C3.vs.rs33_F3	chr05:13823200-13828651(-)	Os05g0305700	LOC_Os05g24000	NULL	NULL	Homeodomain-like containing protein.	expressed protein
588	G15495_26648841_26649757	G15495	-0.138	RI	rs33_C3.vs.rs33_F3	chr02:26648837-26650607(+)	Os02g0658800	LOC_Os02g44108	EXPB11	BETA-EXPANSIN 11	Beta-expansin.	expansin precursor, putative, expressed
589	G2210_9644562_9645513	G2210	-0.461	RI	rs33_C3.vs.rs33_F3	chr01:9643450-9651996(-)	Os01g0275900//Os01g0275950	NULL	NULL//NULL	NULL//NULL	Hypothetical conserved gene.//Hypothetical conserved gene.	NULL
590	G1837_7863377_7863901	G1837	-0.101	RI	rs33_C3.vs.rs33_F3	chr01:7862001-7868303(-)	Os01g0242600	LOC_Os01g14050	NULL	NULL	C2 calcium-dependent membrane targeting domain containing protein.	C2 domain containing protein, putative, expressed
591	G19004_5856709_5857069	G19004	-0.126	RI	rs33_C3.vs.rs33_F3	chr03:5853906-5857465(+)	Os03g0212200	LOC_Os03g11360	NULL	NULL	Leucine-rich repeat domain containing protein.	leucine rich repeat containing protein, expressed
592	G45374_24566024_24566645	G45374	0.5	RI	rs33_C3.vs.rs33_F3	chr06:24560795-24568614(-)	Os06g0614100	LOC_Os06g41100	BZIP49	b-ZIP TRANSCRIPTION FACTOR 49	bZIP transcription factor, bZIP-1 domain containing protein.	transcription factor, putative, expressed
593	G63387_19913820_19914082	G63387	0.105	RI	rs33_C3.vs.rs33_F3	chr09:19908642-19914481(-)	Os09g0511900	LOC_Os09g33710	BGLU33	BETA-GLUCOSIDASE 33	Similar to Beta-glucosidase 32.	Os9bglu33 - beta-glucosidase homologue, similar to G. max hydroxyisourate hydrolase, expressed
594	G7211_33219978_33220845	G7211	-0.58	RI	rs33_C3.vs.rs33_F3	chr01:33217258-33222932(+)	Os01g0783900	LOC_Os01g57490	NULL	NULL	NULL	D-mannose binding lectin family protein, expressed
595	G50952_19770660_19774504	G50952	-0.765	RI	rs33_C3.vs.rs33_F3	chr07:19769005-19774504(-)	Os07g0515100	LOC_Os07g33110	NULL	NULL	Calcium-dependent protein kinase, isoform 2 (EC 2.7.1.-) (CDPK 2).	CAMK_CAMK_like.33 - CAMK includes calcium/calmodulin depedent protein kinases, expressed
596	G9208_41691168_41692333	G9208	0.624	RI	rs33_C3.vs.rs33_F3	chr01:41691169-41702465(+)	Os01g0948100	LOC_Os01g71960	NULL	NULL	Restriction endonuclease, type II-like, core domain containing protein.	endonuclease, putative, expressed
597	G21219_16077155_16077460	G21219	-0.666	RI	rs33_C3.vs.rs33_F3	chr03:16072832-16078897(-)	Os03g0397700	LOC_Os03g27990	NULL	NULL	Similar to Leucine-rich repeat transmembrane protein kinase 1-like protein.	STRUBBELIG-RECEPTOR FAMILY 7 precursor, putative, expressed
598	G5110_23731866_23733080	G5110	0.275	RI	rs33_C3.vs.rs33_F3	chr01:23727761-23733080(+)	Os01g0602800	LOC_Os01g41870	RLCK42	RECEPTOR-LIKE CYTOPLASMIC KINASE 42	Serine/threonine protein kinase-related domain containing protein.	protein kinase, putative, expressed
599	G965_3720521_3723166	G965	-0.173	RI	rs33_C3.vs.rs33_F3	chr01:3719445-3723166(-)	Os01g0172300	LOC_Os01g07750	NULL	NULL	Conserved hypothetical protein.	expressed protein
600	G965_3722154_3723166	G965	-0.112	RI	rs33_C3.vs.rs33_F3	chr01:3719445-3723166(-)	Os01g0172300	LOC_Os01g07750	NULL	NULL	Conserved hypothetical protein.	expressed protein
601	G32841_32869718_32871621	G32841	0.241	RI	rs33_C3.vs.rs33_F3	chr04:32868115-32871621(-)	Os04g0646100	LOC_Os04g55290	NULL	NULL	Similar to cDNA clone:J013093N15, full insert sequence.	G10 protein, putative, expressed
602	G43912_17378296_17378862	G43912	-0.265	RI	rs33_C3.vs.rs33_F3	chr06:17378297-17381611(+)	Os06g0496800	LOC_Os06g30130	NULL	NULL	Similar to S-locus receptor kinase precursor.	cysteine-rich receptor-like protein kinase 10 precursor, putative, expressed
603	G32357_30961603_30963678	G32357	0.459	RI	rs33_C3.vs.rs33_F3	chr04:30961604-30965503(+)	Os04g0610800	LOC_Os04g52130	RLIN1	RICE LESION INITIATION 1	Similar to Coproporphyrinogen III oxidase (Fragment).	coproporphyrinogen III oxidase, chloroplast precursor, putative, expressed
604	G7146_32929466_32930031	G7146	0.156	RI	rs33_C3.vs.rs33_F3	chr01:32929037-32932792(-)	Os01g0777800	LOC_Os01g56990	NULL	NULL	Hypothetical conserved gene.	Regulator of chromosome condensation domain containing protein, expressed
605	G15364_25943063_25944391	G15364	0.295	RI	rs33_C3.vs.rs33_F3	chr02:25939303-25945882(+)	Os02g0644600	LOC_Os02g43080	NULL	NULL	Pentatricopeptide repeat domain containing protein.	PPR repeat domain containing protein, putative, expressed
606	G30942_24911517_24912879	G30942	0.5	RI	rs33_C3.vs.rs33_F3	chr04:24911518-24913911(-)	Os04g0498400	NULL	NULL	NULL	Conserved hypothetical protein.	NULL
607	G18972_5722699_5723964	G18972	0.74	RI	rs33_C3.vs.rs33_F3	chr03:5721104-5728615(+)	Os03g0209600	LOC_Os03g11120	NULL	NULL	Similar to predicted protein.	methionyl-tRNA synthetase, putative, expressed
608	G38381_22839686_22839917	G38381	-0.461	RI	rs33_C3.vs.rs33_F3	chr05:22834946-22842060(-)	Os05g0465100	LOC_Os05g38950	NULL	NULL	RabGAP/TBC domain containing protein.	TBC domain containing protein, expressed
609	G11839_10211141_10211471	G11839	-0.396	RI	rs33_C3.vs.rs33_F3	chr02:10206931-10213033(+)	Os02g0277600	LOC_Os02g17700	ISC21	IRON-SULFUR CLUSTER PROTEIN 21	Similar to MFDR (NADP adrenodoxin-like ferredoxin reductase).	pyridine nucleotide-disulphide oxidoreductase domain containing protein, expressed
610	G26908_4974571_4975030	G26908	0.234	RI	rs33_C3.vs.rs33_F3	chr04:4965526-4975369(+)	Os04g0173300	LOC_Os04g09350	NULL	NULL	Conserved hypothetical protein.	expressed protein
611	G3792_17424503_17425173	G3792	0.287	RI	rs33_C3.vs.rs33_F3	chr01:17422306-17429393(-)	Os01g0502800//Os01g0502900	LOC_Os01g31810	NULL//NULL	NULL//NULL	RNA recognition motif domain domain containing protein.//Similar to Histone H2B.2.	RNA recognition motif containing protein, putative, expressed
612	G40794_2803762_2804122	G40794	-0.772	RI	rs33_C3.vs.rs33_F3	chr06:2803003-2806542(+)	Os06g0154400	LOC_Os06g06080	NULL	NULL	Domain of unknown function DUF676, lipase-like domain containing protein.	serine esterase family protein, putative, expressed
613	G33940_1994242_1995947	G33940	-0.101	RI	rs33_C3.vs.rs33_F3	chr05:1994243-1997313(+)	Os05g0134200	LOC_Os05g04360	NULL	NULL	Similar to Protein phosphatase-2C.	protein phosphatase 2C, putative, expressed
614	G14684_23044549_23044973	G14684	-0.233	RI	rs33_C3.vs.rs33_F3	chr02:23044550-23047396(+)	Os02g0594700	LOC_Os02g38120	NULL	NULL	Similar to Non-phototropic hypocotyl 3.	BTBN3 - Bric-a-Brac, Tramtrack, Broad Complex BTB domain with non-phototropic hypocotyl 3 NPH3 domain, expressed
615	G30517_23146310_23147456	G30517	-0.122	RI	rs33_C3.vs.rs33_F3	chr04:23144988-23147456(+)	Os04g0463600	LOC_Os04g38960	NULL	NULL	Myb/SANT-like domain domain containing protein.	expressed protein
616	G63405_19856792_19858609	G63405	-0.895	RI	rs33_C3.vs.rs33_F3	chr09:19854123-19859890(-)	Os09g0510900	LOC_Os09g33620	NULL	NULL	Hypothetical conserved gene.	Leucine Rich Repeat domain containing protein, expressed
617	G19562_8220400_8221466	G19562	0.289	RI	rs33_C3.vs.rs33_F3	chr03:8218791-8224313(-)	Os03g0255500	LOC_Os03g15050	NULL	NULL	Similar to Phosphoenolpyruvate carboxykinase.	phosphoenolpyruvate carboxykinase, putative, expressed
618	G17773_472194_472735	G17773	-0.214	RI	rs33_C3.vs.rs33_F3	chr03:471453-476739(-)	Os03g0107800	LOC_Os03g01750	NULL	NULL	Hypothetical conserved gene.	dual specificity protein phosphatase, putative, expressed
619	G5896_27631021_27633226	G5896	-0.313	RI	rs33_C3.vs.rs33_F3	chr01:27631022-27633685(-)	Os01g0672800	LOC_Os01g48220	NULL	NULL	Protein of unknown function DUF1421 domain containing protein.	protein of unknown function DUF1421 domain containing protein, expressed
620	G55405_9631122_9632222	G55405	0.449	RI	rs33_C3.vs.rs33_F3	chr08:9628595-9634391(-)	Os08g0258200	LOC_Os08g15840	NULL	NULL	Ankyrin domain containing protein.	ankyrin repeat-rich protein, putative, expressed
621	G1874_8085678_8087428	G1874	-0.449	RI	rs33_C3.vs.rs33_F3	chr01:8084136-8087428(+)	Os01g0246700	LOC_Os01g14440	WRKY1	WRKY GENE1	Similar to WRKY transcription factor 1.	WRKY1, expressed
622	G62297_14531031_14534286	G62297	-0.39	RI	rs33_C3.vs.rs33_F3	chr09:14531032-14547798(+)	Os09g0409950//Os09g0410125//Os09g0410300	LOC_Os09g24440	NULL//NULL//NULL	NULL//NULL//NULL	Hypothetical conserved gene.//Similar to membrane alanyl aminopeptidase.//Similar to BRI1-KD interacting protein 120 (Fragment).	expressed protein
623	G2040_8925307_8927343	G2040	-0.137	RI	rs33_C3.vs.rs33_F3	chr01:8925072-8929646(+)	Os01g0263500	LOC_Os01g15850	NULL	NULL	Similar to predicted protein.	expressed protein
624	G41642_6648386_6649894	G41642	-0.197	RI	rs33_C3.vs.rs33_F3	chr06:6648387-6653005(-)	Os06g0228200	LOC_Os06g12310	NULL	NULL	Similar to NOD26-like membrane integral protein.	aquaporin protein, putative, expressed
625	G4323_19959666_19961406	G4323	0.191	RI	rs33_C3.vs.rs33_F3	chr01:19959667-19961992(+)	Os01g0541800	LOC_Os01g36070	SWEET2A	SWEET2A	MtN3 and saliva related transmembrane protein family protein.	nodulin MtN3 family protein, putative, expressed
626	G29674_19149470_19150253	G29674	0.262	RI	rs33_C3.vs.rs33_F3	chr04:19148767-19152031(+)	Os04g0389500	LOC_Os04g31971	NULL	NULL	Conserved hypothetical protein.	expressed protein
627	G29674_19150619_19152031	G29674	0.212	RI	rs33_C3.vs.rs33_F3	chr04:19148767-19152031(+)	Os04g0389500	LOC_Os04g31971	NULL	NULL	Conserved hypothetical protein.	expressed protein
628	G54937_8168303_8168693	G54937	-0.337	RI	rs33_C3.vs.rs33_F3	chr08:8164615-8168702(-)	Os08g0234400	LOC_Os08g13710	NULL	NULL	Hypothetical gene.	expressed protein
629	G41526_6147603_6148788	G41526	0.951	RI	rs33_C3.vs.rs33_F3	chr06:6146342-6151682(+)	Os06g0219400	LOC_Os06g11600	NULL	NULL	GDP-fucose protein O-fucosyltransferase domain containing protein.	growth regulator related protein, putative, expressed
630	G14206_20878307_20879380	G14206	-0.626	RI	rs33_C3.vs.rs33_F3	chr02:20878261-20883131(+)	Os02g0553500//Os02g0553600	LOC_Os02g34830//LOC_Os02g34840	NULL//NULL	NULL//NULL	Tetratricopeptide-like helical domain containing protein.//Similar to RNA polymerase II transcriptional coactivator KIWI.	tetratricopeptide repeat domain containing protein, expressed//RNA polymerase II transcriptional coactivator KIWI, putative, expressed
631	G41068_3947925_3950267	G41068	0.245	RI	rs33_C3.vs.rs33_F3	chr06:3947926-3952251(-)	Os06g0179700	LOC_Os06g08140	NULL	NULL	Similar to DNA-binding protein phosphatase 2C.	protein phosphatase 2C, putative, expressed
632	G6854_31550654_31552339	G6854	-0.244	RI	rs33_C3.vs.rs33_F3	chr01:31550655-31553053(+)	Os01g0752100	LOC_Os01g54850	NULL	NULL	Cyclin-like F-box domain containing protein.	OsFBX24 - F-box domain containing protein, expressed
633	G58502_25252390_25253245	G58502	-0.527	RI	rs33_C3.vs.rs33_F3	chr08:25250238-25254656(-)	Os08g0509200	LOC_Os08g39860	NULL	NULL	Similar to Beta-glucosidase isozyme 2.	Os8bglu27 - beta-glucosidase homologue, similar to Os4bglu12 exoglucanase, expressed
634	G8134_36998347_36999535	G8134	0.632	RI	rs33_C3.vs.rs33_F3	chr01:36998338-37004796(+)	Os01g0856500	LOC_Os01g63770	NULL	NULL	Similar to auxin transporter-like protein 1.	transmembrane amino acid transporter protein, putative, expressed
635	G51580_22494203_22494570	G51580	-0.12	RI	rs33_C3.vs.rs33_F3	chr07:22488826-22498715(-)	Os07g0562800	LOC_Os07g37560	NULL	NULL	Similar to Myosin heavy chain class VIII A2 protein.	myosin-Vb, putative, expressed
636	G73269_18391469_18391952	G73269	0.658	RI	rs33_C3.vs.rs33_F3	chr11:18391470-18399504(-)	Os11g0514000	LOC_Os11g31480	NULL	NULL	NULL	ATP binding protein, putative, expressed
637	G3990_17458588_17459568	G3990	0.824	RI	rs33_C3.vs.rs33_F3	chr01:17453469-17465049(-)	Os01g0503400	LOC_Os01g31870	NULL	NULL	Similar to cDNA clone:J013164K10, full insert sequence.	natural resistance-associated macrophage protein, putative, expressed
638	G3993_18459890_18463348	G3993	1	RI	rs33_C3.vs.rs33_F3	chr01:18459261-18463348(-)	Os01g0519700	LOC_Os01g33540	NULL	NULL	Hypothetical protein.	transposon protein, putative, unclassified, expressed
639	G64219_286090_286941	G64219	-0.257	RI	rs33_C3.vs.rs33_F3	chr10:284701-286941(-)	Os10g0103700	LOC_Os10g01470	NULL	NULL	Similar to HD-ZIP protein (Fragment).	homeobox associated leucine zipper, putative, expressed
640	G6197_28885408_28887074	G6197	0.509	RI	rs33_C3.vs.rs33_F3	chr01:28885409-28890942(+)	Os01g0698100	LOC_Os01g50320	NULL	NULL	Similar to SWAP (Suppressor-of-White-APricot)/surp domain-containing protein.	surp module family protein, putative, expressed
641	G16916_32959681_32960328	G16916	0.637	RI	rs33_C3.vs.rs33_F3	chr02:32957419-32961390(+)	Os02g0778500	LOC_Os02g53810	NULL	NULL	Chalcone isomerase domain containing protein.	expressed protein
642	G33180_34284262_34284605	G33180	0.601	RI	rs33_C3.vs.rs33_F3	chr04:34278300-34285869(-)	Os04g0671900	LOC_Os04g57610	NULL	NULL	Similar to Auxin response factor 12.	auxin response factor, putative, expressed
643	G17405_34981043_34982342	G17405	-0.683	RI	rs33_C3.vs.rs33_F3	chr02:34981044-34989879(+)	Os02g0816300	LOC_Os02g57120	NULL	NULL	Hypothetical conserved gene.	HEAT repeat family protein, putative, expressed
644	G31491_27077366_27080009	G31491	-0.128	RI	rs33_C3.vs.rs33_F3	chr04:27077367-27081041(-)	Os04g0541100	LOC_Os04g45750	NULL	NULL	Similar to Gt-2.	expressed protein
645	G9611_275365_276845	G9611	-0.348	RI	rs33_C3.vs.rs33_F3	chr02:274428-277289(+)	Os02g0105000	LOC_Os02g01480	NULL	NULL	Similar to nucleic acid binding protein.	nucleic acid binding protein, putative, expressed
646	G42766_12346996_12347811	G42766	0.845	RI	rs33_C3.vs.rs33_F3	chr06:12345695-12350140(+)	Os06g0318600	LOC_Os06g21380	NULL	NULL	Peptidase S41 domain containing protein.	OsCttP3 - Putative C-terminal processing peptidase homologue, expressed
647	G351_1183384_1184152	G351	0.739	RI	rs33_C3.vs.rs33_F3	chr01:1183385-1186707(+)	Os01g0121100	LOC_Os01g03090	NULL	NULL	Similar to SLL2.	methyltransferase, putative, expressed
648	G18262_2867367_2868160	G18262	-0.23	RI	rs33_C3.vs.rs33_F3	chr03:2866315-2868242(-)	Os03g0152000	LOC_Os03g05750	NULL	NULL	Heavy metal transport/detoxification protein domain containing protein.	heavy-metal-associated domain-containing protein, putative, expressed
649	G57169_18956802_18958804	G57169	0.7	RI	rs33_C3.vs.rs33_F3	chr08:18956803-18961122(+)	Os08g0397900	LOC_Os08g30730	NULL	NULL	Similar to Holocarboxylase synthetase.	holocarboxylase synthetase, putative, expressed
650	G5796_27197541_27199797	G5796	-0.506	RI	rs33_C3.vs.rs33_F3	chr01:27195837-27200990(-)	Os01g0665500//Os01g0665750	LOC_Os01g47560	WRKY16//WRKY16	WRKY GENE16//WRKY GENE16	Similar to WRKY transcription factor 16.//Similar to WRKY transcription factor 16.	WRKY16, expressed
651	G8219_37461503_37462727	G8219	-0.641	RI	rs33_C3.vs.rs33_F3	chr01:37457453-37463765(+)	Os01g0865600	LOC_Os01g64560	NULL	NULL	Basic helix-loop-helix dimerisation region bHLH domain containing protein.	helix-loop-helix DNA-binding protein, putative, expressed
652	G33142_34043865_34044237	G33142	-0.114	RI	rs33_C3.vs.rs33_F3	chr04:34038344-34050200(-)	Os04g0666900	LOC_Os04g57140	NULL	NULL	Similar to H1005F08.22 protein.	kinesin motor domain containing protein, putative, expressed
653	G25577_35753291_35756545	G25577	-0.181	RI	rs33_C3.vs.rs33_F3	chr03:35753292-35758063(+)	Os03g0849800	LOC_Os03g63270	NULL	NULL	Hypothetical conserved gene.	regulatory protein, putative, expressed
654	G473_1902735_1903154	G473	-0.372	RI	rs33_C3.vs.rs33_F3	chr01:1902736-1905670(+)	Os01g0134700	LOC_Os01g04280	NULL	NULL	Calmodulin binding protein-like family protein.	calmodulin binding protein, putative, expressed
655	G473_1902735_1903308	G473	-0.461	RI	rs33_C3.vs.rs33_F3	chr01:1902736-1905670(+)	Os01g0134700	LOC_Os01g04280	NULL	NULL	Calmodulin binding protein-like family protein.	calmodulin binding protein, putative, expressed
656	G473_1903255_1905670	G473	-0.274	RI	rs33_C3.vs.rs33_F3	chr01:1902736-1905670(+)	Os01g0134700	LOC_Os01g04280	NULL	NULL	Calmodulin binding protein-like family protein.	calmodulin binding protein, putative, expressed
657	G473_1902735_1904143	G473	-0.264	RI	rs33_C3.vs.rs33_F3	chr01:1902736-1905670(+)	Os01g0134700	LOC_Os01g04280	NULL	NULL	Calmodulin binding protein-like family protein.	calmodulin binding protein, putative, expressed
658	G473_1903982_1904531	G473	-0.515	RI	rs33_C3.vs.rs33_F3	chr01:1902736-1905670(+)	Os01g0134700	LOC_Os01g04280	NULL	NULL	Calmodulin binding protein-like family protein.	calmodulin binding protein, putative, expressed
659	G473_1903399_1905670	G473	-0.623	RI	rs33_C3.vs.rs33_F3	chr01:1902736-1905670(+)	Os01g0134700	LOC_Os01g04280	NULL	NULL	Calmodulin binding protein-like family protein.	calmodulin binding protein, putative, expressed
660	G69952_2415502_2416551	G69952	0.353	RI	rs33_C3.vs.rs33_F3	chr11:2413596-2417533(-)	Os11g0151500	LOC_Os11g05390	ENA1	EFFLUX TRANSPORTER OF NICOTIANAMINE 1	Major facilitator superfamily protein.	transporter, major facilitator family, putative, expressed
661	G5950_27834399_27835443	G5950	-0.179	RI	rs33_C3.vs.rs33_F3	chr01:27833883-27842787(+)	Os01g0676900	LOC_Os01g48530	NULL	NULL	Hypothetical conserved gene.	expressed protein
662	G47415_2468567_2469756	G47415	-0.103	RI	rs33_C3.vs.rs33_F3	chr07:2468568-2473957(-)	Os07g0147800	LOC_Os07g05390	NULL	NULL	Hypothetical conserved gene.	expressed protein
663	G16353_30469408_30469759	G16353	-0.329	RI	rs33_C3.vs.rs33_F3	chr02:30468481-30470161(-)	Os02g0731500	LOC_Os02g49860	NULL	NULL	AWPM-19-like family protein.	AWPM-19-like membrane family protein, putative, expressed
664	G5961_27941275_27941564	G5961	-0.403	RI	rs33_C3.vs.rs33_F3	chr01:27938768-27947091(+)	Os01g0679000	LOC_Os01g48720	NULL	NULL	Hypothetical conserved gene.	RNA polymerase III subunit RPC82 family protein, putative, expressed
665	G2080_9159255_9163920	G2080	0.542	RI	rs33_C3.vs.rs33_F3	chr01:9159256-9165693(+)	Os01g0267100	LOC_Os01g16180	NULL	NULL	MT-A70 family protein.	MT-A70 domain containing protein, expressed
666	G32427_31226064_31226603	G32427	-0.648	RI	rs33_C3.vs.rs33_F3	chr04:31226045-31230567(+)	Os04g0615500	LOC_Os04g52520	ISC39	IRON-SULFUR CLUSTER PROTEIN 39	Similar to H0525G02.2 protein.	APO, putative, expressed
667	G33775_1195077_1195677	G33775	0.647	RI	rs33_C3.vs.rs33_F3	chr05:1192601-1200914(+)	Os05g0121800//Os05g0121750	LOC_Os05g03060	NULL//NULL	NULL//NULL	Conserved hypothetical protein.//Hypothetical conserved gene.	expressed protein
668	G7247_33382328_33383473	G7247	-0.12	RI	rs33_C3.vs.rs33_F3	chr01:33382329-33384612(-)	Os01g0787000	LOC_Os01g57730	NULL	NULL	Similar to peroxidase 56.	peroxidase precursor, putative, expressed
669	G5814_27178680_27179631	G5814	-0.124	RI	rs33_C3.vs.rs33_F3	chr01:27178681-27183842(-)	Os01g0665300	LOC_Os01g47540	NULL	NULL	NLI interacting factor domain containing protein.	NLI interacting factor-like phosphatase, putative, expressed
670	G7964_36328484_36333753	G7964	0.289	RI	rs33_C3.vs.rs33_F3	chr01:36325084-36336778(-)	Os01g0846000	LOC_Os01g62750	NULL	NULL	Nucleic acid-binding, OB-fold domain containing protein.	expressed protein
671	G7108_32662159_32662359	G7108	0.416	RI	rs33_C3.vs.rs33_F3	chr01:32660294-32667553(-)	Os01g0773000	LOC_Os01g56620	NULL	NULL	Similar to RNA binding / pseudouridylate synthase/ tRNA-pseudouridine synthase.	pseudouridylate synthase, putative, expressed
672	G17303_34672991_34675129	G17303	-0.105	RI	rs33_C3.vs.rs33_F3	chr02:34672992-34676421(+)	Os02g0810900	LOC_Os02g56600	NULL	NULL	Similar to NAC-domain containing protein 21/22 (ANAC021) (ANAC022). Splice isoform 2.	no apical meristem protein, putative, expressed
673	G35822_10899692_10900469	G35822	-0.375	RI	rs33_C3.vs.rs33_F3	chr05:10899693-10902159(+)	Os05g0270400	LOC_Os05g18774	NULL	NULL	Protein phosphatase inhibitor family protein.	protein phosphatase 1 regulatory subunit 11, putative, expressed
674	G6495_30133075_30133750	G6495	0.353	RI	rs33_C3.vs.rs33_F3	chr01:30131348-30135287(+)	Os01g0722700	LOC_Os01g52450	HXK9	HEXOKINASE-9	Similar to Hexokinase.	hexokinase, putative, expressed
675	G78218_12259390_12262067	G78218	0.209	RI	rs33_C3.vs.rs33_F3	chr12:12258432-12262067(-)	Os12g0406000	LOC_Os12g21784	NULL	NULL	Hypothetical conserved gene.	expressed protein
676	G7574_34644028_34645824	G7574	-0.191	RI	rs33_C3.vs.rs33_F3	chr01:34643199-34646325(-)	Os01g0814700	LOC_Os01g59910	NULL	NULL	Cyclin-like F-box domain containing protein.	OsFBX29 - F-box domain containing protein, expressed
677	G46321_29133605_29134771	G46321	-0.215	RI	rs33_C3.vs.rs33_F3	chr06:29133001-29134771(+)	Os06g0696400	LOC_Os06g48160	NULL	NULL	Similar to Endotransglucosylase/hydrolase XTH5.	glycosyl hydrolases family 16, putative, expressed
678	G6073_28372814_28374508	G6073	0.681	RI	rs33_C3.vs.rs33_F3	chr01:28370855-28374508(-)	Os01g0687700	LOC_Os01g49350	NULL	NULL	Protein of unknown function DUF292, eukaryotic domain containing protein.	DUF292 domain containing protein, expressed
679	G15886_28517114_28520741	G15886	-0.135	RI	rs33_C3.vs.rs33_F3	chr02:28517115-28521365(-)	Os02g0694201	LOC_Os02g46700	NULL	NULL	Acyl-CoA N-acyltransferase domain containing protein.	GCN5-related N-acetyltransferase, putative, expressed
680	G6777_31272786_31274479	G6777	-0.461	RI	rs33_C3.vs.rs33_F3	chr01:31272337-31274479(+)	Os01g0747300	LOC_Os01g54340	NULL	NULL	Similar to Plant-specific domain TIGR01615 family protein.	plant-specific domain TIGR01615 family protein, expressed
681	G32298_30680041_30681800	G32298	-0.518	RI	rs33_C3.vs.rs33_F3	chr04:30678806-30681800(-)	Os04g0606700	LOC_Os04g51770	NULL	NULL	Similar to OSIGBa0113I13.5 protein.	expressed protein
682	G52105_24908543_24909554	G52105	0.822	RI	rs33_C3.vs.rs33_F3	chr07:24908544-24916991(+)	Os07g0606500	LOC_Os07g41564//LOC_Os07g41570	NULL	NULL	Similar to ATP-dependent RNA helicase, eIF-4A family.	DEAD/DEAH box helicase domain protein, putative, expressed//expressed protein
683	G55071_8669752_8670565	G55071	0.131	RI	rs33_C3.vs.rs33_F3	chr08:8666334-8672951(-)	Os08g0242700	LOC_Os08g14440	NULL	NULL	Similar to uridylyltransferase-related.	uridylyltransferase-related, putative, expressed
684	G9031_41004148_41004849	G9031	0.335	RI	rs33_C3.vs.rs33_F3	chr01:40999296-41004849(+)	Os01g0934500	NULL	NULL	NULL	Hypothetical gene.	NULL
685	G28645_13495172_13497468	G28645	-0.5	RI	rs33_C3.vs.rs33_F3	chr04:13492703-13498065(-)	Os04g0301700	LOC_Os04g23580	NULL	NULL	Glycosyl transferase, family 14 protein.	xylosyltransferase, putative, expressed
686	G34804_5928469_5929277	G34804	0.101	RI	rs33_C3.vs.rs33_F3	chr05:5927508-5929946(-)	Os05g0196400	LOC_Os05g10754	NULL	NULL	Hypothetical gene.	expressed protein
687	G18092_1880981_1881754	G18092	-0.102	RI	rs33_C3.vs.rs33_F3	chr03:1878906-1881754(+)	Os03g0133400	LOC_Os03g04110	CEBiP	CHITIN ELICITOR BINDING PROTEIN	Peptidoglycan-binding Lysin subgroup domain containing protein.	lysM domain-containing GPI-anchored protein precursor, putative, expressed
688	G19766_9298912_9299290	G19766	-0.728	RI	rs33_C3.vs.rs33_F3	chr03:9296798-9300002(-)	Os03g0275300	LOC_Os03g16780	NULL	NULL	Hypothetical conserved gene.	ankyrin repeat family protein, putative, expressed
689	G10924_5506443_5507399	G10924	0.256	RI	rs33_C3.vs.rs33_F3	chr02:5505016-5508425(+)	Os02g0198300	LOC_Os02g10480	NULL	NULL	Arf GTPase activating protein family protein.	stromal membrane-associated protein, putative, expressed
690	G67528_15426259_15427453	G67528	-0.108	RI	rs33_C3.vs.rs33_F3	chr10:15424832-15427453(-)	Os10g0432300	LOC_Os10g29660	NULL	NULL	Non-protein coding transcript.	TATA-binding protein, putative, expressed
691	G15549_26784893_26786613	G15549	-0.361	RI	rs33_C3.vs.rs33_F3	chr02:26784534-26789593(+)	Os02g0661500	LOC_Os02g44270	NULL	NULL	Hypothetical protein.	expressed protein
692	G7556_34511034_34512439	G7556	-0.172	RI	rs33_C3.vs.rs33_F3	chr01:34508364-34513563(+)	Os01g0812000	LOC_Os01g59660	NULL	NULL	Similar to cDNA clone:J033109N02, full insert sequence.	MYB family transcription factor, putative, expressed
693	G9853_1194628_1196094	G9853	-0.348	RI	rs33_C3.vs.rs33_F3	chr02:1193366-1197056(-)	Os02g0122800	LOC_Os02g03040	NULL	NULL	Nucleotide-binding, alpha-beta plait domain containing protein.	RNA recognition motif containing protein, expressed
694	G39696_28448489_28452586	G39696	-0.115	RI	rs33_C3.vs.rs33_F3	chr05:28444997-28453105(-)	Os05g0571000	LOC_Os05g49590	NULL	NULL	Similar to SPA1 (SUPPRESSOR OF PHYA-105 1)%3B protein binding / signal transducer.	suppressor of phythchrome A, putative, expressed
695	G7760_35317983_35318721	G7760	-0.18	RI	rs33_C3.vs.rs33_F3	chr01:35314359-35318845(-)	Os01g0825700	LOC_Os01g61030	NULL	NULL	Similar to VHS2 protein (Fragment).	VHS and GAT domain containing protein, expressed
696	G10676_4628134_4628868	G10676	-0.187	RI	rs33_C3.vs.rs33_F3	chr02:4625395-4628868(+)	Os02g0182800	LOC_Os02g08544	HOS58	HOMEOBOX ORYZA SATIVA 58	Similar to NTH23 protein.	homeobox protein knotted-1, putative, expressed
697	G20543_12677764_12678616	G20543	0.109	RI	rs33_C3.vs.rs33_F3	chr03:12674462-12680672(-)	Os03g0340500	LOC_Os03g22120	NULL	NULL	Similar to sucrose synthase2.	sucrose synthase, putative, expressed
698	G58602_25855212_25855552	G58602	-0.237	RI	rs33_C3.vs.rs33_F3	chr08:25853729-25857347(+)	Os08g0520100	LOC_Os08g40860	NULL	NULL	Similar to pseudouridine synthase family protein.	RNA pseudouridine synthase, putative, expressed
699	G16090_29304165_29305756	G16090	0.546	RI	rs33_C3.vs.rs33_F3	chr02:29294574-29307215(+)	Os02g0708600//Os02g0708500	LOC_Os02g47900//LOC_Os02g47890	NULL//NULL	NULL//NULL	SET domain containing protein.//Conserved hypothetical protein.	SET domain protein SDG117, putative, expressed//expressed protein
700	G37491_19016262_19016723	G37491	-0.277	RI	rs33_C3.vs.rs33_F3	chr05:19010649-19019771(+)	Os05g0391500	LOC_Os05g32530	NULL	NULL	Similar to Endo-beta-mannosidase.	mannosylglycoprotein endo-beta-mannosidase, putative, expressed
701	G16134_29621316_29624464	G16134	0.799	RI	rs33_C3.vs.rs33_F3	chr02:29618530-29624464(+)	Os02g0714500	LOC_Os02g48380	NULL	NULL	Similar to predicted protein.	expressed protein
702	G8800_39688855_39690576	G8800	0.122	RI	rs33_C3.vs.rs33_F3	chr01:39688260-39693159(-)	Os01g0911100	LOC_Os01g68320	NULL	NULL	Similar to DEAD box RNA helicase1.	DEAD-box ATP-dependent RNA helicase 30, putative, expressed
703	G16233_30065500_30066118	G16233	0.261	RI	rs33_C3.vs.rs33_F3	chr02:30064358-30066172(+)	Os02g0723400	LOC_Os02g49160	NULL	NULL	AUX/IAA protein family protein.	OsIAA8 - Auxin-responsive Aux/IAA gene family member, expressed
704	G16255_30073728_30074833	G16255	0.48	RI	rs33_C3.vs.rs33_F3	chr02:30071962-30074833(+)	Os02g0723700	LOC_Os02g49190	NULL	NULL	SNF5/SMARCB1/INI1 family protein.	SWI/SNF-related matrix-associated actin-dependent regulator of chromatin subfamily B member 1, putative, expressed
705	G16372_30151479_30151990	G16372	-0.193	RI	rs33_C3.vs.rs33_F3	chr02:30144260-30154143(+)	Os02g0725200//Os02g0725300	LOC_Os02g49326//LOC_Os02g49332	NULL//NULL	NULL//NULL	Similar to Ribulose-1,5-bisphosphate carboxylase/oxygenase small subunit N-methyltransferase I.//Similar to cDNA clone:J033042D19, full insert sequence.	SET domain-containing protein, putative, expressed//CSLE2 - cellulose synthase-like family E, expressed
706	G17283_34478081_34479023	G17283	0.848	RI	rs33_C3.vs.rs33_F3	chr02:34475749-34486095(+)	Os02g0807100	LOC_Os02g56320//LOC_Os02g56334	NULL	NULL	Hypothetical gene.	glycogen synthase 1, putative, expressed//OsWAK18b - OsWAK short gene, expressed
707	G16369_30418226_30419084	G16369	0.409	RI	rs33_C3.vs.rs33_F3	chr02:30418227-30423404(+)	Os02g0730300	LOC_Os02g49760	NULL	NULL	Similar to Potassium transporter 25.	potassium transporter, putative, expressed
708	G30182_21516871_21518316	G30182	0.145	RI	rs33_C3.vs.rs33_F3	chr04:21513469-21519031(+)	Os04g0433200	LOC_Os04g35380	NULL	NULL	Similar to H0315E07.10 protein.	expressed protein
709	G27469_7939077_7940828	G27469	0.113	RI	rs33_C3.vs.rs33_F3	chr04:7938977-7943876(-)	NULL	NULL	NULL	NULL	NULL	NULL
710	G16419_30728907_30731514	G16419	0.47	RI	rs33_C3.vs.rs33_F3	chr02:30728908-30736529(+)	Os02g0736200	LOC_Os02g50330	RDR1	RNA-DEPENDENT RNA POLYMERASE 1	RNA-dependent RNA polymerase, Regulation of endogenous genes through smRNA-mediated pathways involving DNA methylation	RNA-dependent RNA polymerase, putative, expressed
711	G32219_30319930_30321387	G32219	-0.169	RI	rs33_C3.vs.rs33_F3	chr04:30317660-30321822(-)	Os04g0600900	LOC_Os04g51190	GRF3	GROWTH-REGULATING FACTOR 3	Transcriptional activator/repressor, Reguration of KNOX gene, Oskn2 (Regulator of meristem function)	growth-regulating factor, putative, expressed
712	G68586_20252167_20253796	G68586	-0.199	RI	rs33_C3.vs.rs33_F3	chr10:20252168-20255321(+)	Os10g0522400	LOC_Os10g37830	NULL	NULL	Cyclin-like F-box domain containing protein.	OsFBX391 - F-box domain containing protein, expressed
713	G69965_2458447_2459223	G69965	0.163	RI	rs33_C3.vs.rs33_F3	chr11:2457625-2460842(-)	Os11g0152600	NULL	NULL	NULL	Non-protein coding transcript.	NULL
714	G71868_11751417_11761002	G71868	0.181	RI	rs33_C3.vs.rs33_F3	chr11:11743338-11761002(-)	Os11g0308432//Os11g0308600	LOC_Os11g20330	NULL//NULL	NULL//NULL	Hypothetical conserved gene.//Conserved hypothetical protein.	expressed protein
715	G21307_16629434_16632077	G21307	-0.239	RI	rs33_C3.vs.rs33_F3	chr03:16628546-16632077(+)	Os03g0405900	LOC_Os03g29240	NULL	NULL	Hypothetical conserved gene.	PDI, putative, expressed
716	G19260_6904229_6904682	G19260	-0.117	RI	rs33_C3.vs.rs33_F3	chr03:6901924-6907409(+)	Os03g0230500	LOC_Os03g12840	DSM3	DROUGHT- AND SALT-SENSITIVE MUTANT 3	Inositol 1, 3, 4-trisphosphate 56-kinase family protein.	Inositol 1, 3, 4-trisphosphate 5/6-kinase, putative, expressed
717	G19260_6906639_6907409	G19260	0.269	RI	rs33_C3.vs.rs33_F3	chr03:6901924-6907409(+)	Os03g0230500	LOC_Os03g12840	DSM3	DROUGHT- AND SALT-SENSITIVE MUTANT 3	Inositol 1, 3, 4-trisphosphate 56-kinase family protein.	Inositol 1, 3, 4-trisphosphate 5/6-kinase, putative, expressed
718	G6771_31074532_31076498	G6771	-0.111	RI	rs33_C3.vs.rs33_F3	chr01:31070066-31076498(-)	Os01g0743400	LOC_Os01g54020	NULL	NULL	Similar to predicted protein.	tRNA synthetase, putative, expressed
719	G79692_19639942_19641880	G79692	-0.206	RI	rs33_C3.vs.rs33_F3	chr12:19637982-19641999(-)	Os12g0509900	NULL	NULL	NULL	Hypothetical conserved gene.	NULL
720	G2309_10312346_10313864	G2309	-0.397	RI	rs33_C3.vs.rs33_F3	chr01:10312346-10314835(+)	Os01g0286900	LOC_Os01g18360	IAA4	NULL	Similar to Auxin-responsive protein IAA31 (Indoleacetic acid-induced protein 31).	OsIAA4 - Auxin-responsive Aux/IAA gene family member, expressed
721	G2309_10313637_10314835	G2309	0.23	RI	rs33_C3.vs.rs33_F3	chr01:10312346-10314835(+)	Os01g0286900	LOC_Os01g18360	IAA4	NULL	Similar to Auxin-responsive protein IAA31 (Indoleacetic acid-induced protein 31).	OsIAA4 - Auxin-responsive Aux/IAA gene family member, expressed
722	G16837_32461484_32462829	G16837	0.269	RI	rs33_C3.vs.rs33_F3	chr02:32458608-32462832(+)	Os02g0769800	LOC_Os02g53040	NULL	NULL	Similar to Mitogen-activated protein kinase kinase kinase 1 (EC 2.7.1.-) (Arabidospsis NPK1-related protein kinase 1). Splice isoform 1S.	STE_MEKK_ste11_MAP3K.11 - STE kinases include homologs to sterile 7, sterile 11 and sterile 20 from yeast, expressed
723	G16818_32538075_32538682	G16818	-0.121	RI	rs33_C3.vs.rs33_F3	chr02:32538076-32542212(-)	Os02g0771400	LOC_Os02g53160	NULL	NULL	Protein-tyrosine phosphatase, SIW14-like domain containing protein.	tyrosine phosphatase family protein, putative, expressed
724	G16830_32558634_32561061	G16830	0.21	RI	rs33_C3.vs.rs33_F3	chr02:32558635-32562705(+)	Os02g0771600	LOC_Os02g53180	ACO3	AMINOCYCLOPROPANE-1-CARBOXYLIC ACID OXIDASE 3	ACC oxidase, Ethylene biosynthesis	1-aminocyclopropane-1-carboxylate oxidase protein, putative, expressed
725	G17074_33477699_33479455	G17074	0.31	RI	rs33_C3.vs.rs33_F3	chr02:33476228-33484018(-)	Os02g0787800	LOC_Os02g54650	NULL	NULL	Diacylglycerol kinase accessory region domain containing protein.	diacylglycerol kinase, putative, expressed
726	G17074_33482270_33482922	G17074	0.591	RI	rs33_C3.vs.rs33_F3	chr02:33476228-33484018(-)	Os02g0787800	LOC_Os02g54650	NULL	NULL	Diacylglycerol kinase accessory region domain containing protein.	diacylglycerol kinase, putative, expressed
727	G35450_8691771_8692993	G35450	0.153	RI	rs33_C3.vs.rs33_F3	chr05:8691772-8696463(-)	Os05g0243200	LOC_Os05g15360	NULL	NULL	Similar to 50S ribosomal protein L13.	expressed protein
728	G17089_33597955_33599459	G17089	0.639	RI	rs33_C3.vs.rs33_F3	chr02:33595728-33599459(+)	Os02g0791200	LOC_Os02g54860	NULL	NULL	Ankyrin domain containing protein.	ankyrin repeat-rich protein, putative, expressed
729	G17143_33838570_33839828	G17143	0.118	RI	rs33_C3.vs.rs33_F3	chr02:33838571-33843717(-)	Os02g0795900	LOC_Os02g55260	NULL	NULL	Similar to DEAD box-like RNA helicase (Fragment).	DEAD-box ATP-dependent RNA helicase, putative, expressed
730	G72780_15721113_15722355	G72780	-0.435	RI	rs33_C3.vs.rs33_F3	chr11:15706797-15740998(+)	Os11g0461000	LOC_Os11g27329	NULL	NULL	Peptidase S10, serine carboxypeptidase family protein.	OsSCP62 - Putative Serine Carboxypeptidase homologue, expressed
731	G1146_4690232_4693114	G1146	-0.127	RI	rs33_C3.vs.rs33_F3	chr01:4688108-4693410(+)	Os01g0187500	LOC_Os01g09252	NULL	NULL	WD40 repeat domain containing protein.	WD domain, G-beta repeat domain containing protein, expressed
732	G6298_29217896_29218886	G6298	0.679	RI	rs33_C3.vs.rs33_F3	chr01:29216899-29221824(+)	Os01g0704700	LOC_Os01g50860	CBSCLC2	CYSTATHIONINE B-SYNTHASE DOMAIN CONTAINING CHLORIDE CHANNEL PROTEIN 2	Similar to Chloride channel protein CLC-f (AtCLC-f). Splice isoform 2.	chloride transporter, chloride channel family, putative, expressed
733	G17207_34310344_34310692	G17207	-0.152	RI	rs33_C3.vs.rs33_F3	chr02:34309444-34324229(-)	Os02g0804600	LOC_Os02g56050//LOC_Os02g56070//LOC_Os02g56080	STR15	SULFURTRANSFERASE 15	Similar to Adenylyltransferase and sulfurtransferase MOCS3.	rhodanese-like domain containing protein, putative, expressed//retrotransposon protein, putative, unclassified, expressed//retrotransposon protein, putative, Ty3-gypsy subclass, expressed
734	G8108_37044549_37049895	G8108	-0.133	RI	rs33_C3.vs.rs33_F3	chr01:37043282-37049895(-)	Os01g0857400	LOC_Os01g63854	NULL	NULL	Amino acid transporter, transmembrane domain containing protein.	transmembrane amino acid transporter protein, putative, expressed
735	G42781_12446584_12448247	G42781	-0.171	RI	rs33_C3.vs.rs33_F3	chr06:12444579-12448247(-)	Os06g0320300	LOC_Os06g21580	NULL	NULL	HMG-I and HMG-Y, DNA-binding domain containing protein.	expressed protein
736	G1190_4906769_4907472	G1190	0.13	RI	rs33_C3.vs.rs33_F3	chr01:4905501-4909514(+)	Os01g0191700	LOC_Os01g09570	NULL	NULL	Similar to Pyrophosphate-fructose-6-phosphate 1-phosphotransferase-like protein (Pyrophosphate-dependent phosphofructo-1-kinase-like protein).	6-phosphofructokinase, putative, expressed
737	G17229_34410543_34413407	G17229	-0.451	RI	rs33_C3.vs.rs33_F3	chr02:34408089-34413407(+)	Os02g0806300//Os02g0806400	LOC_Os02g56250	NULL//NULL	NULL//NULL	Hypothetical protein.//Hypothetical conserved gene.	GATA zinc finger domain containing protein, expressed
738	G53035_29025376_29029813	G53035	0.597	RI	rs33_C3.vs.rs33_F3	chr07:29024590-29029813(+)	Os07g0684400	LOC_Os07g48520	NULL	NULL	Hypothetical protein.	gamete-specific hydroxyproline-rich glycoprotein a2, putative, expressed
739	G17345_34870269_34872323	G17345	0.774	RI	rs33_C3.vs.rs33_F3	chr02:34862547-34872882(-)	Os02g0813800	LOC_Os02g56880	NULL	NULL	Non-protein coding transcript.	transcriptional corepressor LEUNIG, putative, expressed
740	G17334_34880629_34881094	G17334	-0.112	RI	rs33_C3.vs.rs33_F3	chr02:34879480-34881094(-)	Os02g0814000	LOC_Os02g56900	NULL	NULL	Protein of unknown function DUF862, eukaryotic domain containing protein.	thioredoxin family protein, putative, expressed
741	G70000_2565710_2566164	G70000	-0.179	RI	rs33_C3.vs.rs33_F3	chr11:2565152-2568503(+)	Os11g0155000	LOC_Os11g05650	NULL	NULL	Dcp1-like decapping family protein.	mRNA-decapping enzyme, putative, expressed
742	G70000_2566019_2567435	G70000	-0.499	RI	rs33_C3.vs.rs33_F3	chr11:2565152-2568503(+)	Os11g0155000	LOC_Os11g05650	NULL	NULL	Dcp1-like decapping family protein.	mRNA-decapping enzyme, putative, expressed
743	G19077_5970552_5973084	G19077	-0.161	RI	rs33_C3.vs.rs33_F3	chr03:5967155-5973722(+)	Os03g0213900	LOC_Os03g11520	NULL	NULL	Similar to ROUGH SHEATH2-interacting KH-domain protein.	expressed protein
744	G47719_4192617_4195386	G47719	0.829	RI	rs33_C3.vs.rs33_F3	chr07:4191047-4195386(-)	Os07g0179500	LOC_Os07g08220	NULL	NULL	Hypothetical conserved gene.	expressed protein
745	G11457_8244100_8245316	G11457	0.254	RI	rs33_C3.vs.rs33_F3	chr02:8243032-8248726(-)	Os02g0245800	LOC_Os02g14840	KAT3	SHAKER POTASSIUM CHANNEL 3	Similar to Inwardly rectifying potassium channel.	potassium channel KAT1, putative, expressed
746	G17465_35368170_35368901	G17465	-0.123	RI	rs33_C3.vs.rs33_F3	chr02:35362824-35368901(+)	Os02g0823300	LOC_Os02g57750	NULL	NULL	Zinc finger, RING-type domain containing protein.	protein binding protein, putative, expressed
747	G46773_31118701_31119224	G46773	-0.386	RI	rs33_C3.vs.rs33_F3	chr06:31118702-31122730(+)	Os06g0730200	LOC_Os06g51380	NULL	NULL	Similar to ROOT HAIRLESS 1.	ROOT HAIRLESS 1, putative, expressed
748	G64528_1230636_1232064	G64528	0.63	RI	rs33_C3.vs.rs33_F3	chr10:1230231-1242397(+)	Os10g0119300	LOC_Os10g02980	NULL	NULL	Actin-binding FH2 domain containing protein.	formin, putative, expressed
749	G64528_1231363_1232370	G64528	0.637	RI	rs33_C3.vs.rs33_F3	chr10:1230231-1242397(+)	Os10g0119300	LOC_Os10g02980	NULL	NULL	Actin-binding FH2 domain containing protein.	formin, putative, expressed
750	G64528_1232148_1232869	G64528	0.485	RI	rs33_C3.vs.rs33_F3	chr10:1230231-1242397(+)	Os10g0119300	LOC_Os10g02980	NULL	NULL	Actin-binding FH2 domain containing protein.	formin, putative, expressed
751	G57488_20561078_20562491	G57488	0.837	RI	rs33_C3.vs.rs33_F3	chr08:20559021-20566489(+)	Os08g0427500	LOC_Os08g33082	NULL	NULL	DNA repair protein Rad4 family protein.	DNA-repair protein complementing XP-C cells, putative, expressed
752	G57488_20564165_20564588	G57488	-0.126	RI	rs33_C3.vs.rs33_F3	chr08:20559021-20566489(+)	Os08g0427500	LOC_Os08g33082	NULL	NULL	DNA repair protein Rad4 family protein.	DNA-repair protein complementing XP-C cells, putative, expressed
753	G29649_18849138_18849675	G29649	-0.873	RI	rs33_C3.vs.rs33_F3	chr04:18846841-18850850(-)	Os04g0384200	LOC_Os04g31524	NULL	NULL	Conserved hypothetical protein.	expressed protein
754	G67906_17187263_17188768	G67906	0.588	RI	rs33_C3.vs.rs33_F3	chr10:17186500-17190908(+)	Os10g0465900	LOC_Os10g32830	NULL	NULL	Similar to Kinase, pfkB family protein.	kinase, pfkB family, putative, expressed
755	G25000_33395738_33396959	G25000	-0.711	RI	rs33_C3.vs.rs33_F3	chr03:33393908-33402288(-)	Os03g0800800	LOC_Os03g58640	NULL	NULL	Forkhead-associated domain containing protein.	FHA domain containing protein, putative, expressed
756	G51247_21397053_21398534	G51247	0.5	RI	rs33_C3.vs.rs33_F3	chr07:21395195-21398534(-)	Os07g0541700	LOC_Os07g35730	RLCK237	RECEPTOR-LIKE CYTOPLASMIC KINASE 237	Similar to receptor-like serine-threonine protein kinase.	TKL_IRAK_DUF26-lc.23 - DUF26 kinases have homology to DUF26 containing loci, expressed
757	G80666_24874568_24874936	G80666	-0.118	RI	rs33_C3.vs.rs33_F3	chr12:24872483-24877350(-)	Os12g0593000	LOC_Os12g40190	NULL	NULL	Similar to predicted protein.	G-protein alpha subunit, putative, expressed
758	G18057_1831331_1832063	G18057	-0.138	RI	rs33_C3.vs.rs33_F3	chr03:1831332-1833506(+)	Os03g0132200	LOC_Os03g04020	NULL	NULL	Expansin-like protein A.	expansin precursor, putative, expressed
759	G18057_1831664_1832063	G18057	-0.178	RI	rs33_C3.vs.rs33_F3	chr03:1831332-1833506(+)	Os03g0132200	LOC_Os03g04020	NULL	NULL	Expansin-like protein A.	expansin precursor, putative, expressed
760	G18050_1863541_1864245	G18050	-0.672	RI	rs33_C3.vs.rs33_F3	chr03:1862332-1864245(-)	Os03g0133000	LOC_Os03g04070	NAC22	NAC DOMAIN-CONTAINING PROTEIN 22	Similar to NAC-domain protein 14.	no apical meristem protein, putative, expressed
761	G64350_774068_774905	G64350	-0.14	RI	rs33_C3.vs.rs33_F3	chr10:771679-776347(-)	Os10g0110800	LOC_Os10g02220	NULL	NULL	Similar to cDNA clone:J023063N08, full insert sequence.	peptide transporter PTR2, putative, expressed
762	G37549_19354292_19356183	G37549	0.103	RI	rs33_C3.vs.rs33_F3	chr05:19353530-19357905(+)	Os05g0397800	LOC_Os05g33010	NULL	NULL	Similar to dnaJ domain containing protein.	heat shock protein DnaJ, putative, expressed
763	G31322_26342442_26343367	G31322	-0.396	RI	rs33_C3.vs.rs33_F3	chr04:26342443-26343781(-)	Os04g0526800	LOC_Os04g44500	NULL	NULL	GRAM domain containing protein.	GEM, putative, expressed
764	G18230_2709077_2709431	G18230	-0.454	RI	rs33_C3.vs.rs33_F3	chr03:2707463-2710821(+)	Os03g0148700	LOC_Os03g05470	NULL	NULL	Similar to nodulation receptor kinase.	tyrosine protein kinase domain containing protein, putative, expressed
765	G18726_4701223_4703556	G18726	-0.161	RI	rs33_C3.vs.rs33_F3	chr03:4701224-4705495(-)	Os03g0190300	LOC_Os03g09070	NULL	NULL	Similar to protein binding protein.	leucine rich repeat domain containing protein, putative, expressed
766	G1887_8050625_8051738	G1887	-0.932	RI	rs33_C3.vs.rs33_F3	chr01:8047368-8055694(-)	Os01g0246100	LOC_Os01g14370	HAC701	HISTONE ACETYLTRANSFERASE HAC701	Zinc finger, RING/FYVE/PHD-type domain containing protein.	histone acetyltransferase HAC5, putative, expressed
767	G18448_3273065_3276910	G18448	-0.327	RI	rs33_C3.vs.rs33_F3	chr03:3270597-3276910(-)	Os03g0161200	LOC_Os03g06520	SULTR3%3B2	SULPHATE TRANSPORTER 3%3B2	Similar to Sulphate transporter.	sulfate transporter, putative, expressed
768	G18420_3469652_3470208	G18420	-0.208	RI	rs33_C3.vs.rs33_F3	chr03:3469653-3471023(+)	Os03g0164300	LOC_Os03g06850	NULL	NULL	Conserved hypothetical protein.	B3 DNA binding domain containing protein, expressed
769	G58464_25377686_25378629	G58464	-0.13	RI	rs33_C3.vs.rs33_F3	chr08:25377687-25381281(-)	Os08g0511700	LOC_Os08g40090	PI55-1	PYRICULARIA ORYZAE RESISTANCE 55-1	Similar to PSR9 (Fragment).	leucine rich repeat containing protein, expressed
770	G18642_4347050_4347327	G18642	0.623	RI	rs33_C3.vs.rs33_F3	chr03:4347051-4348666(+)	NULL	NULL	NULL	NULL	NULL	NULL
771	G18697_4533713_4534422	G18697	-0.146	RI	rs33_C3.vs.rs33_F3	chr03:4532726-4536625(+)	Os03g0186800	LOC_Os03g08770	NULL	NULL	Modifier of rudimentary, Modr family protein.	modifier of rudimentary protein, expressed
772	G29815_19894065_19895029	G29815	0.587	RI	rs33_C3.vs.rs33_F3	chr04:19892968-19896845(-)	Os04g0401800	LOC_Os04g32930	NULL	NULL	DNA repair metallo-beta-lactamase domain containing protein.	DNA cross-link repair 1A protein, putative, expressed
773	G43090_13906578_13907353	G43090	0.769	RI	rs33_C3.vs.rs33_F3	chr06:13905082-13909018(-)	Os06g0346600	LOC_Os06g23800	NULL	NULL	Hypothetical conserved gene.	flavin-containing monooxygenase family protein, putative, expressed
774	G19009_5984733_5988520	G19009	-0.515	RI	rs33_C3.vs.rs33_F3	chr03:5983166-5988828(-)	Os03g0214200	LOC_Os03g11550	NULL	NULL	Similar to Ninja-family protein 1.	protein of unknown function DUF1675 domain containing protein, expressed
775	G19104_6136130_6142774	G19104	0.869	RI	rs33_C3.vs.rs33_F3	chr03:6131672-6142785(-)	Os03g0216700	LOC_Os03g11734	NULL	NULL	Citrate transporter, Efficient translocation of Fe	MATE efflux protein, putative, expressed
776	G19207_6700834_6702358	G19207	-0.788	RI	rs33_C3.vs.rs33_F3	chr03:6698273-6706866(+)	Os03g0227300	LOC_Os03g12610	NULL	NULL	5-3 exonuclease domain containing protein.	DNA polymerase I, putative, expressed
777	G70484_4787430_4789394	G70484	-0.135	RI	rs33_C3.vs.rs33_F3	chr11:4785013-4789394(+)	Os11g0195500	LOC_Os11g09010	NULL	NULL	Hypothetical conserved gene.	lipase, putative, expressed
778	G46831_31225045_31225262	G46831	-0.586	RI	rs33_C3.vs.rs33_F3	chr06:31217551-31226545(-)	Os06g0732000	LOC_Os06g51530	NULL	NULL	Similar to 60S ribosomal protein L35.	ribosomal protein L29, putative, expressed
779	G1176_4729661_4729980	G1176	-0.105	RI	rs33_C3.vs.rs33_F3	chr01:4726659-4732052(+)	Os01g0188100	LOC_Os01g09300	NULL	NULL	Isopenicillin N synthase family protein.	oxidoreductase, putative, expressed
780	G68039_17862063_17864061	G68039	0.651	RI	rs33_C3.vs.rs33_F3	chr10:17857988-17872546(+)	Os10g0477800	LOC_Os10g33770	NULL	NULL	Similar to Importin-beta N-terminal domain containing protein.	importin-beta N-terminal domain containing protein, expressed
781	G52984_28630301_28632251	G52984	-0.12	RI	rs33_C3.vs.rs33_F3	chr07:28630302-28638787(-)	Os07g0676200	NULL	NULL	NULL	Non-protein coding transcript.	NULL
782	G10320_2996780_2998716	G10320	-0.538	RI	rs33_C3.vs.rs33_F3	chr02:2995351-3001514(+)	Os02g0154600	LOC_Os02g06010	NULL	NULL	Domain of unknown function DUF250 domain containing protein.	integral membrane protein, putative, expressed
783	G25407_35133500_35133793	G25407	0.78	RI	rs33_C3.vs.rs33_F3	chr03:35131418-35134246(+)	NULL	LOC_Os03g61980	NULL	NULL	NULL	cytochrome P450, putative, expressed
784	G19411_7627022_7629682	G19411	-0.166	RI	rs33_C3.vs.rs33_F3	chr03:7626455-7629682(+)	Os03g0244200	LOC_Os03g14050	NULL	NULL	Similar to Thaumatin-like protein.	thaumatin-like protein 1 precursor, putative, expressed
785	G11401_7504405_7504626	G11401	0.604	RI	rs33_C3.vs.rs33_F3	chr02:7501283-7513848(+)	Os02g0232500	LOC_Os02g13850	NULL	NULL	Similar to Receptor-like serine/threonine kinase.	leucine-rich repeat-containing protein kinase family protein, putative, expressed
786	G11401_7507336_7507629	G11401	0.208	RI	rs33_C3.vs.rs33_F3	chr02:7501283-7513848(+)	Os02g0232500	LOC_Os02g13850	NULL	NULL	Similar to Receptor-like serine/threonine kinase.	leucine-rich repeat-containing protein kinase family protein, putative, expressed
787	G32045_29500960_29502657	G32045	-0.193	RI	rs33_C3.vs.rs33_F3	chr04:29500951-29504123(-)	Os04g0583900	LOC_Os04g49450	NULL	NULL	Similar to LHY protein.	MYB family transcription factor, putative, expressed
788	G32045_29500960_29502900	G32045	-0.604	RI	rs33_C3.vs.rs33_F3	chr04:29500951-29504123(-)	Os04g0583900	LOC_Os04g49450	NULL	NULL	Similar to LHY protein.	MYB family transcription factor, putative, expressed
789	G20225_11367198_11368306	G20225	-0.149	RI	rs33_C3.vs.rs33_F3	chr03:11367199-11368919(+)	Os03g0316200	LOC_Os03g20120	GOLS1	GALACTINOL SYNTHASE 1	Similar to Galactinol synthase (Fragment).	glycosyl transferase 8 domain containing protein, putative, expressed
790	G31394_26363929_26364846	G31394	0.27	RI	rs33_C3.vs.rs33_F3	chr04:26363930-26368378(+)	Os04g0527400	LOC_Os04g44530	NULL	NULL	BRO1 domain containing protein.	expressed protein
791	G31394_26363929_26365377	G31394	0.206	RI	rs33_C3.vs.rs33_F3	chr04:26363930-26368378(+)	Os04g0527400	LOC_Os04g44530	NULL	NULL	BRO1 domain containing protein.	expressed protein
792	G7115_32763290_32764841	G7115	0.83	RI	rs33_C3.vs.rs33_F3	chr01:32759124-32764841(-)	Os01g0775100	LOC_Os01g56780	NULL	NULL	Plus-3 domain containing protein.	plus-3 domain containing protein, expressed
793	G7458_33670918_33671598	G7458	-0.398	RI	rs33_C3.vs.rs33_F3	chr01:33670853-33674489(-)	Os01g0795050	NULL	NULL	NULL	Hypothetical gene.	NULL
794	G20478_12427976_12429725	G20478	0.477	RI	rs33_C3.vs.rs33_F3	chr03:12421915-12432885(-)	Os03g0335600	LOC_Os03g21740	NULL	NULL	Similar to Valyl-tRNA synthetase.	valyl-tRNA synthetase, putative, expressed
795	G20488_12592873_12594253	G20488	0.656	RI	rs33_C3.vs.rs33_F3	chr03:12591392-12595636(-)	Os03g0338600	LOC_Os03g21980	NULL	NULL	tRNA pseudouridine synthase family protein.	tRNA pseudouridine synthase family protein, putative, expressed
796	G32176_29971086_29971564	G32176	-0.177	RI	rs33_C3.vs.rs33_F3	chr04:29969234-29972696(-)	Os04g0592500	LOC_Os04g50208	NULL	NULL	Phosphoenolpyruvate carboxykinase, ATP-utilising domain containing protein.	phosphoenolpyruvate carboxykinase, putative, expressed
797	G20510_12645459_12646556	G20510	0.796	RI	rs33_C3.vs.rs33_F3	chr03:12643065-12648521(-)	Os03g0340001	LOC_Os03g22060	NULL	NULL	Uroporphyrinogen decarboxylase (URO-D) domain containing protein.	uroporphyrinogen decarboxylase, putative, expressed
798	G20667_13283191_13283868	G20667	-0.6	RI	rs33_C3.vs.rs33_F3	chr03:13283192-13284534(+)	Os03g0353400	LOC_Os03g23010	NULL	NULL	Similar to Early response to dehydration 15-like protein.	expressed protein
799	G20527_12729567_12730022	G20527	-0.191	RI	rs33_C3.vs.rs33_F3	chr03:12729147-12731515(+)	Os03g0341300	LOC_Os03g22200	SWEET16	SWEET16	Similar to Cytochrome c oxidoreductase.	nodulin MtN3 family protein, putative, expressed
800	G57785_22046305_22048349	G57785	0.76	RI	rs33_C3.vs.rs33_F3	chr08:22038850-22048677(-)	Os08g0451400	LOC_Os08g35000	NULL	NULL	Similar to ARID/BRIGHT DNA-binding domain-containing protein.	ARID/BRIGHT DNA-binding domain containing protein, expressed
801	G65453_5841399_5842121	G65453	-0.15	RI	rs33_C3.vs.rs33_F3	chr10:5841025-5844402(+)	Os10g0185100//Os10g0185200	LOC_Os10g10580	NULL//NULL	NULL//NULL	Conserved hypothetical protein.//Similar to ADL6 (DYNAMIN-LIKE PROTEIN 6).	expressed protein
802	G29602_18779404_18780557	G29602	-0.444	RI	rs33_C3.vs.rs33_F3	chr04:18779405-18783421(+)	Os04g0382800	LOC_Os04g31400	NULL	NULL	Conserved hypothetical protein.	expressed protein
803	G40417_1372810_1373323	G40417	0.188	RI	rs33_C3.vs.rs33_F3	chr06:1371093-1377185(-)	Os06g0125500	LOC_Os06g03560	NULL	NULL	Glutathione transporter, Transport of glutathione derivatives	oligopeptide transporter, putative, expressed
804	G25056_33579484_33580882	G25056	-0.695	RI	rs33_C3.vs.rs33_F3	chr03:33579485-33585238(+)	Os03g0804400	LOC_Os03g58970	NULL	NULL	Conserved hypothetical protein.	expressed protein
805	G24665_32043842_32045678	G24665	0.379	RI	rs33_C3.vs.rs33_F3	chr03:32043843-32048414(-)	Os03g0773300	LOC_Os03g56250	NULL	NULL	Similar to wound and phytochrome signaling involved receptor like kinase.	LRR receptor-like protein kinase, putative, expressed
806	G63433_20073809_20074909	G63433	0.124	RI	rs33_C3.vs.rs33_F3	chr09:20073810-20076980(+)	Os09g0515400	LOC_Os09g34000	NULL	NULL	Trigger factor, ribosome-binding, bacterial domain containing protein.	expressed protein
807	G45757_26411487_26412262	G45757	-0.108	RI	rs33_C3.vs.rs33_F3	chr06:26411488-26414835(-)	Os06g0646600	LOC_Os06g43860	NULL	NULL	Similar to cDNA, clone: J065162G03, full insert sequence.	homeobox protein knotted-1, putative, expressed
808	G88_249368_250781	G88	0.108	RI	rs33_C3.vs.rs33_F3	chr01:248706-256878(-)	Os01g0104600	LOC_Os01g01484	NULL	NULL	Similar to Light-mediated development protein DET1 (Deetiolated1 homolog) (tDET1) (High pigmentation protein 2) (Protein dark green).	light-mediated development protein DET1, putative, expressed
809	G23066_24194661_24196976	G23066	-0.106	RI	rs33_C3.vs.rs33_F3	chr03:24189817-24197398(+)	Os03g0633100//Os03g0633400	LOC_Os03g43390	NULL//NULL	NULL//NULL	Similar to Leucine Rich Repeat family protein, expressed.//Similar to Leucine Rich Repeat family protein, expressed.	F-box/LRR domain containing protein, putative, expressed
810	G79577_19453895_19454891	G79577	-0.785	RI	rs33_C3.vs.rs33_F3	chr12:19452169-19456650(+)	Os12g0507000	LOC_Os12g32230	NULL	NULL	Similar to CNX2 (COFACTOR OF NITRATE REDUCTASE AND XANTHINE DEHYDROGENASE 2)%3B catalytic.	molybdenum cofactor biosynthesis protein 1, putative, expressed
811	G40450_1576034_1576714	G40450	-0.502	RI	rs33_C3.vs.rs33_F3	chr06:1574484-1577176(-)	Os06g0129700	LOC_Os06g03910	NULL	NULL	NUDIX hydrolase domain containing protein.	hydrolase, NUDIX family, domain containing protein, expressed
812	G14637_22836334_22837818	G14637	0.164	RI	rs33_C3.vs.rs33_F3	chr02:22835797-22838845(+)	Os02g0591000	LOC_Os02g37834	NULL	NULL	Conserved hypothetical protein.	expressed protein
813	G15111_24783984_24786482	G15111	0.936	RI	rs33_C3.vs.rs33_F3	chr02:24782716-24786565(-)	Os02g0622500	LOC_Os02g40900	NULL	NULL	Conserved hypothetical protein.	RNA recognition motif containing protein, putative, expressed
814	G57924_22774101_22774639	G57924	-0.297	RI	rs33_C3.vs.rs33_F3	chr08:22772976-22776078(+)	Os08g0463900	LOC_Os08g36140	NULL	NULL	Heat shock protein DnaJ, cysteine-rich region domain containing protein.	expressed protein
815	G23775_27502312_27503335	G23775	0.312	RI	rs33_C3.vs.rs33_F3	chr03:27487158-27504820(+)	Os03g0689100	LOC_Os03g48300	NULL	NULL	Similar to predicted protein.	histidine acid phosphatase, putative, expressed
816	G26249_1706205_1708681	G26249	-0.155	RI	rs33_C3.vs.rs33_F3	chr04:1701906-1710519(+)	Os04g0127100//Os04g0127200	LOC_Os04g03796	NULL//NULL	NULL//NULL	Peptidase S8, subtilisin-related domain containing protein.//Similar to Subtilase.	OsSub37 - Putative Subtilisin homologue, expressed
817	G52421_26481245_26483239	G52421	0.167	RI	rs33_C3.vs.rs33_F3	chr07:26481246-26485330(-)	Os07g0637300	LOC_Os07g44330	NULL	NULL	Similar to Pyruvate dehydrogenase kinase.	kinase, putative, expressed
818	G25794_335240_337087	G25794	0.463	RI	rs33_C3.vs.rs33_F3	chr04:333687-337087(+)	Os04g0105100	LOC_Os04g01490	NULL	NULL	Zinc finger, RING/FYVE/PHD-type domain containing protein.	zinc finger, C3HC4 type, domain containing protein, expressed
819	G31021_25112227_25113576	G31021	0.332	RI	rs33_C3.vs.rs33_F3	chr04:25111035-25115188(+)	Os04g0502900	LOC_Os04g42430	NULL	NULL	Similar to OSIGBa0112M24.3 protein.	EF hand family protein, putative, expressed
820	G15560_26801475_26802319	G15560	0.104	RI	rs33_C3.vs.rs33_F3	chr02:26799639-26802578(+)	Os02g0661900	LOC_Os02g44300	NULL	NULL	Similar to Vesicle-associated membrane protein-associated protein B/C (VAMP- associated protein B/C) (VAMP-B/VAMP-C) (VAP-B/VAP-C). Splice isoform 2.	MSP domain containing protein, expressed
821	G13540_17536195_17536527	G13540	-0.322	RI	rs33_C3.vs.rs33_F3	chr02:17527197-17539445(+)	Os02g0498300	LOC_Os02g29510	NULL	NULL	Similar to non-imprinted in Prader-Willi/Angelman syndrome region protein 1.	DUF803 domain containing, putative, expressed
822	G14512_22311832_22312690	G14512	-0.116	RI	rs33_C3.vs.rs33_F3	chr02:22311833-22313162(-)	Os02g0579800	LOC_Os02g36940	NULL	NULL	Similar to Fw2.2.	uncharacterized Cys-rich domain containing protein, putative, expressed
823	G65874_8036157_8038115	G65874	0.23	RI	rs33_C3.vs.rs33_F3	chr10:8034420-8038115(-)	Os10g0213100	LOC_Os10g15240	NULL	NULL	Similar to Gamma-aminobutyrate transaminase subunit isozyme 3 (EC 2.6.1.19).	retrotransposon protein, putative, Ty3-gypsy subclass, expressed
824	G8700_39359225_39359901	G8700	0.38	RI	rs33_C3.vs.rs33_F3	chr01:39357455-39362884(-)	Os01g0904200	LOC_Os01g67720	NULL	NULL	Similar to protein kinase.	ABC1 family domain containing protein, putative, expressed
825	G24175_29249019_29250670	G24175	-0.922	RI	rs33_C3.vs.rs33_F3	chr03:29248871-29272294(+)	Os03g0721200	LOC_Os03g51140	NULL	NULL	Similar to HEAT repeat family protein, expressed.	HEAT repeat family protein, putative, expressed
826	G71773_11373878_11374659	G71773	-0.39	RI	rs33_C3.vs.rs33_F3	chr11:11371472-11376655(+)	Os11g0302800	LOC_Os11g19730	NULL	NULL	Protein of unknown function DUF724 family protein.	expressed protein
827	G2518_11231885_11232393	G2518	-0.106	RI	rs33_C3.vs.rs33_F3	chr01:11231886-11234811(-)	Os01g0303600	LOC_Os01g19800	NULL	NULL	Zinc finger, RING/FYVE/PHD-type domain containing protein.	zinc finger, C3HC4 type, putative, expressed
828	G2518_11231885_11232595	G2518	-0.198	RI	rs33_C3.vs.rs33_F3	chr01:11231886-11234811(-)	Os01g0303600	LOC_Os01g19800	NULL	NULL	Zinc finger, RING/FYVE/PHD-type domain containing protein.	zinc finger, C3HC4 type, putative, expressed
829	G2518_11232511_11232844	G2518	-0.268	RI	rs33_C3.vs.rs33_F3	chr01:11231886-11234811(-)	Os01g0303600	LOC_Os01g19800	NULL	NULL	Zinc finger, RING/FYVE/PHD-type domain containing protein.	zinc finger, C3HC4 type, putative, expressed
830	G2518_11232511_11234407	G2518	0.16	RI	rs33_C3.vs.rs33_F3	chr01:11231886-11234811(-)	Os01g0303600	LOC_Os01g19800	NULL	NULL	Zinc finger, RING/FYVE/PHD-type domain containing protein.	zinc finger, C3HC4 type, putative, expressed
831	G71204_8529141_8530204	G71204	-0.767	RI	rs33_C3.vs.rs33_F3	chr11:8528873-8532225(+)	Os11g0257700	LOC_Os11g15130	NULL	NULL	Similar to SAM dependent carboxyl methyltransferase.	jasmonate O-methyltransferase, putative, expressed
832	G24437_31097257_31099082	G24437	-0.315	RI	rs33_C3.vs.rs33_F3	chr03:31094255-31099082(+)	Os03g0754200	LOC_Os03g54240	NULL	NULL	Similar to Triosephosphate isomerase.	expressed protein
833	G4744_21960994_21962417	G4744	-0.131	RI	rs33_C3.vs.rs33_F3	chr01:21955893-21963713(+)	Os01g0571700	LOC_Os01g39060	NULL	NULL	Conserved hypothetical protein.	expressed protein
834	G4744_21961567_21962823	G4744	0.151	RI	rs33_C3.vs.rs33_F3	chr01:21955893-21963713(+)	Os01g0571700	LOC_Os01g39060	NULL	NULL	Conserved hypothetical protein.	expressed protein
835	G6691_30870725_30871603	G6691	-0.15	RI	rs33_C3.vs.rs33_F3	chr01:30868407-30871603(+)	Os01g0739200	LOC_Os01g53710	NULL	NULL	Protein-tyrosine phosphatase, dual specificity domain containing protein.	dual specificity protein phosphatase, putative, expressed
836	G24535_31472096_31473144	G24535	-0.122	RI	rs33_C3.vs.rs33_F3	chr03:31472097-31474885(-)	Os03g0761100	LOC_Os03g55320	NULL	NULL	Protein phosphatase 2C-like protein.	protein phosphatase 2C, putative, expressed
837	G24535_31472907_31474885	G24535	-0.465	RI	rs33_C3.vs.rs33_F3	chr03:31472097-31474885(-)	Os03g0761100	LOC_Os03g55320	NULL	NULL	Protein phosphatase 2C-like protein.	protein phosphatase 2C, putative, expressed
838	G32452_31276869_31277535	G32452	-0.131	RI	rs33_C3.vs.rs33_F3	chr04:31274369-31282478(-)	Os04g0616300	LOC_Os04g52600	NULL	NULL	Similar to H0525G02.10 protein.	SHR5-receptor-like kinase, putative, expressed
839	G24772_32394260_32396064	G24772	0.204	RI	rs33_C3.vs.rs33_F3	chr03:32393527-32397257(-)	Os03g0781400//Os03g0781300	LOC_Os03g56869//LOC_Os03g56860	NULL//NULL	NULL//NULL	Similar to ribose-5-phosphate isomerase.//Conserved hypothetical protein.	ribose-5-phosphate isomerase A, putative, expressed//expressed protein
840	G24933_33001718_33002091	G24933	0.786	RI	rs33_C3.vs.rs33_F3	chr03:32999502-33006898(+)	Os03g0793500	LOC_Os03g57940	NULL	NULL	Similar to Casein kinase-like protein.	CK1_CaseinKinase_1a.4 - CK1 includes the casein kinase 1 kinases, expressed
841	G29245_16637294_16639544	G29245	0.373	RI	rs33_C3.vs.rs33_F3	chr04:16636198-16642621(-)	Os04g0349401	LOC_Os04g28170	NULL	NULL	Hypothetical conserved gene.	expressed protein
842	G25083_33745453_33746363	G25083	0.266	RI	rs33_C3.vs.rs33_F3	chr03:33743907-33750654(-)	Os03g0807400	LOC_Os03g59264	NULL	NULL	Pentatricopeptide repeat domain containing protein.	calreticulin family protein, expressed
843	G25374_34896319_34899113	G25374	0.682	RI	rs33_C3.vs.rs33_F3	chr03:34896320-34900930(-)	Os03g0830900	LOC_Os03g61540	NULL	NULL	Lipase, class 3 family protein.	lipase class 3 family protein, putative, expressed
844	G33034_33716851_33718769	G33034	0.713	RI	rs33_C3.vs.rs33_F3	chr04:33707427-33719330(-)	Os04g0660500	LOC_Os04g56530	NULL	NULL	Armadillo-type fold domain containing protein.	STE_MEKK_ste11_MAP3K.1 - STE kinases include homologs to sterile 7, sterile 11 and sterile 20 from yeast, expressed
845	G31823_28563847_28565739	G31823	0.779	RI	rs33_C3.vs.rs33_F3	chr04:28563544-28569512(+)	Os04g0568300//Os04g0568400	LOC_Os04g48010	NULL//NULL	NULL//NULL	Hypothetical gene.//WD40 repeat-like domain containing protein.	WD-40 repeat family protein, putative, expressed
846	G30510_23098786_23099889	G30510	-0.103	RI	rs33_C3.vs.rs33_F3	chr04:23097996-23100389(-)	Os04g0462400	LOC_Os04g38860	NULL	NULL	Similar to lysine/histidine transporter.	expressed protein
847	G2866_12870227_12871943	G2866	-0.253	RI	rs33_C3.vs.rs33_F3	chr01:12870228-12874264(+)	Os01g0332100	LOC_Os01g22900	NULL	NULL	Similar to Invertase.	neutral/alkaline invertase, putative, expressed
848	G2866_12872492_12873397	G2866	-0.138	RI	rs33_C3.vs.rs33_F3	chr01:12870228-12874264(+)	Os01g0332100	LOC_Os01g22900	NULL	NULL	Similar to Invertase.	neutral/alkaline invertase, putative, expressed
849	G2866_12873348_12874264	G2866	-0.269	RI	rs33_C3.vs.rs33_F3	chr01:12870228-12874264(+)	Os01g0332100	LOC_Os01g22900	NULL	NULL	Similar to Invertase.	neutral/alkaline invertase, putative, expressed
850	G75632_28996419_28998843	G75632	0.503	RI	rs33_C3.vs.rs33_F3	chr11:28989431-29000913(-)	Os11g0708600	LOC_Os11g48090	NULL	NULL	Similar to ATP-dependent DNA helicase, RecQ family protein, expressed.	helicase conserved C-terminal domain containing protein, expressed
851	G80878_25820748_25822822	G80878	0.262	RI	rs33_C3.vs.rs33_F3	chr12:25820749-25824699(-)	Os12g0611100	LOC_Os12g41710	RLCK373	RECEPTOR-LIKE CYTOPLASMIC KINASE 373	Similar to serine/threonine-protein kinase receptor.	Protein kinase domain containing protein, expressed
852	G12755_14016165_14016588	G12755	-0.148	RI	rs33_C3.vs.rs33_F3	chr02:14006914-14018123(+)	Os02g0438200//Os02g0438350	LOC_Os02g24190	NULL//NULL	NULL//NULL	Similar to Cyclin-T1-2.//NULL	cyclin-T1-2, putative, expressed
853	G54993_8419719_8420614	G54993	0.126	RI	rs33_C3.vs.rs33_F3	chr08:8411998-8420614(+)	Os08g0238600//Os08g0238650	NULL	NULL//NULL	NULL//NULL	Similar to Dienelactone hydrolase family.//NULL	NULL
854	G43086_13704783_13705771	G43086	0.913	RI	rs33_C3.vs.rs33_F3	chr06:13704784-13722973(+)	Os06g0342750//Os06g0343000//Os06g0342875	LOC_Os06g23504	NULL//NULL//NULL	NULL//NULL//NULL	Similar to predicted protein.//Hypothetical conserved gene.//NULL	DTW domain containing protein, putative, expressed
855	G51520_22659567_22660789	G51520	-0.573	RI	rs33_C3.vs.rs33_F3	chr07:22659352-22664424(+)	Os07g0565200	LOC_Os07g37790	NULL	NULL	Similar to Cell differentiation protein rcd1.	expressed protein
856	G28280_9912942_9914156	G28280	0.5	RI	rs33_C3.vs.rs33_F3	chr04:9888182-9916257(-)	Os04g0252200	LOC_Os04g18010	NULL	NULL	Similar to CPSF160%3B nucleic acid binding.	cleavage and polyadenylation specificity factor subunit 1, putative, expressed
857	G7953_36259619_36261744	G7953	-0.74	RI	rs33_C3.vs.rs33_F3	chr01:36257003-36261744(-)	Os01g0844400	LOC_Os01g62620	NULL	NULL	Zinc finger, DHHC-type domain containing protein.	DHHC zinc finger domain containing protein, expressed
858	G44143_18159285_18161987	G44143	0.393	RI	rs33_C3.vs.rs33_F3	chr06:18158159-18165296(-)	Os06g0509100	LOC_Os06g31220	NULL	NULL	Similar to Mitogen-activated protein kinase 17.	mitogen-activated protein kinase 17, putative, expressed
859	G28619_13468361_13468869	G28619	-0.297	RI	rs33_C3.vs.rs33_F3	chr04:13466420-13468869(-)	Os04g0301500	LOC_Os04g23550	NULL	NULL	Helix-loop-helix DNA-binding domain containing protein.	basic helix-loop-helix family protein, putative, expressed
860	G28999_14956767_14957734	G28999	0.576	RI	rs33_C3.vs.rs33_F3	chr04:14956367-14960442(+)	Os04g0323800	LOC_Os04g25784	NULL	NULL	Hypothetical protein.	expressed protein
861	G28999_14957915_14958237	G28999	0.268	RI	rs33_C3.vs.rs33_F3	chr04:14956367-14960442(+)	Os04g0323800	LOC_Os04g25784	NULL	NULL	Hypothetical protein.	expressed protein
862	G31836_28664938_28666438	G31836	-0.135	RI	rs33_C3.vs.rs33_F3	chr04:28663835-28666438(-)	Os04g0569900	LOC_Os04g48160	NULL	NULL	Similar to OSIGBa0111L12.1 protein.	IQ calmodulin-binding motif family protein, putative, expressed
863	G577_2246869_2248030	G577	0.434	RI	rs33_C3.vs.rs33_F3	chr01:2245666-2250807(+)	Os01g0141600	LOC_Os01g04860	NULL	NULL	Protein of unknown function DUF647 family protein.	DUF647 domain containing protein, putative, expressed
864	G8547_38843724_38845601	G8547	0.127	RI	rs33_C3.vs.rs33_F3	chr01:38843725-38846633(+)	Os01g0893400	LOC_Os01g66890	NULL	NULL	Zinc finger, TAZ-type domain containing protein.	BTBZ1 - Bric-a-Brac, Tramtrack, and Broad Complex BTB domain with TAZ zinc finger and Calmodulin-binding domains, expressed
865	G53831_3173235_3174518	G53831	0.327	RI	rs33_C3.vs.rs33_F3	chr08:3171542-3175438(+)	Os08g0155100	LOC_Os08g05890	NULL	NULL	PapD-like domain containing protein.	MSP domain containing protein, expressed
866	G29930_20484147_20484649	G29930	-0.682	RI	rs33_C3.vs.rs33_F3	chr04:20484148-20485720(+)	Os04g0414300	LOC_Os04g33810	NULL	NULL	Similar to H0622F05.1 protein.	RNA recognition motif containing protein, putative, expressed
867	G8198_37409713_37410508	G8198	0.523	RI	rs33_C3.vs.rs33_F3	chr01:37409701-37412970(-)	Os01g0864401	NULL	NULL	NULL	Hypothetical conserved gene.	NULL
868	G60753_7002013_7002865	G60753	0.389	RI	rs33_C3.vs.rs33_F3	chr09:6995049-7009516(-)	Os09g0294000	LOC_Os09g12290	NULL	NULL	Similar to Aspartate kinase-homoserine dehydrogenase.	bifunctional aspartokinase/homoserine dehydrogenase, chloroplast precursor, putative, expressed
869	G13710_18445923_18447203	G13710	-0.122	RI	rs33_C3.vs.rs33_F3	chr02:18445924-18450512(+)	Os02g0513000	LOC_Os02g30900	RLCK72	RECEPTOR-LIKE CYTOPLASMIC KINASE 72	Similar to Receptor protein kinase-like protein.	protein kinase domain containing protein, expressed
870	G30112_20946300_20947331	G30112	0.467	RI	rs33_C3.vs.rs33_F3	chr04:20941065-20948918(-)	Os04g0423600	LOC_Os04g34610	NULL	NULL	Similar to OSIGBa0076I14.4 protein.	expressed protein
871	G67380_14866836_14870941	G67380	0.229	RI	rs33_C3.vs.rs33_F3	chr10:14866837-14872627(-)	Os10g0421500	LOC_Os10g28570	NULL	NULL	Similar to cDNA clone:J033095I19, full insert sequence.	expressed protein
872	G30096_21265957_21266583	G30096	0.199	RI	rs33_C3.vs.rs33_F3	chr04:21263959-21268754(+)	Os04g0429200	LOC_Os04g34984	NULL	NULL	Peptidase C19, ubiquitin carboxyl-terminal hydrolase 2 family protein.	ubiquitin carboxyl-terminal hydrolase domain containing protein, expressed
873	G31723_28076106_28076366	G31723	0.68	RI	rs33_C3.vs.rs33_F3	chr04:28075550-28081502(+)	Os04g0560500	LOC_Os04g47290	NULL	NULL	Amine oxidase domain containing protein.	amine oxidase, putative, expressed
874	G33573_411094_413237	G33573	0.488	RI	rs33_C3.vs.rs33_F3	chr05:411095-419540(+)	Os05g0107300	LOC_Os05g01690	NULL	NULL	Conserved hypothetical protein.	expressed protein
875	G3160_14475845_14476738	G3160	-0.136	RI	rs33_C3.vs.rs33_F3	chr01:14471242-14476738(+)	Os01g0357800	LOC_Os01g25530	NULL	NULL	Pentatricopeptide repeat domain containing protein.	pentatricopeptide repeat protein PPR986-12, putative, expressed
876	G16863_32605158_32606256	G16863	-1	RI	rs33_C3.vs.rs33_F3	chr02:32602139-32612763(+)	Os02g0772500	LOC_Os02g53270	NULL	NULL	Protein of unknown function DUF1740 domain containing protein.	expressed protein
877	G57769_21844602_21846376	G57769	0.488	RI	rs33_C3.vs.rs33_F3	chr08:21840923-21846946(-)	Os08g0447300	LOC_Os08g34750	NULL	NULL	Similar to serine esterase family protein.	serine esterase family protein, putative, expressed
878	G13053_15511502_15512573	G13053	0.511	RI	rs33_C3.vs.rs33_F3	chr02:15510433-15512573(+)	Os02g0462500	LOC_Os02g26404	NULL	NULL	Hypothetical protein.	expressed protein
879	G39420_27464310_27464598	G39420	0.422	RI	rs33_C3.vs.rs33_F3	chr05:27463029-27465298(+)	Os05g0552400	LOC_Os05g47900	NULL	NULL	Zinc finger, RING/FYVE/PHD-type domain containing protein.	protein binding protein, putative, expressed
880	G35991_11314412_11317029	G35991	-0.844	RI	rs33_C3.vs.rs33_F3	chr05:11314334-11320082(+)	Os05g0275600	LOC_Os05g19470	NULL	NULL	Conserved hypothetical protein.	expressed protein
881	G30932_24843070_24843684	G30932	-0.286	RI	rs33_C3.vs.rs33_F3	chr04:24840557-24844116(-)	Os04g0496600	LOC_Os04g41920	NULL	NULL	Similar to H0306B06.6 protein.	protein FAM133, putative, expressed
882	G31186_25661562_25662999	G31186	0.788	RI	rs33_C3.vs.rs33_F3	chr04:25658063-25667251(+)	Os04g0513400	LOC_Os04g43390	NULL	NULL	Similar to Beta-glucosidase.	Os4bglu16 - monolignol beta-glucoside homologue, expressed
883	G31209_25858652_25858997	G31209	0.628	RI	rs33_C3.vs.rs33_F3	chr04:25855652-25860033(-)	Os04g0517300	LOC_Os04g43690	NULL	NULL	Protein of unknown function DUF647 family protein.	DUF647 domain containing protein, putative, expressed
884	G31248_25906848_25912958	G31248	0.114	RI	rs33_C3.vs.rs33_F3	chr04:25906849-25915264(-)	Os04g0518200	LOC_Os04g43770	NULL	NULL	Conserved hypothetical protein.	expressed protein
885	G31248_25912850_25914354	G31248	0.148	RI	rs33_C3.vs.rs33_F3	chr04:25906849-25915264(-)	Os04g0518200	LOC_Os04g43770	NULL	NULL	Conserved hypothetical protein.	expressed protein
886	G19887_9733865_9734862	G19887	0.544	RI	rs33_C3.vs.rs33_F3	chr03:9733146-9737565(-)	Os03g0283600	LOC_Os03g17520	NULL	NULL	Similar to CDP-diacylglycerol--glycerol-3-phosphate 3-phosphatidyltransferase.	CDP-alcohol phosphatidyltransferase, putative, expressed
887	G31689_27791894_27792462	G31689	-0.571	RI	rs33_C3.vs.rs33_F3	chr04:27791895-27795858(+)	Os04g0555400	NULL	NULL	NULL	Similar to Serologically defined breast cancer antigen NY-BR-99.	NULL
888	G31698_28065940_28067096	G31698	0.103	RI	rs33_C3.vs.rs33_F3	chr04:28064992-28067096(+)	Os04g0560200	LOC_Os04g47260	NULL	NULL	Thioredoxin domain 2 containing protein.	expressed protein
889	G31807_28408663_28409865	G31807	0.243	RI	rs33_C3.vs.rs33_F3	chr04:28408664-28416032(+)	Os04g0566400	LOC_Os04g47860	NULL	NULL	Similar to INDETERMINATE-related protein 9.	ZOS4-11 - C2H2 zinc finger protein, expressed
890	G20758_13840271_13842250	G20758	0.42	RI	rs33_C3.vs.rs33_F3	chr03:13839433-13860995(-)	Os03g0358000	LOC_Os03g24339	NULL	NULL	Similar to PWWP domain containing protein, expressed.	PWWP domain containing protein, expressed
891	G24413_30894841_30896003	G24413	1	RI	rs33_C3.vs.rs33_F3	chr03:30890031-30899911(-)	Os03g0749800	LOC_Os03g53880	NULL	NULL	Similar to Tousled-like kinase (Fragment).	serine/threonine-protein kinase TOUSLED, putative, expressed
892	G32373_30955303_30955564	G32373	-0.376	RI	rs33_C3.vs.rs33_F3	chr04:30952498-30957664(-)	Os04g0610700	LOC_Os04g52120	NULL	NULL	Similar to OSIGBa0152L12.8 protein.	potassium transporter, putative, expressed
893	G72448_14301762_14302151	G72448	0.631	RI	rs33_C3.vs.rs33_F3	chr11:14299775-14305810(+)	Os11g0438000	LOC_Os11g25090//LOC_Os11g25100	NULL	NULL	Similar to Short chain alcohol dehydrogenase-like.	expressed protein//tropinone reductase, putative, expressed
894	G73276_18451561_18452029	G73276	0.486	RI	rs33_C3.vs.rs33_F3	chr11:18448257-18452029(-)	Os11g0514800	LOC_Os11g31570	NULL	NULL	BRO1 domain domain containing protein.	expressed protein
895	G73333_18637072_18637389	G73333	0.608	RI	rs33_C3.vs.rs33_F3	chr11:18636436-18650886(+)	Os11g0518900	LOC_Os11g31770	NULL	NULL	Hypothetical conserved gene.	expressed protein
896	G73305_18781549_18782519	G73305	-1	RI	rs33_C3.vs.rs33_F3	chr11:18774554-18789306(+)	Os11g0520500//Os11g0520900	LOC_Os11g31950	NULL//NULL	NULL//NULL	Conserved hypothetical protein.//NULL	expressed protein
897	G30482_23059614_23060481	G30482	-0.27	RI	rs33_C3.vs.rs33_F3	chr04:23059405-23061116(-)	Os04g0461600	LOC_Os04g38790	NULL	NULL	Similar to Fw2.2.	expressed protein
898	G30482_23060268_23060676	G30482	-0.264	RI	rs33_C3.vs.rs33_F3	chr04:23059405-23061116(-)	Os04g0461600	LOC_Os04g38790	NULL	NULL	Similar to Fw2.2.	expressed protein
899	G30482_23060268_23061116	G30482	-0.251	RI	rs33_C3.vs.rs33_F3	chr04:23059405-23061116(-)	Os04g0461600	LOC_Os04g38790	NULL	NULL	Similar to Fw2.2.	expressed protein
900	G15256_25527600_25528706	G15256	-0.251	RI	rs33_C3.vs.rs33_F3	chr02:25527601-25529056(-)	Os02g0636700	LOC_Os02g42440	NULL	NULL	GRAM domain containing protein.	GEM, putative, expressed
901	G73683_20065202_20068141	G73683	0.417	RI	rs33_C3.vs.rs33_F3	chr11:20063373-20074731(+)	Os11g0545300	LOC_Os11g34270	NULL	NULL	Hypothetical gene.	ubiquitin carboxyl-terminal hydrolase domain containing protein, expressed
902	G77996_10832855_10833768	G77996	-0.305	RI	rs33_C3.vs.rs33_F3	chr12:10822534-10833768(+)	Os12g0285100	LOC_Os12g18729	NULL	NULL	Hypothetical conserved gene.	expressed protein
903	G73609_20397657_20397949	G73609	-0.592	RI	rs33_C3.vs.rs33_F3	chr11:20396868-20401822(+)	Os11g0549680	LOC_Os11g34820	NULL	NULL	Similar to Zinc knuckle family protein, expressed.	THUMP domain-containing protein, putative, expressed
904	G20557_12825366_12826943	G20557	0.505	RI	rs33_C3.vs.rs33_F3	chr03:12823585-12828278(-)	Os03g0344300	LOC_Os03g22400	NULL	NULL	Similar to Ulp1 protease family, C-terminal catalytic domain containing protein, expressed.	ulp1 protease family protein, putative, expressed
905	G74000_21514180_21515535	G74000	-0.203	RI	rs33_C3.vs.rs33_F3	chr11:21500549-21516643(-)	Os11g0573000	LOC_Os11g36470	NULL	NULL	Similar to Ubiquitin carboxyl-terminal hydrolase family protein, expressed.	ubiquitin carboxyl-terminal hydrolase 21, putative, expressed
906	G74029_22356173_22357087	G74029	0.952	RI	rs33_C3.vs.rs33_F3	chr11:22349520-22357087(+)	Os11g0589100	LOC_Os11g37774	NULL	NULL	NULL	stripe rust resistance protein Yr10, putative, expressed
907	G74067_22428306_22434239	G74067	0.968	RI	rs33_C3.vs.rs33_F3	chr11:22427759-22435420(+)	Os11g0590700	LOC_Os11g37860	NULL	NULL	NB-ARC domain containing protein.	stripe rust resistance protein Yr10, putative, expressed
908	G74092_22516037_22516769	G74092	-0.281	RI	rs33_C3.vs.rs33_F3	chr11:22513105-22518226(-)	Os11g0592300	LOC_Os11g37980	NULL	NULL	Glycosyl transferase, family 8 protein.	GAUT2/LGT2, putative, expressed
909	G74231_22701290_22702765	G74231	0.819	RI	rs33_C3.vs.rs33_F3	chr11:22698600-22705569(+)	Os11g0596200//Os11g0596250	LOC_Os11g38330	NULL//NULL	NULL//NULL	Conserved hypothetical protein.//Conserved hypothetical protein.	ZOS11-06 - C2H2 zinc finger protein, expressed
910	G74231_22699996_22702765	G74231	0.209	RI	rs33_C3.vs.rs33_F3	chr11:22698600-22705569(+)	Os11g0596200//Os11g0596250	LOC_Os11g38330	NULL//NULL	NULL//NULL	Conserved hypothetical protein.//Conserved hypothetical protein.	ZOS11-06 - C2H2 zinc finger protein, expressed
911	G74231_22701880_22702765	G74231	0.383	RI	rs33_C3.vs.rs33_F3	chr11:22698600-22705569(+)	Os11g0596200//Os11g0596250	LOC_Os11g38330	NULL//NULL	NULL//NULL	Conserved hypothetical protein.//Conserved hypothetical protein.	ZOS11-06 - C2H2 zinc finger protein, expressed
912	G14252_21047239_21047859	G14252	-0.913	RI	rs33_C3.vs.rs33_F3	chr02:21043502-21050632(-)	Os02g0556600	LOC_Os02g35070	NULL	NULL	Similar to Pherophorin-dz1 protein precursor.	SPRY-domain containing protein, putative, expressed
913	G5078_23760346_23761615	G5078	-0.163	RI	rs33_C3.vs.rs33_F3	chr01:23760347-23762500(+)	Os01g0603300	LOC_Os01g41900	NULL	NULL	Similar to MCB2 protein.	Myb transcription factor, putative, expressed
914	G74883_26466297_26466596	G74883	0.162	RI	rs33_C3.vs.rs33_F3	chr11:26463447-26468368(+)	Os11g0659400	LOC_Os11g43800//LOC_Os11g43810	NULL	NULL	Hypothetical conserved gene.	PPR repeat domain containing protein, putative, expressed//retrotransposon protein, putative, Ty3-gypsy subclass, expressed
915	G41233_4431306_4431946	G41233	-0.175	RI	rs33_C3.vs.rs33_F3	chr06:4428666-4432336(+)	Os06g0187900	LOC_Os06g08840	NULL	NULL	RNA recognition motif, RNP-1 domain containing protein.	RNA recognition motif containing protein, expressed
916	G21117_15615911_15616382	G21117	0.289	RI	rs33_C3.vs.rs33_F3	chr03:15614024-15621590(+)	Os03g0389900	LOC_Os03g27250	NULL	NULL	Hypothetical conserved gene.	OsFBO14 - F-box and other domain containing protein, expressed
917	G62695_16076219_16076682	G62695	-0.586	RI	rs33_C3.vs.rs33_F3	chr09:16074881-16078436(+)	Os09g0436600	LOC_Os09g26554	NULL	NULL	Conserved hypothetical protein.	expressed protein
918	G30323_22305991_22307865	G30323	-0.141	RI	rs33_C3.vs.rs33_F3	chr04:22305064-22311853(+)	Os04g0447100	LOC_Os04g37430	LOX6	LIPOXYGENASE 6	Similar to Lipoxygenase.	lipoxygenase protein, putative, expressed
919	G75830_1159791_1164462	G75830	0.344	RI	rs33_C3.vs.rs33_F3	chr12:1157980-1165291(-)	Os12g0124100	LOC_Os12g03080	NULL	NULL	Conserved hypothetical protein.	rp3 protein, putative, expressed
920	G6623_30402364_30403740	G6623	0.219	RI	rs33_C3.vs.rs33_F3	chr01:30401331-30403740(-)	Os01g0729200	NULL	NULL	NULL	Conserved hypothetical protein.	NULL
921	G75945_1773643_1774719	G75945	-0.135	RI	rs33_C3.vs.rs33_F3	chr12:1768147-1774719(-)	NULL	LOC_Os12g04204	NULL	NULL	NULL	expressed protein
922	G75945_1773952_1774719	G75945	-0.153	RI	rs33_C3.vs.rs33_F3	chr12:1768147-1774719(-)	NULL	LOC_Os12g04204	NULL	NULL	NULL	expressed protein
923	G75979_1916383_1917702	G75979	0.268	RI	rs33_C3.vs.rs33_F3	chr12:1915773-1917702(+)	Os12g0139400	LOC_Os12g04500	RR10	A-TYPE RESPONSE REGULATOR 10	A-type response regulator, Cytokinin signaling	response regulator receiver domain containing protein, expressed
924	G75991_1969714_1971644	G75991	0.348	RI	rs33_C3.vs.rs33_F3	chr12:1969670-1971644(+)	Os12g0140600	LOC_Os12g04650	NULL	NULL	Zinc finger, RING/FYVE/PHD-type domain containing protein.	zinc finger, C3HC4 type domain containing protein, expressed
925	G25367_34918613_34921935	G25367	-0.196	RI	rs33_C3.vs.rs33_F3	chr03:34918614-34922707(+)	Os03g0831300	LOC_Os03g61580	NULL	NULL	Protein of unknown function DUF789 family protein.	expressed protein
926	G76154_2661795_2662583	G76154	-0.42	RI	rs33_C3.vs.rs33_F3	chr12:2661796-2666739(-)	Os12g0154000	LOC_Os12g05780	NULL	NULL	Similar to integral membrane protein like.	transporter-related, putative, expressed
927	G76248_2942691_2943225	G76248	-0.242	RI	rs33_C3.vs.rs33_F3	chr12:2939622-2945064(-)	Os12g0158800	LOC_Os12g06200	NULL	NULL	Similar to E2F homolog (Fragment).	E2F family transcription factor protein, putative, expressed
928	G76282_3026380_3028291	G76282	0.572	RI	rs33_C3.vs.rs33_F3	chr12:3023748-3029586(+)	Os12g0160400	LOC_Os12g06335//LOC_Os12g06330	NULL	NULL	Basic helix-loop-helix dimerisation region bHLH domain containing protein.	expressed protein//CPuORF6 - conserved peptide uORF-containing transcript, expressed
929	G76320_3242298_3243741	G76320	0.671	RI	rs33_C3.vs.rs33_F3	chr12:3235604-3243741(-)	Os12g0163800	LOC_Os12g06670	NULL	NULL	Similar to ATP binding protein.	protein kinase family protein, putative, expressed
930	G76470_4144534_4145791	G76470	-0.187	RI	rs33_C3.vs.rs33_F3	chr12:4144535-4146619(-)	Os12g0181600	LOC_Os12g08130	NULL	NULL	Amino acid transporter, transmembrane domain containing protein.	amino acid transporter, putative, expressed
931	G76485_4191348_4192283	G76485	-0.632	RI	rs33_C3.vs.rs33_F3	chr12:4191349-4193722(-)	Os12g0182600	LOC_Os12g08210	NULL	NULL	Hypothetical conserved gene.	expressed protein
932	G52189_25541374_25541907	G52189	0.421	RI	rs33_C3.vs.rs33_F3	chr07:25540492-25542689(+)	Os07g0618800	NULL	CML13	CALMODULIN-LIKE PROTEIN 13	Similar to caltractin.	NULL
933	G76610_4814485_4816366	G76610	0.125	RI	rs33_C3.vs.rs33_F3	chr12:4814486-4818503(-)	Os12g0194100	LOC_Os12g09220	NULL	NULL	Conserved hypothetical protein.	expressed protein
934	G76643_4881028_4881985	G76643	-0.244	RI	rs33_C3.vs.rs33_F3	chr12:4881029-4884888(+)	Os12g0194900	LOC_Os12g09300	NULL	NULL	Similar to Amino acid carrier (Fragment).	amino acid transporter, putative, expressed
935	G81010_26531786_26532061	G81010	-0.215	RI	rs33_C3.vs.rs33_F3	chr12:26530280-26536044(+)	Os12g0621700	LOC_Os12g42700	NULL	NULL	Conserved hypothetical protein.	expressed protein
936	G77551_9125166_9125447	G77551	0.156	RI	rs33_C3.vs.rs33_F3	chr12:9124056-9125447(-)	Os12g0260500	LOC_Os12g16010	NULL	NULL	Similar to Oxidoreductase, short chain dehydrogenase/reductase family protein, expressed.	sex determination protein tasselseed-2, putative, expressed
937	G77607_9397804_9400411	G77607	0.299	RI	rs33_C3.vs.rs33_F3	chr12:9397034-9400411(-)	Os12g0265100	LOC_Os12g16410	NULL	NULL	Similar to cDNA, clone: J065219F05, full insert sequence.	isoflavone reductase, putative, expressed
938	G78277_11360918_11363776	G78277	0.26	RI	rs33_C3.vs.rs33_F3	chr12:11360919-11379151(-)	Os12g0293100	LOC_Os12g19549	TERT	TELOMERASE REVERSE TRANSCRIPTASE	Similar to Telomerase reverse transcriptase.	telomerase reverse transcriptase, putative, expressed
939	G78277_11368631_11375497	G78277	0.475	RI	rs33_C3.vs.rs33_F3	chr12:11360919-11379151(-)	Os12g0293100	LOC_Os12g19549	TERT	TELOMERASE REVERSE TRANSCRIPTASE	Similar to Telomerase reverse transcriptase.	telomerase reverse transcriptase, putative, expressed
940	G78474_12834635_12836881	G78474	-0.427	RI	rs33_C3.vs.rs33_F3	chr12:12833827-12839245(+)	Os12g0416300	NULL	NULL	NULL	Hypothetical gene.	NULL
941	G78625_13492364_13495561	G78625	0.478	RI	rs33_C3.vs.rs33_F3	chr12:13491920-13499397(+)	Os12g0425600	LOC_Os12g23760	NULL	NULL	Protein of unknown function DUF246, plant family protein.	growth regulator related protein, putative, expressed
942	G79305_16195259_16197009	G79305	-0.112	RI	rs33_C3.vs.rs33_F3	chr12:16195260-16199488(-)	Os12g0460800	LOC_Os12g27520	NULL	NULL	Similar to Lammer-type protein kinase.	serine/threonine-protein kinase AFC2, putative, expressed
943	G79282_17620875_17622535	G79282	-0.816	RI	rs33_C3.vs.rs33_F3	chr12:17619415-17624251(+)	Os12g0480000	LOC_Os12g29560	NULL	NULL	Zinc finger, DHHC-type domain containing protein.	DHHC zinc finger domain containing protein, expressed
944	G152_502355_503289	G152	0.694	RI	rs33_C3.vs.rs33_F3	chr01:498454-506264(+)	Os01g0109300	LOC_Os01g01920	NULL	NULL	Similar to predicted protein.	HD domain containing protein 2, putative, expressed
945	G33925_1831362_1832110	G33925	0.269	RI	rs33_C3.vs.rs33_F3	chr05:1830399-1833453(-)	Os05g0131100	LOC_Os05g04070	NULL	NULL	Conserved hypothetical protein.	expressed protein
946	G80178_22132797_22134080	G80178	-0.166	RI	rs33_C3.vs.rs33_F3	chr12:22132798-22136895(-)	Os12g0547600	LOC_Os12g36110	NULL	NULL	Hypothetical conserved gene.	calmodulin binding protein, putative, expressed
947	G80178_22132797_22134478	G80178	-0.138	RI	rs33_C3.vs.rs33_F3	chr12:22132798-22136895(-)	Os12g0547600	LOC_Os12g36110	NULL	NULL	Hypothetical conserved gene.	calmodulin binding protein, putative, expressed
948	G80178_22134205_22134644	G80178	-0.207	RI	rs33_C3.vs.rs33_F3	chr12:22132798-22136895(-)	Os12g0547600	LOC_Os12g36110	NULL	NULL	Hypothetical conserved gene.	calmodulin binding protein, putative, expressed
949	G80153_22284043_22285439	G80153	0.455	RI	rs33_C3.vs.rs33_F3	chr12:22282502-22285439(-)	Os12g0550600	NULL	NULL	NULL	Hypothetical protein.	NULL
950	G17436_35027241_35027687	G17436	-0.893	RI	rs33_C3.vs.rs33_F3	chr02:35026164-35040470(+)	Os02g0816900	LOC_Os02g57190	NULL	NULL	Myosin XI (Fragment).	Myosin head domain containing protein, expressed
951	G37859_20550682_20551206	G37859	0.26	RI	rs33_C3.vs.rs33_F3	chr05:20548363-20553184(-)	Os05g0419200	LOC_Os05g34650	NULL	NULL	Non-protein coding transcript.	DUF647 domain containing protein, putative, expressed
952	G80373_23310662_23315075	G80373	0.284	RI	rs33_C3.vs.rs33_F3	chr12:23307884-23315488(-)	Os12g0566900//Os12g0567000	LOC_Os12g37939	NULL//NULL	NULL//NULL	Protein of unknown function DUF895, eukaryotic domain containing protein.//Ion channel regulatory protein, UNC-93 domain containing protein.	unc-93 homolog A, putative, expressed
953	G80675_24246023_24248469	G80675	0.859	RI	rs33_C3.vs.rs33_F3	chr12:24246024-24252367(+)	Os12g0583900	LOC_Os12g39420	NULL	NULL	Similar to PDE135 (PIGMENT DEFECTIVE EMBRYO 135)%3B transmembrane transporter.	nucleobase-ascorbate transporter, putative, expressed
954	G27584_8084238_8085179	G27584	-0.272	RI	rs33_C3.vs.rs33_F3	chr04:8083616-8090712(-)	Os04g0221300	LOC_Os04g14450	NULL	NULL	Pentatricopeptide repeat domain containing protein.	pentatricopeptide, putative, expressed
955	G76081_2318841_2320056	G76081	-0.2	RI	rs33_C3.vs.rs33_F3	chr12:2318842-2321840(+)	Os12g0147500	LOC_Os12g05230	NULL	NULL	DNA/RNA helicase, DEAD/DEAH box type, N-terminal domain containing protein.	ATP-dependent RNA helicase, putative, expressed
956	G56794_16894019_16895533	G56794	-0.279	RI	rs33_C3.vs.rs33_F3	chr08:16892347-16896430(+)	Os08g0364900	LOC_Os08g27720	NULL	NULL	Similar to Pirin-like protein.	pirin, putative, expressed
957	G56794_16894019_16896402	G56794	-0.28	RI	rs33_C3.vs.rs33_F3	chr08:16892347-16896430(+)	Os08g0364900	LOC_Os08g27720	NULL	NULL	Similar to Pirin-like protein.	pirin, putative, expressed
958	G46880_193474_197084	G46880	-0.168	RI	rs33_C3.vs.rs33_F3	chr07:191044-197084(+)	Os07g0103100	LOC_Os07g01310	NULL	NULL	Similar to Glutamate receptor 3.4 precursor (Ligand-gated ion channel 3.4) (AtGLR4). Splice isoform 2.	glutamate receptor, putative, expressed
959	G53855_3140003_3140822	G53855	-0.451	RI	rs33_C3.vs.rs33_F3	chr08:3136744-3143271(+)	Os08g0154600	LOC_Os08g05840	NULL	NULL	Similar to Topoisomerase I.	DNA topoisomerase 1, putative, expressed
960	G647_2384318_2385069	G647	0.316	RI	rs33_C3.vs.rs33_F3	chr01:2382743-2386368(-)	Os01g0144100	LOC_Os01g05080	NULL	NULL	Similar to Thylakoid lumenal 15 kDa protein, chloroplast precursor (p15).	thylakoid lumenal protein, putative, expressed
961	G5331_25019179_25021277	G5331	0.308	RI	rs33_C3.vs.rs33_F3	chr01:25018861-25021608(-)	Os01g0626500	NULL	NULL	NULL	Conserved hypothetical protein.	NULL
962	G5331_25021126_25021596	G5331	0.129	RI	rs33_C3.vs.rs33_F3	chr01:25018861-25021608(-)	Os01g0626500	NULL	NULL	NULL	Conserved hypothetical protein.	NULL
963	G15345_25570375_25571285	G15345	-0.216	RI	rs33_C3.vs.rs33_F3	chr02:25569174-25574908(-)	Os02g0637800	LOC_Os02g42530	NULL	NULL	Protein of unknown function DUF639 family protein.	expressed protein
964	G71900_12011764_12013261	G71900	0.189	RI	rs33_C3.vs.rs33_F3	chr11:12010994-12013261(+)	NULL	NULL	NULL	NULL	NULL	NULL
965	G15991_28761118_28761776	G15991	-0.251	RI	rs33_C3.vs.rs33_F3	chr02:28759713-28767926(+)	Os02g0699400	LOC_Os02g47120	NULL	NULL	RelA/SpoT protein domain containing protein.	region found in RelA/SpoT proteins containing protein, expressed
966	G31128_25573547_25574436	G31128	0.782	RI	rs33_C3.vs.rs33_F3	chr04:25573548-25579680(-)	Os04g0511600	LOC_Os04g43220	NULL	NULL	Similar to OSIGBa0157K09-H0214G12.17 protein.	zinc finger, C3HC4 type domain containing protein, expressed
967	G7364_33742564_33743023	G7364	-0.124	RI	rs33_C3.vs.rs33_F3	chr01:33740650-33745858(-)	Os01g0796700	LOC_Os01g58400	NULL	NULL	Zinc finger, RING/FYVE/PHD-type domain containing protein.	zinc finger C3HC4 type family protein, putative, expressed
968	G7364_33742686_33743023	G7364	-0.686	RI	rs33_C3.vs.rs33_F3	chr01:33740650-33745858(-)	Os01g0796700	LOC_Os01g58400	NULL	NULL	Zinc finger, RING/FYVE/PHD-type domain containing protein.	zinc finger C3HC4 type family protein, putative, expressed
969	G54313_5386863_5387929	G54313	0.401	RI	rs33_C3.vs.rs33_F3	chr08:5384443-5388851(+)	Os08g0191900	LOC_Os08g09270	NULL	NULL	Pentatricopeptide repeat domain containing protein.	pentatricopeptide, putative, expressed
970	G55611_11274684_11275502	G55611	-0.13	RI	rs33_C3.vs.rs33_F3	chr08:11274449-11279256(-)	Os08g0285600	LOC_Os08g18920	NULL	NULL	Similar to phytosulfokine receptor.	protein kinase domain containing protein, expressed
971	G9102_41300202_41301660	G9102	-0.199	RI	rs33_C3.vs.rs33_F3	chr01:41300203-41303181(+)	Os01g0940000	LOC_Os01g71310	CKX4	CYTOKININ OXIDASE/DEHYDROGENASE 4	Cytokinin oxidase/dehydrogenase, Crown root formation	cytokinin dehydrogenase precursor, putative, expressed
972	G77984_9350854_9351318	G77984	0.26	RI	rs33_C3.vs.rs33_F3	chr12:9350855-9365584(+)	Os12g0264500	LOC_Os12g16350	NULL	NULL	Similar to cDNA clone:J013000A22, full insert sequence.	enoyl-CoA hydratase/isomerase family protein, putative, expressed
973	G33096_34080961_34081927	G33096	-0.221	RI	rs33_C3.vs.rs33_F3	chr04:34080603-34081927(+)	Os04g0667600	LOC_Os04g57200	NULL	NULL	Heavy metal transport/detoxification protein domain containing protein.	heavy metal transport/detoxification protein, putative, expressed
974	G24825_32434141_32434454	G24825	0.177	RI	rs33_C3.vs.rs33_F3	chr03:32432091-32435845(+)	Os03g0782500	LOC_Os03g56950	PIL13	NULL	Helix-loop-helix DNA-binding domain containing protein.	phytochrome-interacting factor 4, putative, expressed
975	G37997_21213168_21214023	G37997	0.5	RI	rs33_C3.vs.rs33_F3	chr05:21207715-21214431(-)	Os05g0432600	LOC_Os05g35730	NULL	NULL	Alpha/beta hydrolase fold-1 domain containing protein.	hydrolase, alpha/beta fold family domain containing protein, expressed
976	G16325_30381304_30382199	G16325	-0.336	RI	rs33_C3.vs.rs33_F3	chr02:30381303-30383661(+)	Os02g0729700	LOC_Os02g49700	NULL	NULL	Similar to HAHB-7 (Fragment).	homeobox associated leucine zipper, putative, expressed
977	G77647_9534022_9534383	G77647	0.591	RI	rs33_C3.vs.rs33_F3	chr12:9528938-9541061(+)	Os12g0267100//Os12g0267200	LOC_Os12g16640//LOC_Os12g16650	NULL//NULL	NULL//NULL	Similar to cyclopropane fatty acid synthase.//Cyclopropane-fatty-acyl-phospholipid synthase domain containing protein.	expressed protein//Cyclopropane-fatty-acyl-phospholipid synthase, putative, expressed
978	G39165_26312165_26312467	G39165	0.123	RI	rs33_C3.vs.rs33_F3	chr05:26310809-26314196(-)	Os05g0529700	LOC_Os05g45350	NULL	NULL	Heat shock protein DnaJ family protein.	dnaJ domain containing protein, expressed
979	G7238_33250684_33255709	G7238	0.956	RI	rs33_C3.vs.rs33_F3	chr01:33248470-33256883(-)	Os01g0784700	LOC_Os01g57560	NULL	NULL	Serine/threonine protein kinase-related domain containing protein.	serine/threonine-protein kinase receptor precursor, putative, expressed
980	G46633_30274788_30275015	G46633	-0.144	RI	rs33_C3.vs.rs33_F3	chr06:30274469-30279002(-)	Os06g0714000	LOC_Os06g49990	NULL	NULL	Uncharacterised protein family UPF0183 domain containing protein.	UPF0183 protein, putative, expressed
981	G20499_12515611_12518238	G20499	-0.28	RI	rs33_C3.vs.rs33_F3	chr03:12515612-12519962(-)	Os03g0337200	NULL	NULL	NULL	Non-protein coding transcript.	NULL
982	G34426_4243549_4244766	G34426	0.3	RI	rs33_C3.vs.rs33_F3	chr05:4243550-4246859(-)	Os05g0170800	LOC_Os05g07860	NULL	NULL	ApaG domain containing protein.	uvrB/uvrC motif family protein, expressed
983	G11440_8012381_8013419	G11440	0.808	RI	rs33_C3.vs.rs33_F3	chr02:8004981-8017546(+)	Os02g0241600	LOC_Os02g14530	NULL	NULL	Protein kinase, core domain containing protein.	protein kinase domain containing protein, expressed
984	G41660_6515741_6516902	G41660	0.729	RI	rs33_C3.vs.rs33_F3	chr06:6515439-6519199(+)	Os06g0226000	LOC_Os06g12170	NULL	NULL	Conserved hypothetical protein.	expressed protein
985	G41660_6516999_6518172	G41660	-0.274	RI	rs33_C3.vs.rs33_F3	chr06:6515439-6519199(+)	Os06g0226000	LOC_Os06g12170	NULL	NULL	Conserved hypothetical protein.	expressed protein
986	G74272_23333676_23337004	G74272	0.45	RI	rs33_C3.vs.rs33_F3	chr11:23333663-23337437(+)	Os11g0605100	LOC_Os11g39190	NULL	NULL	NB-ARC domain containing protein.	NB-ARC domain containing protein, putative, expressed
987	G23812_27991320_27992244	G23812	0.705	RI	rs33_C3.vs.rs33_F3	chr03:27988905-27995193(-)	Os03g0698350	LOC_Os03g49140	NULL	NULL	Similar to ATATH9 (ABC2 homolog 9).	ABC1 protein At2g40090 precursor, putative, expressed
988	G80863_25795243_25797394	G80863	-0.654	RI	rs33_C3.vs.rs33_F3	chr12:25790709-25799818(+)	Os12g0610500	LOC_Os12g41670	NULL	NULL	SAM (and some other nucleotide) binding motif domain containing protein.	expressed protein
989	G61744_12252947_12253245	G61744	-0.171	RI	rs33_C3.vs.rs33_F3	chr09:12251875-12254087(+)	Os09g0369400	LOC_Os09g20390	TPP7	TREHALOSE-6-PHOSPHATE PHOSHPHATASE 7	Similar to predicted protein.	uncharacterized glycosyl hydrolase Rv2006/MT2062, putative, expressed
990	G61744_12252947_12253552	G61744	-0.186	RI	rs33_C3.vs.rs33_F3	chr09:12251875-12254087(+)	Os09g0369400	LOC_Os09g20390	TPP7	TREHALOSE-6-PHOSPHATE PHOSHPHATASE 7	Similar to predicted protein.	uncharacterized glycosyl hydrolase Rv2006/MT2062, putative, expressed
991	G61744_12253459_12254065	G61744	-0.155	RI	rs33_C3.vs.rs33_F3	chr09:12251875-12254087(+)	Os09g0369400	LOC_Os09g20390	TPP7	TREHALOSE-6-PHOSPHATE PHOSHPHATASE 7	Similar to predicted protein.	uncharacterized glycosyl hydrolase Rv2006/MT2062, putative, expressed
992	G33148_34236402_34237533	G33148	-0.109	RI	rs33_C3.vs.rs33_F3	chr04:34236403-34238878(-)	Os04g0671100	LOC_Os04g57540	NULL	NULL	Similar to H0624F09.8 protein.	adenylate kinase, putative, expressed
993	G48684_8264770_8265783	G48684	0.377	RI	rs33_C3.vs.rs33_F3	chr07:8264771-8278968(-)	Os07g0248800//Os07g0248900	LOC_Os07g14514	NULL//NULL	NULL//NULL	Similar to OSIGBa0140C02.4 protein.//Transposase, MuDR, plant domain containing protein.	retrotransposon protein, putative, unclassified, expressed
994	G41960_8097280_8099446	G41960	0.863	RI	rs33_C3.vs.rs33_F3	chr06:8097281-8104472(+)	Os06g0255700	LOC_Os06g14440	NULL	NULL	DEAD-like helicase, N-terminal domain containing protein.	DRD1, putative, expressed
995	G62391_15438970_15439586	G62391	-0.354	RI	rs33_C3.vs.rs33_F3	chr09:15438141-15440358(+)	Os09g0425700	LOC_Os09g25740	NULL	NULL	Similar to Glycylpeptide N-tetradecanoyltransferase.	expressed protein
996	G61265_10129546_10131136	G61265	-0.167	RI	rs33_C3.vs.rs33_F3	chr09:10128825-10131136(+)	Os09g0334500	LOC_Os09g16510	WRKY74	WRKY GENE 74	WRKY transcription factor, Tolerance to phosphate starvation, Regulator of Fe starvation and cold stress	WRKY74, expressed
997	G25430_35148706_35149802	G25430	0.134	RI	rs33_C3.vs.rs33_F3	chr03:35147241-35149805(-)	Os03g0836500	LOC_Os03g62030	NULL	NULL	Conserved hypothetical protein.	expressed protein
998	G75080_26560125_26560820	G75080	0.454	RI	rs33_C3.vs.rs33_F3	chr11:26552934-26563343(-)	Os11g0661400	LOC_Os11g43970	NULL	NULL	ATPase, AAA-type, core domain containing protein.	AAA-type ATPase family protein, putative, expressed
999	G61988_13370412_13371691	G61988	0.643	RI	rs33_C3.vs.rs33_F3	chr09:13369509-13372861(-)	NULL	NULL	NULL	NULL	NULL	NULL
1000	G2767_12628921_12629801	G2767	0.143	RI	rs33_C3.vs.rs33_F3	chr01:12627578-12631118(+)	NULL	LOC_Os01g22450	NULL	NULL	NULL	expressed protein
1001	G48094_5698898_5699991	G48094	-0.247	RI	rs33_C3.vs.rs33_F3	chr07:5690682-5699991(-)	Os07g0205700	LOC_Os07g10540	NULL	NULL	Similar to Xaa-Pro dipeptidase (EC 3.4.-.-).	peptidase, M24 family protein, putative, expressed
1002	G23984_28482377_28482894	G23984	0.571	RI	rs33_C3.vs.rs33_F3	chr03:28473672-28483671(-)	Os03g0707300	LOC_Os03g49960	NULL	NULL	Conserved hypothetical protein.	expressed protein
1003	G3646_16708234_16709604	G3646	0.176	RI	rs33_C3.vs.rs33_F3	chr01:16706250-16709605(+)	Os01g0392800	LOC_Os01g29820	NULL	NULL	Similar to DET1-like protein.	expressed protein
1004	G50341_16860745_16861464	G50341	0.494	RI	rs33_C3.vs.rs33_F3	chr07:16856914-16862979(+)	Os07g0470700	LOC_Os07g28790	NULL	NULL	PAP fibrillin family protein.	PAP fibrillin family domain containing protein, expressed
1005	G70707_5875365_5877559	G70707	0.915	RI	rs33_C3.vs.rs33_F3	chr11:5873322-5882004(-)	Os11g0213000	LOC_Os11g10710	RLCK318	RECEPTOR-LIKE CYTOPLASMIC KINASE 318	Similar to Protein kinase domain containing protein, expressed.	protein kinase domain containing protein, expressed
1006	G21567_17617504_17620666	G21567	0.385	RI	rs33_C3.vs.rs33_F3	chr03:17616231-17622343(-)	Os03g0423200	LOC_Os03g30934	NULL	NULL	Oligosaccharide biosynthesis protein Alg14 like domain containing protein.	UDP-N-acetylglucosamine transferase subunit ALG14, putative, expressed
1007	G57316_19713002_19714106	G57316	-0.884	RI	rs33_C3.vs.rs33_F3	chr08:19713003-19714945(+)	NULL	NULL	NULL	NULL	NULL	NULL
1008	G53015_29041531_29042297	G53015	-0.248	RI	rs33_C3.vs.rs33_F3	chr07:29040433-29042297(-)	Os07g0684800	LOC_Os07g48550	NULL	NULL	Similar to NAM / CUC2-like protein.	no apical meristem protein, putative, expressed
1009	G60138_4340875_4342238	G60138	-0.571	RI	rs33_C3.vs.rs33_F3	chr09:4338025-4345806(-)	NULL	LOC_Os09g08370	NULL	NULL	NULL	retrotransposon protein, putative, Ty3-gypsy subclass, expressed
1010	G73505_20001002_20005449	G73505	-0.34	RI	rs33_C3.vs.rs33_F3	chr11:20000178-20005449(-)	Os11g0544300	LOC_Os11g34160	NULL	NULL	Peptidase C12, ubiquitin carboxyl-terminal hydrolase 1 domain containing protein.	ubiquitin carboxyl-terminal hydrolase, family 1, putative, expressed
1011	G21072_15331550_15333075	G21072	0.124	RI	rs33_C3.vs.rs33_F3	chr03:15329520-15334903(+)	Os03g0386000	LOC_Os03g26870	SRWD5	SALT RESPONSIVE WD40 PROTEIN 5	WD40 subfamily protein, Salt stress	WD-40 repeat family protein, putative, expressed
1012	G21072_15333744_15334903	G21072	-0.268	RI	rs33_C3.vs.rs33_F3	chr03:15329520-15334903(+)	Os03g0386000	LOC_Os03g26870	SRWD5	SALT RESPONSIVE WD40 PROTEIN 5	WD40 subfamily protein, Salt stress	WD-40 repeat family protein, putative, expressed
1013	G28913_13642489_13644291	G28913	0.508	RI	rs33_C3.vs.rs33_F3	chr04:13641288-13654871(-)	Os04g0304200	LOC_Os04g23890	NULL	NULL	Similar to Nonphototropic hypocotyl protein 1 (EC 2.7.1.37) (Phototropin).	AGC_PVPK_like_kin82y.10 - ACG kinases include homologs to PKA, PKG and PKC, expressed
1014	G65322_4663079_4665161	G65322	0.219	RI	rs33_C3.vs.rs33_F3	chr10:4662681-4667087(-)	Os10g0167600	LOC_Os10g08580	NULL	NULL	Cyclobutane pyrimidine dimer (CPD) photolyase, Ultraviolet-B (UVB) resistance	FAD binding domain of DNA photolyase domain containing protein, expressed
1015	G26113_1150665_1152521	G26113	-0.168	RI	rs33_C3.vs.rs33_F3	chr04:1148798-1152521(-)	Os04g0119500	LOC_Os04g02910	NULL	NULL	Similar to Membrane related protein-like.	membrane related protein CP5, putative, expressed
1016	G16608_31493347_31493980	G16608	0.291	RI	rs33_C3.vs.rs33_F3	chr02:31491698-31494356(+)	Os02g0749300	LOC_Os02g51410	NULL	NULL	Similar to Shikimate kinase, chloroplast precursor (EC 2.7.1.71).	shikimate kinase, putative, expressed
1017	G15094_24529730_24530158	G15094	0.732	RI	rs33_C3.vs.rs33_F3	chr02:24526839-24530961(-)	Os02g0617600	LOC_Os02g40454	NULL	NULL	Protein phosphatase 2A, regulatory subunit PR55 domain containing protein.	serine/threonine protein phosphatase 2A 55 kDa regulatory subunit B, putative, expressed
1018	G16752_32082775_32083808	G16752	0.411	RI	rs33_C3.vs.rs33_F3	chr02:32081059-32085569(-)	Os02g0761700	LOC_Os02g52420	NULL	NULL	Peptidase M24 family protein.	peptidase, M24 family protein, putative, expressed
1019	G1120_4542211_4544621	G1120	-0.559	RI	rs33_C3.vs.rs33_F3	chr01:4542212-4547023(+)	Os01g0185500	LOC_Os01g09030	NULL	NULL	Protein of unknown function DUF1637 domain containing protein.	2-aminoethanethiol dioxygenase, putative, expressed
1020	G46330_29144887_29145535	G46330	-0.123	RI	rs33_C3.vs.rs33_F3	chr06:29144888-29146562(+)	Os06g0696600	LOC_Os06g48180	XTH12	XYLOGLUCAN ENDOTRANSGLUCOSYDASE/HYDROLASE 12	Similar to Xyloglucan endo-transglycosylase homolog.	glycosyl hydrolases family 16, putative, expressed
1021	G31604_27635014_27637252	G31604	0.422	RI	rs33_C3.vs.rs33_F3	chr04:27632900-27638048(-)	Os04g0551700	LOC_Os04g46610	NULL	NULL	PAP fibrillin family protein.	PAP fibrillin family domain containing protein, expressed
1022	G19285_7181473_7182746	G19285	-0.484	RI	rs33_C3.vs.rs33_F3	chr03:7181080-7184168(+)	Os03g0236200	LOC_Os03g13300	GAD3	GLUTAMATE DECARBOXYLASE	Similar to Glutamate decarboxylase isozyme 3 (EC 4.1.1.15).	glutamate decarboxylase, putative, expressed
1023	G5027_23542789_23543954	G5027	0.374	RI	rs33_C3.vs.rs33_F3	chr01:23541689-23544345(-)	Os01g0599550	NULL	NULL	NULL	Hypothetical gene.	NULL
1024	G53076_29227671_29229477	G53076	0.458	RI	rs33_C3.vs.rs33_F3	chr07:29227672-29232888(-)	Os07g0688100	LOC_Os07g48850	NULL	NULL	Pentatricopeptide repeat domain containing protein.	PPR repeat containing protein, expressed
1025	G19449_7814421_7816606	G19449	-0.196	RI	rs33_C3.vs.rs33_F3	chr03:7814422-7817862(+)	Os03g0247900	LOC_Os03g14370	ACR9	ACT DOMAIN REPEAT PROTEIN 9	F5O11.14 (ACR8).	ACT domain containing protein, expressed
1026	G19449_7815468_7816847	G19449	-0.191	RI	rs33_C3.vs.rs33_F3	chr03:7814422-7817862(+)	Os03g0247900	LOC_Os03g14370	ACR9	ACT DOMAIN REPEAT PROTEIN 9	F5O11.14 (ACR8).	ACT domain containing protein, expressed
1027	G6024_28162563_28162963	G6024	0.37	RI	rs33_C3.vs.rs33_F3	chr01:28161618-28166380(+)	Os01g0683400	LOC_Os01g49010	ORC4	ORIGIN RECOGNITION COMPLEX 4	Similar to Origin recognition complex 4.	ORC4 - Putative origin recognition complex subunit 4, expressed
1028	G41057_3933048_3934850	G41057	-0.329	RI	rs33_C3.vs.rs33_F3	chr06:3933049-3937314(-)	Os06g0179200	LOC_Os06g08110	NULL	NULL	Similar to Nodulin-like protein.	nodulin, putative, expressed
1029	G10192_2624114_2625520	G10192	0.32	RI	rs33_C3.vs.rs33_F3	chr02:2620165-2626310(+)	Os02g0147800	LOC_Os02g05450	NULL	NULL	Similar to Homeo protein (Fragment).	Homeobox domain containing protein, expressed
1030	G40919_3326244_3327602	G40919	0.393	RI	rs33_C3.vs.rs33_F3	chr06:3322803-3327646(+)	Os06g0166100	LOC_Os06g07010	NULL	NULL	FAR1 domain containing protein.	transposon protein, putative, unclassified, expressed
1031	G55335_9978529_9980011	G55335	-0.145	RI	rs33_C3.vs.rs33_F3	chr08:9976976-9980011(-)	Os08g0263300	LOC_Os08g16350	NULL	NULL	Similar to Structural molecule.	expressed protein
1032	G58004_23273319_23277525	G58004	-0.776	RI	rs33_C3.vs.rs33_F3	chr08:23273320-23281586(+)	Os08g0472600	LOC_Os08g36840	NULL	NULL	Alpha1,3-fucosyltransferase, Basipetal auxin transport, Gravitropic response, N-glycan biosynthesis	glycoprotein 3-alpha-L-fucosyltransferase A, putative, expressed
1033	G32876_32836038_32836853	G32876	1	RI	rs33_C3.vs.rs33_F3	chr04:32835169-32848481(+)	Os04g0645100	LOC_Os04g55230	NULL	NULL	Similar to H0811D08.1 protein.	tetratricopeptide repeat domain containing protein, putative, expressed
1034	G32876_32836780_32839983	G32876	0.981	RI	rs33_C3.vs.rs33_F3	chr04:32835169-32848481(+)	Os04g0645100	LOC_Os04g55230	NULL	NULL	Similar to H0811D08.1 protein.	tetratricopeptide repeat domain containing protein, putative, expressed
1035	G30590_23408375_23409809	G30590	0.135	RI	rs33_C3.vs.rs33_F3	chr04:23408376-23410250(-)	Os04g0468600	LOC_Os04g39320	NULL	NULL	Similar to cDNA clone:006-303-A07, full insert sequence.	expressed protein
1036	G41278_4852018_4854759	G41278	-0.867	RI	rs33_C3.vs.rs33_F3	chr06:4844482-4854759(-)	Os06g0195600	LOC_Os06g09540	NULL	NULL	Similar to SAC domain protein 3.	SAC domain containing protein, putative, expressed
1037	G33408_35281939_35282641	G33408	0.373	RI	rs33_C3.vs.rs33_F3	chr04:35280662-35282692(+)	Os04g0689700	LOC_Os04g59340	NULL	NULL	RNA recognition motif, RNP-1 domain containing protein.	RNA-binding region RNP-1, putative, expressed
1038	G50546_17778418_17780505	G50546	0.181	RI	rs33_C3.vs.rs33_F3	chr07:17777522-17780505(+)	Os07g0484700	LOC_Os07g30130	NULL	NULL	Myb transcription factor domain containing protein.	MYB family transcription factor, putative, expressed
1039	G55779_11758015_11762725	G55779	0.568	RI	rs33_C3.vs.rs33_F3	chr08:11758016-11765266(+)	Os08g0292900	LOC_Os08g19650	OSH45	HOMEOBOX45	Similar to Isoform 2 of Homeobox protein knotted-1-like 13.	homeobox protein knotted-1, putative, expressed
1040	G55779_11764539_11765266	G55779	-0.103	RI	rs33_C3.vs.rs33_F3	chr08:11758016-11765266(+)	Os08g0292900	LOC_Os08g19650	OSH45	HOMEOBOX45	Similar to Isoform 2 of Homeobox protein knotted-1-like 13.	homeobox protein knotted-1, putative, expressed
1041	G17382_34904831_34905798	G17382	-0.446	RI	rs33_C3.vs.rs33_F3	chr02:34903186-34910856(-)	Os02g0814600	LOC_Os02g56950	NULL	NULL	EF-HAND 1 domain containing protein.	expressed protein
1042	G62512_16172246_16175129	G62512	-0.607	RI	rs33_C3.vs.rs33_F3	chr09:16171155-16178426(+)	Os09g0437900	LOC_Os09g26650	ISC19	IRON-SULFUR CLUSTER PROTEIN 19	Similar to Adrenodoxin.	2Fe-2S iron-sulfur cluster binding domain containing protein, expressed
1043	G7867_35845288_35848049	G7867	-0.925	RI	rs33_C3.vs.rs33_F3	chr01:35844675-35854979(+)	Os01g0836400	LOC_Os01g61930	NULL	NULL	SAC3/GANP family protein.	SAC3/GANP family protein, putative, expressed
1044	G19007_5915075_5915680	G19007	-0.387	RI	rs33_C3.vs.rs33_F3	chr03:5907703-5917055(+)	Os03g0213300	LOC_Os03g11460	NULL	NULL	Hypothetical conserved gene.	expressed protein
1045	G52851_28243685_28244024	G52851	-0.595	RI	rs33_C3.vs.rs33_F3	chr07:28240427-28245450(+)	Os07g0668700	LOC_Os07g47250	NULL	NULL	Lipase, class 3 family protein.	lipase precursor, putative, expressed
1046	G75378_28496702_28498192	G75378	-0.128	RI	rs33_C3.vs.rs33_F3	chr11:28496703-28500158(+)	Os11g0696600	LOC_Os11g47370	NULL	NULL	Heat shock protein Hsp70 domain containing protein.	expressed protein
1047	G75378_28498279_28498976	G75378	0.434	RI	rs33_C3.vs.rs33_F3	chr11:28496703-28500158(+)	Os11g0696600	LOC_Os11g47370	NULL	NULL	Heat shock protein Hsp70 domain containing protein.	expressed protein
1048	G8147_37025868_37026684	G8147	-0.301	RI	rs33_C3.vs.rs33_F3	chr01:37022642-37031680(-)	Os01g0857000	LOC_Os01g63820	NULL	NULL	Similar to CPL2 (CTD phosphatase-like 2)%3B double-stranded RNA binding.	double-stranded RNA binding motif containing protein, expressed
1049	G38855_25158986_25160780	G38855	-0.879	RI	rs33_C3.vs.rs33_F3	chr05:25158986-25163447(+)	Os05g0508400	LOC_Os05g43240	NULL	NULL	Mannose-binding lectin domain containing protein.	jacalin-like lectin domain containing protein, expressed
1050	G60461_5471864_5483601	G60461	-0.148	RI	rs33_C3.vs.rs33_F3	chr09:5471800-5491326(-)	Os09g0272900	LOC_Os09g10054	NULL	NULL	Hypothetical conserved gene.	disease resistance protein RPS2, putative, expressed
1051	G34111_2780919_2781153	G34111	-0.117	RI	rs33_C3.vs.rs33_F3	chr05:2777359-2783546(-)	Os05g0148600	LOC_Os05g05590	NHX3	NA+/H+ ANTIPORTER 3	Similar to Na+/H+ antiporter.	transporter, monovalent cation:proton antiporter-2 family, putative, expressed
1052	G22439_21180662_21181586	G22439	0.654	RI	rs33_C3.vs.rs33_F3	chr03:21179901-21187783(+)	Os03g0578300	NULL	NULL	NULL	Conserved hypothetical protein.	NULL
1053	G52258_25720815_25721083	G52258	-0.103	RI	rs33_C3.vs.rs33_F3	chr07:25717760-25722215(+)	Os07g0622000	LOC_Os07g42940	SAPK2	STRESS/ABA-ACTIVATED PROTEIN KINASE 2	Serine/threonine protein kinase, Hyperosmotic stress response, Abscisic acid (ABA)-dependent gene regulation	CAMK_CAMK_like.7 - CAMK includes calcium/calmodulin depedent protein kinases, expressed
1054	G74323_23553176_23555306	G74323	-0.194	RI	rs33_C3.vs.rs33_F3	chr11:23553177-23558895(-)	Os11g0609600	LOC_Os11g39540	GF14H	G-BOX FACTOR 14-3-3H PROTEIN	Similar to 14-3-3-like protein.	14-3-3 protein, putative, expressed
1055	G6034_28101701_28102930	G6034	0.644	RI	rs33_C3.vs.rs33_F3	chr01:28091208-28102930(-)	Os01g0682001	LOC_Os01g48960	NULL	NULL	Similar to NADH dependent Glutamate Synthase.	glutamate synthase, chloroplast precursor, putative, expressed
1056	G11659_9086092_9088013	G11659	-0.108	RI	rs33_C3.vs.rs33_F3	chr02:9082729-9088013(+)	Os02g0260700	LOC_Os02g16000	NULL	NULL	Similar to GAMYB-binding protein.	E1-BTB1 - Bric-a-Brac, Tramtrack, and Broad Complex domain with E1 subfamily conserved sequence, expressed
1057	G53083_29301249_29302635	G53083	0.685	RI	rs33_C3.vs.rs33_F3	chr07:29292308-29302842(-)	Os07g0689300	LOC_Os07g48960	NULL	NULL	Similar to Lon protease homolog, mitochondrial.	OsLonP3 - Putative Lon protease homologue, expressed
1058	G53240_228212_229795	G53240	-0.104	RI	rs33_C3.vs.rs33_F3	chr08:228213-232453(+)	Os08g0104300	LOC_Os08g01360	NULL	NULL	Similar to RING finger family protein.	RING finger protein 13, putative, expressed
1059	G15173_24915861_24916736	G15173	-0.199	RI	rs33_C3.vs.rs33_F3	chr02:24915862-24922099(+)	Os02g0625000	LOC_Os02g41550	NULL	NULL	Similar to Cryptochrome 2.	FAD binding domain of DNA photolyase domain containing protein, expressed
1060	G71484_9161674_9167013	G71484	0.454	RI	rs33_C3.vs.rs33_F3	chr11:9156004-9173338(-)	Os11g0266800	LOC_Os11g16540	NULL	NULL	Tetratricopeptide-like helical domain containing protein.	tetratricopeptide repeat domain containing protein, expressed
1061	G71484_9159365_9168419	G71484	0.869	RI	rs33_C3.vs.rs33_F3	chr11:9156004-9173338(-)	Os11g0266800	LOC_Os11g16540	NULL	NULL	Tetratricopeptide-like helical domain containing protein.	tetratricopeptide repeat domain containing protein, expressed
1062	G28180_11249672_11251976	G28180	0.785	RI	rs33_C3.vs.rs33_F3	chr04:11247240-11255117(+)	Os04g0269700	LOC_Os04g20180	NULL	NULL	Lipase, GDSL domain containing protein.	expressed protein
1063	G68610_20073102_20073829	G68610	-0.507	RI	rs33_C3.vs.rs33_F3	chr10:20070548-20074175(-)	Os10g0518900	LOC_Os10g37490	NULL	NULL	Similar to DNA excision repair protein ERCC-1 (EC 3.1.-.-) (AtERCC1) (AtRAD10) (Ultraviolet hypersensitive 7).	DNA excision repair protein ERCC-1, putative, expressed
1064	G32254_30482081_30483043	G32254	-0.143	RI	rs33_C3.vs.rs33_F3	chr04:30482082-30483492(-)	Os04g0604300	LOC_Os04g51460	XTH9	XYLOGLUCAN ENDOTRANSGLUCOSYDASE/HYDROLASE 9	Similar to Xyloglucan endotransglucosylase/hydrolase protein 24 precursor (EC 2.4.1.207) (At-XTH24) (XTH-24) (Meristem protein 5) (MERI-5 protein) (MERI5 protein) (Endo-xyloglucan transferase) (Xyloglucan endo-1,4-beta-D-glucanase).	glycosyl hydrolases family 16, putative, expressed
1065	G29438_16844222_16844567	G29438	0.617	RI	rs33_C3.vs.rs33_F3	chr04:16842786-16857182(-)	Os04g0353000	LOC_Os04g28460	NULL	NULL	Similar to Cation-transporting ATPase.	phospholipid-transporting ATPase 2, putative, expressed
1066	G52879_28268873_28269417	G52879	0.731	RI	rs33_C3.vs.rs33_F3	chr07:28258401-28271320(+)	Os07g0669000	LOC_Os07g47280//LOC_Os07g47284	NULL	NULL	Similar to Catalytic subunit of polymerase zeta.	DNA polymerase zeta catalytic subunit, putative, expressed//DNA polymerase zeta catalytic subunit, putative, expressed
1067	G24427_30885814_30886148	G24427	-0.205	RI	rs33_C3.vs.rs33_F3	chr03:30882167-30888041(+)	Os03g0749500	LOC_Os03g53860	NULL	NULL	Similar to Exo-beta-glucanase.	periplasmic beta-glucosidase precursor, putative, expressed
1068	G47048_1106835_1108834	G47048	-0.634	RI	rs33_C3.vs.rs33_F3	chr07:1106836-1108834(+)	Os07g0120900//Os07g0121000	LOC_Os07g02970//LOC_Os07g02980	NULL//NULL	NULL//NULL	Protein of unknown function DUF1719, Oryza sativa family protein.//Protein of unknown function DUF1719, Oryza sativa family protein.	expressed protein//expressed protein
1069	G23788_27854760_27856626	G23788	0.476	RI	rs33_C3.vs.rs33_F3	chr03:27854761-27858584(+)	Os03g0695500	LOC_Os03g48920	NULL	NULL	Similar to predicted protein.	DUF1517 domain containing protein, putative, expressed
1070	G39848_29188078_29189333	G39848	-0.515	RI	rs33_C3.vs.rs33_F3	chr05:29187157-29189333(-)	NULL	NULL	NULL	NULL	NULL	NULL
1071	G75112_27334405_27337068	G75112	0.538	RI	rs33_C3.vs.rs33_F3	chr11:27333751-27340713(+)	Os11g0676650//Os11g0676800	LOC_Os11g45160	NULL//NULL	NULL//NULL	Similar to DNA-directed RNA polymerase subunit.//Similar to NB-ARC domain containing protein.	disease resistance protein, putative, expressed
1072	G1780_7548775_7549144	G1780	-0.123	RI	rs33_C3.vs.rs33_F3	chr01:7546684-7551996(+)	Os01g0236300	LOC_Os01g13520	NULL	NULL	Similar to Auxin response factor 18.	auxin response factor 1, putative, expressed
1073	G68794_21110698_21111362	G68794	0.61	RI	rs33_C3.vs.rs33_F3	chr10:21109074-21114883(-)	Os10g0541000	LOC_Os10g39520	MLO_	POWDERY-MILDEW-RESISTANCE GENE O_	Similar to Seven transmembrane protein Mlo2.	MLO domain containing protein, putative, expressed
1074	G66616_11313827_11315016	G66616	1	RI	rs33_C3.vs.rs33_F3	chr10:11304750-11317931(-)	Os10g0363700	LOC_Os10g21940	NULL	NULL	Conserved hypothetical protein.	expressed protein
1075	G32557_31694006_31694776	G32557	0.231	RI	rs33_C3.vs.rs33_F3	chr04:31688717-31697038(+)	Os04g0623600	LOC_Os04g53214	GLO2	GLYCOLATE OXIDASE 2	Similar to Peroxisomal (S)-2-hydroxy-acid oxidase GLO2.	hydroxyacid oxidase 1, putative, expressed
1076	G32557_31694006_31694986	G32557	0.389	RI	rs33_C3.vs.rs33_F3	chr04:31688717-31697038(+)	Os04g0623600	LOC_Os04g53214	GLO2	GLYCOLATE OXIDASE 2	Similar to Peroxisomal (S)-2-hydroxy-acid oxidase GLO2.	hydroxyacid oxidase 1, putative, expressed
1077	G8669_39429063_39429911	G8669	-0.109	RI	rs33_C3.vs.rs33_F3	chr01:39429064-39432496(+)	Os01g0905700	LOC_Os01g67850	NULL	NULL	Zinc finger, RING/FYVE/PHD-type domain containing protein.	zinc finger, RING-type, putative, expressed
1078	G71978_11736915_11737378	G71978	0.261	RI	rs33_C3.vs.rs33_F3	chr11:11736078-11739401(-)	Os11g0308100	LOC_Os11g20310	NULL	NULL	Similar to Transposase of Tn10 [Oryza sativa (japonica cultivar-group)].	expressed protein
1079	G69635_1162811_1163279	G69635	0.107	RI	rs33_C3.vs.rs33_F3	chr11:1162115-1164910(-)	Os11g0125500	LOC_Os11g03200	NULL	NULL	Protein prenyltransferase domain containing protein.	EMB2748, putative, expressed
1080	G2041_8988866_8989530	G2041	0.694	RI	rs33_C3.vs.rs33_F3	chr01:8988867-8992581(+)	Os01g0264500	LOC_Os01g15979	NULL	NULL	Similar to T11I18.15 protein.	gb protein, putative, expressed
1081	G31725_27811156_27813385	G31725	-1	RI	rs33_C3.vs.rs33_F3	chr04:27795138-27816192(-)	Os04g0555600	LOC_Os04g46894	NULL	NULL	Similar to WD-40 repeat family protein / beige-related.	beige/BEACH domain containing protein, expressed
1082	G20372_12103908_12104983	G20372	-0.166	RI	rs33_C3.vs.rs33_F3	chr03:12103909-12108434(-)	Os03g0329500	LOC_Os03g21210	CEL9D	CELLULASE 9D	Similar to Endo-1,4-beta-glucanase (EC 3.2.1.4).	endoglucanase, putative, expressed
1083	G14539_22436070_22437384	G14539	-0.116	RI	rs33_C3.vs.rs33_F3	chr02:22436071-22440885(-)	Os02g0582100	LOC_Os02g37120	NULL	NULL	Conserved hypothetical protein.	expressed protein
1084	G57792_22159524_22160215	G57792	-0.113	RI	rs33_C3.vs.rs33_F3	chr08:22159508-22161435(+)	Os08g0452900	LOC_Os08g35160	NULL	NULL	Similar to Chaperone protein dnaJ.	heat shock protein DnaJ, putative, expressed
1085	G57792_22160325_22161435	G57792	-0.157	RI	rs33_C3.vs.rs33_F3	chr08:22159508-22161435(+)	Os08g0452900	LOC_Os08g35160	NULL	NULL	Similar to Chaperone protein dnaJ.	heat shock protein DnaJ, putative, expressed
1086	G33145_34209653_34211989	G33145	0.823	RI	rs33_C3.vs.rs33_F3	chr04:34209652-34214800(-)	Os04g0670600	LOC_Os04g57510	NULL	NULL	Similar to H0624F09.5 protein.	exostosin family domain containing protein, expressed
1087	G29988_20587544_20588258	G29988	1	RI	rs33_C3.vs.rs33_F3	chr04:20587018-20594073(+)	Os04g0416900	LOC_Os04g34000	NULL	NULL	Similar to OSIGBa0092M08.9 protein.	digalactosyldiacylglycerol synthase, chloroplast precursor, putative, expressed
1088	G19588_8487522_8488331	G19588	-0.28	RI	rs33_C3.vs.rs33_F3	chr03:8487523-8489384(+)	Os03g0261100	LOC_Os03g15460	NULL	NULL	Phospholipase A2 family protein.	expressed protein
1089	G5147_23838695_23839543	G5147	0.465	RI	rs33_C3.vs.rs33_F3	chr01:23838696-23843547(-)	NULL	LOC_Os01g42050	NULL	NULL	NULL	DNL zinc finger domain containing protein, putative, expressed
1090	G38240_22489429_22490307	G38240	-0.296	RI	rs33_C3.vs.rs33_F3	chr05:22488533-22492395(+)	Os05g0458000	LOC_Os05g38360	NULL	NULL	Zinc finger, DHHC-type domain containing protein.	DHHC zinc finger domain containing protein, expressed
1091	G21093_15629734_15631115	G21093	-0.293	RI	rs33_C3.vs.rs33_F3	chr03:15628100-15632465(-)	Os03g0390200	LOC_Os03g27280	NULL	NULL	Serine/threonine-protein kinase SAPK1 (EC 2.7.1.37) (Osmotic stress/abscisic acid-activated protein kinase 1).	CAMK_CAMK_like.19 - CAMK includes calcium/calmodulin depedent protein kinases, expressed
1092	G72305_13341135_13341299	G72305	0.173	A3S	rs33_C3.vs.rs33_F3	chr11:13333461-13343276(+)	Os11g0423800	LOC_Os11g23170	NULL	NULL	Similar to Mitochondrial carrier protein, expressed.	mitochondrial carrier protein, putative, expressed
1093	G71730_10655396_10655575	G71730	1	A3S	rs33_C3.vs.rs33_F3	chr11:10647468-10656219(-)	Os11g0292050//Os11g0292750	LOC_Os11g18770	NULL//NULL	NULL//NULL	Similar to PHD-finger family protein, expressed.//NULL	PHD-finger family protein, expressed
1094	G68863_21371762_21372166	G68863	0.133	A3S	rs33_C3.vs.rs33_F3	chr10:21368384-21373449(+)	Os10g0546600	LOC_Os10g39930	CYP97C2	P-450 97C2	Similar to Chloroplast carotenoid epsilon-ring hydroxylase.	cytochrome P450 97B2, putative, expressed
1095	G68409_19556177_19557564	G68409	0.245	A3S	rs33_C3.vs.rs33_F3	chr10:19555085-19558497(+)	Os10g0509100	LOC_Os10g36550	NULL	NULL	Similar to predicted protein.	CRP3 - Cysteine-rich family protein precursor, expressed
1096	G70643_5462448_5462945	G70643	0.14	A3S	rs33_C3.vs.rs33_F3	chr11:5460201-5464655(+)	Os11g0207200	LOC_Os11g10100	NULL	NULL	Similar to MAP3Ka.	STE_MEKK_ste11_MAP3K.3 - STE kinases include homologs to sterile 7, sterile 11 and sterile 20 from yeast, expressed
1097	G68933_21351485_21351550	G68933	0.369	A3S	rs33_C3.vs.rs33_F3	chr10:21349802-21359881(+)	Os10g0546300	LOC_Os10g39910	NULL	NULL	Protein of unknown function DUF2451, C-terminal domain containing protein.	expressed protein
1098	G66342_10216984_10217096	G66342	-0.127	A3S	rs33_C3.vs.rs33_F3	chr10:10216045-10218319(-)	Os10g0343900	LOC_Os10g20310	NULL	NULL	Thioredoxin fold domain containing protein.	thioredoxin fold, putative, expressed
1099	G67115_13038964_13040133	G67115	0.147	A3S	rs33_C3.vs.rs33_F3	chr10:13035258-13040650(-)	Os10g0391500	NULL	NULL	NULL	Conserved hypothetical protein.	NULL
1100	G60893_7966144_7966411	G60893	0.564	A3S	rs33_C3.vs.rs33_F3	chr09:7964046-7967919(+)	Os09g0307300	LOC_Os09g13650	NULL	NULL	Similar to Microtubule-associated protein.	microtubule-associated protein, putative, expressed
1101	G40544_1888612_1891125	G40544	0.391	A3S	rs33_C3.vs.rs33_F3	chr06:1880536-1891125(+)	Os06g0135000	LOC_Os06g04399	NULL	NULL	Similar to Hypersensitive-induced reaction protein 4.	hypersensitive-induced reaction protein 4, putative, expressed
1102	G56130_13948708_13949735	G56130	0.367	A3S	rs33_C3.vs.rs33_F3	chr08:13943831-13950966(+)	Os08g0320300	LOC_Os08g23140	NULL	NULL	Conserved hypothetical protein.	expressed protein
1103	G55792_12385207_12386150	G55792	0.929	A3S	rs33_C3.vs.rs33_F3	chr08:12381583-12390705(+)	Os08g0300700	LOC_Os08g20610	NULL	NULL	Pentatricopeptide repeat domain containing protein.	pentatricopeptide containing protein, putative, expressed
1104	G19307_7167321_7167441	G19307	-0.211	A3S	rs33_C3.vs.rs33_F3	chr03:7163371-7168865(-)	Os03g0235900	LOC_Os03g13274	NRT1	NITRATE TRANSPORTER 1	Similar to Low affinity nitrate transporter NRT1.2.	peptide transporter PTR2, putative, expressed
1105	G39063_26054112_26055561	G39063	-0.468	A3S	rs33_C3.vs.rs33_F3	chr05:26052222-26057272(-)	Os05g0523300	LOC_Os05g44810	IAA18	NULL	Similar to IAA8 (Fragment).	OsIAA18 - Auxin-responsive Aux/IAA gene family member, expressed
1106	G57624_21326937_21327692	G57624	0.559	A3S	rs33_C3.vs.rs33_F3	chr08:21324342-21330268(-)	Os08g0439000	LOC_Os08g34050	NULL	NULL	Similar to pyrophosphate--fructose 6-phosphate 1-phosphotransferase.	phosphofructokinase, putative, expressed
1107	G56991_18193592_18194378	G56991	0.174	A3S	rs33_C3.vs.rs33_F3	chr08:18189406-18196172(+)	Os08g0385900	LOC_Os08g29650	NULL	NULL	Similar to Transformer-2-like protein.	RNA recognition motif containing protein, expressed
1108	G64218_22924315_22925052	G64218	0.458	A3S	rs33_C3.vs.rs33_F3	chr09:22917615-22925659(+)	Os09g0573000	LOC_Os09g39970	NULL	NULL	Pentatricopeptide repeat domain containing protein.	expressed protein
1109	G13142_15732004_15732109	G13142	0.7	A3S	rs33_C3.vs.rs33_F3	chr02:15728898-15733539(-)	Os02g0467400	NULL	NULL	NULL	Hypothetical protein.	NULL
1110	G73287_18858150_18859416	G73287	1	A3S	rs33_C3.vs.rs33_F3	chr11:18858042-18861426(-)	NULL	NULL	NULL	NULL	NULL	NULL
1111	G48430_7580974_7582256	G48430	0.256	A3S	rs33_C3.vs.rs33_F3	chr07:7580975-7583777(-)	Os07g0236200	LOC_Os07g13234	NULL	NULL	Hypothetical conserved gene.	expressed protein
1112	G48430_7580974_7582263	G48430	0.235	A3S	rs33_C3.vs.rs33_F3	chr07:7580975-7583777(-)	Os07g0236200	LOC_Os07g13234	NULL	NULL	Hypothetical conserved gene.	expressed protein
1113	G48430_7580974_7582473	G48430	0.231	A3S	rs33_C3.vs.rs33_F3	chr07:7580975-7583777(-)	Os07g0236200	LOC_Os07g13234	NULL	NULL	Hypothetical conserved gene.	expressed protein
1114	G46729_30915028_30915897	G46729	0.137	A3S	rs33_C3.vs.rs33_F3	chr06:30915029-30918862(-)	Os06g0726800	LOC_Os06g51110	CYCB2%3B2	CYCLIN-B2-2	G2/mitotic-specific cyclin 2 (B-like cyclin) (CycOs2).	cyclin, putative, expressed
1115	G48777_9406210_9407846	G48777	0.121	A3S	rs33_C3.vs.rs33_F3	chr07:9405827-9408299(+)	Os07g0265100	LOC_Os07g16150	NULL	NULL	Conserved hypothetical protein.	expressed protein
1116	G43811_16991719_16992258	G43811	0.125	A3S	rs33_C3.vs.rs33_F3	chr06:16991720-16995018(-)	Os06g0491800	LOC_Os06g29630	NULL	NULL	HAT dimerisation domain containing protein.	transposon protein, putative, unclassified, expressed
1117	G11044_6189379_6189540	G11044	0.469	A3S	rs33_C3.vs.rs33_F3	chr02:6188719-6193636(+)	Os02g0210800	LOC_Os02g11940	NULL	NULL	Similar to Sterol glucosyltransferase-like protein (Fragment).	sterol glucosyltransferase, putative, expressed
1118	G55741_12044888_12045833	G55741	0.339	A3S	rs33_C3.vs.rs33_F3	chr08:12043342-12045833(+)	Os08g0297500	LOC_Os08g20090	NULL	NULL	Hypothetical conserved gene.	expressed protein
1119	G41803_7188072_7188797	G41803	0.321	A3S	rs33_C3.vs.rs33_F3	chr06:7188073-7191480(-)	Os06g0238300	LOC_Os06g13100	NULL	NULL	FMN-binding split barrel domain containing protein.	CREG1 precursor, putative, expressed
1120	G40775_2874606_2875057	G40775	-0.697	A3S	rs33_C3.vs.rs33_F3	chr06:2874342-2877072(+)	Os06g0155900	LOC_Os06g06210	NULL	NULL	Conserved hypothetical protein.	expressed protein
1121	G40418_1207033_1207709	G40418	0.366	A3S	rs33_C3.vs.rs33_F3	chr06:1184724-1209114(-)	Os06g0122500//Os06g0122800	LOC_Os06g03165//LOC_Os06g03200	NULL//NULL	NULL//NULL	Conserved hypothetical protein.//Hypothetical conserved gene.	expressed protein//expressed protein
1122	G67774_16153378_16154562	G67774	0.253	A3S	rs33_C3.vs.rs33_F3	chr10:16151078-16160090(-)	Os10g0446600	LOC_Os10g30951	NULL	NULL	Conserved hypothetical protein.	expressed protein
1123	G37432_18766058_18766230	G37432	0.38	A3S	rs33_C3.vs.rs33_F3	chr05:18763579-18767184(-)	Os05g0387800	LOC_Os05g32180	NULL	NULL	Acyl-CoA N-acyltransferase domain containing protein.	acetyltransferase, GNAT family, putative, expressed
1124	G12937_14981474_14981518	G12937	0.503	A3S	rs33_C3.vs.rs33_F3	chr02:14978360-14982728(-)	Os02g0453300	LOC_Os02g25624	NULL	NULL	Hypothetical protein.	expressed protein
1125	G36067_11654171_11655028	G36067	0.434	A3S	rs33_C3.vs.rs33_F3	chr05:11647790-11656591(-)	Os05g0279300	LOC_Os05g19954	NULL	NULL	Similar to tRNA pseudouridine synthase A (EC 5.4.99.12) (tRNA-uridine isomerase I) (tRNA pseudouridylate synthase I).	tRNA pseudouridine synthase family protein, putative, expressed
1126	G35671_10266353_10268270	G35671	0.332	A3S	rs33_C3.vs.rs33_F3	chr05:10266354-10269371(-)	NULL	LOC_Os05g17849	NULL	NULL	NULL	expressed protein
1127	G34836_6197382_6199885	G34836	0.19	A3S	rs33_C3.vs.rs33_F3	chr05:6197383-6200860(-)	NULL	LOC_Os05g11064	NULL	NULL	NULL	expressed protein
1128	G53160_29580693_29580936	G53160	0.144	A3S	rs33_C3.vs.rs33_F3	chr07:29579627-29583226(-)	Os07g0694600	LOC_Os07g49390	NULL	NULL	Prephenate dehydratase domain containing protein.	P-protein, putative, expressed
1129	G37830_20646876_20646966	G37830	-0.227	A3S	rs33_C3.vs.rs33_F3	chr05:20644239-20649019(+)	Os05g0421000	LOC_Os05g34790	NULL	NULL	Hypothetical conserved gene.	GYF domain containing protein, putative, expressed
1130	G63634_21030263_21030740	G63634	0.208	A3S	rs33_C3.vs.rs33_F3	chr09:21028966-21032022(+)	Os09g0534800	LOC_Os09g36440	NULL	NULL	Similar to Transcription initiation factor IIB.	transcription initiation factor IIB, putative, expressed
1131	G32933_33147767_33147949	G32933	0.211	A3S	rs33_C3.vs.rs33_F3	chr04:33147388-33150510(+)	Os04g0650500	LOC_Os04g55690	NULL	NULL	Similar to H0212B02.11 protein.	CCB4, putative, expressed
1132	G32933_33147770_33147949	G32933	0.256	A3S	rs33_C3.vs.rs33_F3	chr04:33147388-33150510(+)	Os04g0650500	LOC_Os04g55690	NULL	NULL	Similar to H0212B02.11 protein.	CCB4, putative, expressed
1133	G9219_41487688_41488027	G9219	-0.145	A3S	rs33_C3.vs.rs33_F3	chr01:41486143-41494450(-)	Os01g0944000	LOC_Os01g71620	NULL	NULL	Conserved hypothetical protein.	expressed protein
1134	G9219_41488410_41490689	G9219	-0.43	A3S	rs33_C3.vs.rs33_F3	chr01:41486143-41494450(-)	Os01g0944000	LOC_Os01g71620	NULL	NULL	Conserved hypothetical protein.	expressed protein
1135	G32881_32583891_32585126	G32881	0.183	A3S	rs33_C3.vs.rs33_F3	chr04:32582126-32585724(-)	Os04g0640600	LOC_Os04g54800	NULL	NULL	Similar to OSIGBa0138H21-OSIGBa0138E01.13 protein.	shikimate kinase, putative, expressed
1136	G32881_32583891_32585195	G32881	0.189	A3S	rs33_C3.vs.rs33_F3	chr04:32582126-32585724(-)	Os04g0640600	LOC_Os04g54800	NULL	NULL	Similar to OSIGBa0138H21-OSIGBa0138E01.13 protein.	shikimate kinase, putative, expressed
1137	G19714_8946483_8947614	G19714	0.178	A3S	rs33_C3.vs.rs33_F3	chr03:8945063-8947981(-)	Os03g0269000	LOC_Os03g16220	NULL	NULL	Short chain alcohol dehydrogenase-like.	oxidoreductase, short chain dehydrogenase/reductase family domain containing protein, expressed
1138	G8934_40668622_40669465	G8934	0.183	A3S	rs33_C3.vs.rs33_F3	chr01:40668623-40671874(-)	Os01g0927300	LOC_Os01g70240	NULL	NULL	Heavy metal transport/detoxification protein domain containing protein.	expressed protein
1139	G66488_10930933_10931020	G66488	0.276	A3S	rs33_C3.vs.rs33_F3	chr10:10927546-10931737(-)	Os10g0357700	NULL	NULL	NULL	Conserved hypothetical protein.	NULL
1140	G66488_10930933_10931046	G66488	0.519	A3S	rs33_C3.vs.rs33_F3	chr10:10927546-10931737(-)	Os10g0357700	NULL	NULL	NULL	Conserved hypothetical protein.	NULL
1141	G2052_8893183_8893875	G2052	0.404	A3S	rs33_C3.vs.rs33_F3	chr01:8892579-8900134(+)	Os01g0262700	LOC_Os01g15790	NULL	NULL	Hypothetical conserved gene.	expressed protein
1142	G33751_1144999_1145774	G33751	0.149	A3S	rs33_C3.vs.rs33_F3	chr05:1142017-1146132(+)	Os05g0121400	LOC_Os05g03020	NULL	NULL	Similar to Transcription factor IIIA.	ZOS5-03 - C2H2 zinc finger protein, expressed
1143	G63479_20307152_20310336	G63479	0.24	A3S	rs33_C3.vs.rs33_F3	chr09:20305822-20310336(+)	Os09g0520000	LOC_Os09g34847	NULL	NULL	Hypothetical protein.	expressed protein
1144	G7443_33791355_33794100	G7443	0.142	A3S	rs33_C3.vs.rs33_F3	chr01:33782471-33794100(+)	Os01g0797900//Os01g0798100	LOC_Os01g58444//LOC_Os01g58459	NULL//NULL	NULL//NULL	Hypothetical protein.//Conserved hypothetical protein.	expressed protein//expressed protein
1145	G72919_17014154_17016182	G72919	0.211	A3S	rs33_C3.vs.rs33_F3	chr11:17010311-17016182(+)	Os11g0483600	LOC_Os11g29340	NULL	NULL	DNA-binding SAP domain containing protein.	SAP domain containing protein, expressed
1146	G4426_19881349_19882114	G4426	0.318	A3S	rs33_C3.vs.rs33_F3	chr01:19874748-19886606(+)	Os01g0540800//Os01g0541000	LOC_Os01g35930	NULL//NULL	NULL//NULL	Conserved hypothetical protein.//Transcriptional factor B3 family protein.	retrotransposon protein, putative, unclassified, expressed
1147	G37848_20627717_20628365	G37848	0.181	A3S	rs33_C3.vs.rs33_F3	chr05:20620921-20628365(+)	Os05g0420500	LOC_Os05g34760	NULL	NULL	Conserved hypothetical protein.	expressed protein
1148	G11760_9850869_9852385	G11760	0.329	A3S	rs33_C3.vs.rs33_F3	chr02:9848199-9852417(+)	Os02g0271900	LOC_Os02g17190	NULL	NULL	Myb transcription factor domain containing protein.	MYB family transcription factor, putative, expressed
1149	G11760_9850928_9852385	G11760	-0.158	A3S	rs33_C3.vs.rs33_F3	chr02:9848199-9852417(+)	Os02g0271900	LOC_Os02g17190	NULL	NULL	Myb transcription factor domain containing protein.	MYB family transcription factor, putative, expressed
1150	G11068_6276544_6277729	G11068	0.853	A3S	rs33_C3.vs.rs33_F3	chr02:6276060-6298085(+)	NULL	LOC_Os02g12100	NULL	NULL	NULL	expressed protein
1151	G30139_21384170_21384491	G30139	0.449	A3S	rs33_C3.vs.rs33_F3	chr04:21380985-21385639(+)	Os04g0431200	LOC_Os04g35190	NULL	NULL	Similar to OSIGBa0160I14.7 protein.	OsFBX133 - F-box domain containing protein, expressed
1152	G3782_16386105_16387574	G3782	0.629	A3S	rs33_C3.vs.rs33_F3	chr01:16364823-16391636(+)	Os01g0388500	LOC_Os01g29230	NULL	NULL	Similar to Fibronectin, type III-like fold.	expressed protein
1153	G53209_29617155_29617691	G53209	0.707	A3S	rs33_C3.vs.rs33_F3	chr07:29616705-29629692(+)	Os07g0695100	LOC_Os07g49460	NULL	NULL	Similar to Two-component response regulator-like PRR37.	response regulator receiver domain containing protein, expressed
1154	G133_447333_448779	G133	-0.203	A3S	rs33_C3.vs.rs33_F3	chr01:436126-450199(+)	Os01g0108200	LOC_Os01g01830	NULL	NULL	Similar to Prolyl endopeptidase (EC 3.4.21.26) (Post-proline cleaving enzyme) (PE).	OsPOP1 - Putative Prolyl Oligopeptidase homologue, expressed
1155	G48925_9972568_9972674	G48925	-0.422	A3S	rs33_C3.vs.rs33_F3	chr07:9972364-9976187(+)	Os07g0270900	LOC_Os07g16950	NULL	NULL	Mak16 protein family protein.	Mak16 protein domain containing protein, expressed
1156	G9825_1131175_1131373	G9825	0.502	A3S	rs33_C3.vs.rs33_F3	chr02:1125936-1132726(-)	Os02g0121500	LOC_Os02g02910	NULL	NULL	Conserved hypothetical protein.	expressed protein
1157	G97_143190_143680	G97	0.235	A3S	rs33_C3.vs.rs33_F3	chr01:141936-145387(+)	Os01g0102500	LOC_Os01g01295	NULL	NULL	Conserved hypothetical protein.	expressed protein
1158	G18513_3760319_3761211	G18513	0.362	A3S	rs33_C3.vs.rs33_F3	chr03:3760320-3762362(-)	Os03g0170200	LOC_Os03g07410	NULL	NULL	Conserved hypothetical protein.	expressed protein
1159	G56254_14169287_14170283	G56254	0.152	A3S	rs33_C3.vs.rs33_F3	chr08:14167710-14178867(-)	Os08g0323600	LOC_Os08g23430	NULL	NULL	Similar to Ribonuclease E.	starch binding domain containing protein, putative, expressed
1160	G66942_12756295_12756606	G66942	0.196	A3S	rs33_C3.vs.rs33_F3	chr10:12755398-12759586(-)	Os10g0387000	LOC_Os10g24810	NULL	NULL	Similar to Choline phosphate cytidylyltransferase-like protein (Fragment).	cytidylyltransferase domain containing protein, expressed
1161	G8871_40184924_40185082	G8871	0.161	A3S	rs33_C3.vs.rs33_F3	chr01:40182716-40190921(-)	Os01g0920400	LOC_Os01g69130	NULL	NULL	Hypothetical conserved gene.	dynamin family protein, putative, expressed
1162	G16144_29715234_29717274	G16144	0.392	A3S	rs33_C3.vs.rs33_F3	chr02:29715235-29718849(-)	Os02g0716100	LOC_Os02g48550//LOC_Os02g48540	NULL	NULL	Hypothetical conserved gene.	expressed protein//retrotransposon protein, putative, Ty1-copia subclass, expressed
1163	G8103_36685987_36686214	G8103	0.534	A3S	rs33_C3.vs.rs33_F3	chr01:36683709-36691565(-)	Os01g0852100//Os01g0852200	LOC_Os01g63280//LOC_Os01g63290	RLCK48//NULL	RECEPTOR-LIKE CYTOPLASMIC KINASE 48//NULL	Conserved hypothetical protein.//Major facilitator superfamily protein.	tyrosine protein kinase domain containing protein, putative, expressed//transporter, major facilitator family, putative, expressed
1164	G8103_36685987_36686474	G8103	0.691	A3S	rs33_C3.vs.rs33_F3	chr01:36683709-36691565(-)	Os01g0852100//Os01g0852200	LOC_Os01g63280//LOC_Os01g63290	RLCK48//NULL	RECEPTOR-LIKE CYTOPLASMIC KINASE 48//NULL	Conserved hypothetical protein.//Major facilitator superfamily protein.	tyrosine protein kinase domain containing protein, putative, expressed//transporter, major facilitator family, putative, expressed
1165	G30684_23827489_23829637	G30684	0.678	A3S	rs33_C3.vs.rs33_F3	chr04:23826525-23829637(+)	Os04g0476000	LOC_Os04g40030	NULL	NULL	Tetratricopeptide-like helical domain containing protein.	OsFBO17 - F-box and other domain containing protein, expressed
1166	G30684_23827581_23829637	G30684	0.513	A3S	rs33_C3.vs.rs33_F3	chr04:23826525-23829637(+)	Os04g0476000	LOC_Os04g40030	NULL	NULL	Tetratricopeptide-like helical domain containing protein.	OsFBO17 - F-box and other domain containing protein, expressed
1167	G1154_4626429_4627440	G1154	0.155	A3S	rs33_C3.vs.rs33_F3	chr01:4621677-4631365(-)	Os01g0186700	LOC_Os01g09200	NULL	NULL	Similar to Protein kinase GhCLK1 (Fragment).	AGC_AGC_other_NDRh_TRCd.1 - ACG kinases include homologs to PKA, PKG and PKC, expressed
1168	G42978_13282495_13285891	G42978	0.201	A3S	rs33_C3.vs.rs33_F3	chr06:13280825-13285891(+)	Os06g0334100	NULL	NULL	NULL	Conserved hypothetical protein.	NULL
1169	G871_3405755_3406003	G871	0.441	A3S	rs33_C3.vs.rs33_F3	chr01:3405401-3407677(+)	Os01g0166300//Os01g0166400	LOC_Os01g07212	NULL//NULL	NULL//NULL	Similar to nuclease.//Hypothetical conserved gene.	staphylococcal nuclease homologue, putative, expressed
1170	G59121_28011322_28011946	G59121	-0.536	A3S	rs33_C3.vs.rs33_F3	chr08:28009633-28011946(+)	Os08g0559700	LOC_Os08g44540	NULL	NULL	Protein of unknown function DUF3245 domain containing protein.	expressed protein
1171	G56603_15756633_15756886	G56603	0.367	A3S	rs33_C3.vs.rs33_F3	chr08:15754635-15758677(-)	Os08g0347200	LOC_Os08g25864	NULL	NULL	Conserved hypothetical protein.	expressed protein
1172	G56603_15756633_15757328	G56603	0.401	A3S	rs33_C3.vs.rs33_F3	chr08:15754635-15758677(-)	Os08g0347200	LOC_Os08g25864	NULL	NULL	Conserved hypothetical protein.	expressed protein
1173	G6049_28191320_28191359	G6049	-1	A3S	rs33_C3.vs.rs33_F3	chr01:28187853-28193435(+)	Os01g0684200	LOC_Os01g49060	NULL	NULL	Conserved hypothetical protein.	prenyltransferase, putative, expressed
1174	G1610_6906600_6906926	G1610	0.632	A3S	rs33_C3.vs.rs33_F3	chr01:6897557-6909594(+)	Os01g0225200//Os01g0225300	LOC_Os01g12540//LOC_Os01g12550	NULL//NULL	NULL//NULL	Similar to predicted protein.//Conserved hypothetical protein.	GTPase of unknown function domain containing protein, putative, expressed//expressed protein
1175	G4340_20043562_20044750	G4340	0.349	A3S	rs33_C3.vs.rs33_F3	chr01:20041617-20044750(+)	Os01g0543000	LOC_Os01g36229	NULL	NULL	Hypothetical gene.	expressed protein
1176	G16896_32885503_32885731	G16896	0.484	A3S	rs33_C3.vs.rs33_F3	chr02:32882436-32889742(+)	Os02g0777400	LOC_Os02g53720	RLCK85	RECEPTOR-LIKE CYTOPLASMIC KINASE 85	Similar to ER (ERECTA)%3B transmembrane receptor protein kinase.	phytosulfokine receptor precursor, putative, expressed
1177	G60685_6255362_6258835	G60685	0.497	A3S	rs33_C3.vs.rs33_F3	chr09:6251862-6260858(-)	Os09g0284600	LOC_Os09g11270	NULL	NULL	Similar to enhancer of polycomb-like protein101.	enhancer of polycomb, putative, expressed
1178	G30956_24935094_24935381	G30956	0.257	A3S	rs33_C3.vs.rs33_F3	chr04:24932077-24936078(+)	Os04g0498800	LOC_Os04g42110	NULL	NULL	Similar to Cell division control protein 48 homolog B (AtCDC48b).	cell division control protein 48 homolog B, putative, expressed
1179	G59603_1612587_1613632	G59603	0.26	A3S	rs33_C3.vs.rs33_F3	chr09:1610231-1617514(-)	Os09g0120800	LOC_Os09g03310	NULL	NULL	Similar to ATPase, calcium-transporting-related (Fragment).	phospholipid-transporting ATPase 2, putative, expressed
1180	G59603_1612587_1613637	G59603	0.248	A3S	rs33_C3.vs.rs33_F3	chr09:1610231-1617514(-)	Os09g0120800	LOC_Os09g03310	NULL	NULL	Similar to ATPase, calcium-transporting-related (Fragment).	phospholipid-transporting ATPase 2, putative, expressed
1181	G40796_2906299_2907996	G40796	0.213	A3S	rs33_C3.vs.rs33_F3	chr06:2902268-2907996(+)	Os06g0156900	LOC_Os06g06280	NULL	NULL	Glycosyl transferase, family 31 protein.	galactosyltransferase family protein, putative, expressed
1182	G63674_21066312_21066792	G63674	0.888	A3S	rs33_C3.vs.rs33_F3	chr09:21061116-21068861(-)	Os09g0536000	LOC_Os09g36530	NULL	NULL	Exodeoxyribonuclease III xth family protein.	endonuclease/exonuclease/phosphatase family protein, putative, expressed
1183	G16781_32276590_32278864	G16781	0.291	A3S	rs33_C3.vs.rs33_F3	chr02:32276591-32281653(-)	Os02g0766700	LOC_Os02g52780	BZIP23	b-ZIP TRANSCRIPTION FACTOR 23	Similar to Abscisic acid responsive elements-binding factor (ABA-responsive element binding protein 2) (AREB2).	bZIP transcription factor, putative, expressed
1184	G41400_5424373_5424749	G41400	-0.524	A3S	rs33_C3.vs.rs33_F3	chr06:5420841-5427383(+)	Os06g0207000	LOC_Os06g10520	NULL	NULL	Fumble domain containing protein.	pantothenate kinase, putative, expressed
1185	G20224_11283339_11284096	G20224	0.156	A3S	rs33_C3.vs.rs33_F3	chr03:11283340-11287896(-)	Os03g0314800	LOC_Os03g20020	NIN1	NEUTRAL/ALKALINE INVERTASE 1	Plant neutral invertase family protein.	plant neutral invertase domain containing protein, expressed
1186	G67537_15229454_15231938	G67537	0.214	A3S	rs33_C3.vs.rs33_F3	chr10:15229133-15234593(-)	Os10g0428200	LOC_Os10g29274	NULL	NULL	Conserved hypothetical protein.	Leucine rich repeat N-terminal domain containing protein, putative, expressed
1187	G2706_11963461_11964058	G2706	0.481	A3S	rs33_C3.vs.rs33_F3	chr01:11958709-11965883(+)	Os01g0316600//Os01g0316550	LOC_Os01g21420	NULL//NULL	NULL//NULL	Similar to pre-mRNA-splicing factor SF2.//NULL	pre-mRNA-splicing factor SF2, putative, expressed
1188	G2128_9232444_9232853	G2128	0.119	A3S	rs33_C3.vs.rs33_F3	chr01:9225213-9237059(+)	Os01g0268300	LOC_Os01g16290	NULL	NULL	Similar to DNA gyrase subunit B, chloroplastic/mitochondrial.	DNA gyrase subunit B, chloroplast/mitochondrial precursor, putative, expressed
1189	G54999_8304180_8305230	G54999	-0.854	A3S	rs33_C3.vs.rs33_F3	chr08:8303754-8312397(+)	Os08g0236700//Os08g0236866//Os08g0236900	LOC_Os08g13880//LOC_Os08g13890//LOC_Os08g13905//LOC_Os08g13910	NULL//NULL//NULL	NULL//NULL//NULL	Similar to Exonuclease.//Hypothetical conserved gene.//Conserved hypothetical protein.	expressed protein//exonuclease, putative, expressed//expressed protein//expressed protein
1190	G21427_16697553_16698322	G21427	0.145	A3S	rs33_C3.vs.rs33_F3	chr03:16695922-16704617(-)	Os03g0407000	LOC_Os03g29350	NULL	NULL	von Willebrand factor, type A domain containing protein.	von Willebrand factor type A domain containing protein, expressed
1191	G7083_32587332_32587794	G7083	0.673	A3S	rs33_C3.vs.rs33_F3	chr01:32586363-32592046(-)	Os01g0772000	LOC_Os01g56520	NULL	NULL	Similar to Double-stranded RNA-binding protein 1.	double-stranded RNA binding motif containing protein, expressed
1192	G1625_6895474_6896414	G1625	0.23	A3S	rs33_C3.vs.rs33_F3	chr01:6889351-6896414(+)	Os01g0225100	LOC_Os01g12530	NULL	NULL	Conserved hypothetical protein.	smr domain containing protein, expressed
1193	G46506_29839547_29840206	G46506	-0.233	A3S	rs33_C3.vs.rs33_F3	chr06:29838169-29841692(+)	Os06g0706400//Os06g0706500	LOC_Os06g49250	NULL//NULL	NULL//NULL	PTR/NRT1 (peptide transporter/nitrate transporter 1) family protein, Nitrogen utilization efficiency, growth and grain yield//Hypothetical conserved gene.	peptide transporter PTR2, putative, expressed
1194	G13906_19301569_19302683	G13906	-0.576	A3S	rs33_C3.vs.rs33_F3	chr02:19293942-19303393(+)	Os02g0527100	LOC_Os02g32570	NULL	NULL	DEAD-like helicase, N-terminal domain containing protein.	SNF2 family N-terminal domain containing protein, expressed
1195	G56961_18022520_18022789	G56961	0.136	A3S	rs33_C3.vs.rs33_F3	chr08:18020081-18023998(+)	Os08g0382400	LOC_Os08g29370	NULL	NULL	Similar to Peptidyl-prolyl cis-trans isomerase (Fragment).	peptidyl-prolyl cis-trans isomerase, chloroplast precursor, putative, expressed
1196	G55405_9631122_9631539	G55405	0.291	A3S	rs33_C3.vs.rs33_F3	chr08:9628595-9634391(-)	Os08g0258200	LOC_Os08g15840	NULL	NULL	Ankyrin domain containing protein.	ankyrin repeat-rich protein, putative, expressed
1197	G47835_4683819_4684410	G47835	0.183	A3S	rs33_C3.vs.rs33_F3	chr07:4682480-4687666(+)	Os07g0187700	LOC_Os07g09000	PHF1	PHOSPHATE TRANSPORTER TRAFFIC FACILITATOR 1	WD40 protein, Regulation of the plasma membrane localization of phosphate transporters, Phosphate uptake and translocation	WD domain, G-beta repeat domain containing protein, expressed
1198	G14206_20879228_20879380	G14206	-0.465	A3S	rs33_C3.vs.rs33_F3	chr02:20878261-20883131(+)	Os02g0553500//Os02g0553600	LOC_Os02g34830//LOC_Os02g34840	NULL//NULL	NULL//NULL	Tetratricopeptide-like helical domain containing protein.//Similar to RNA polymerase II transcriptional coactivator KIWI.	tetratricopeptide repeat domain containing protein, expressed//RNA polymerase II transcriptional coactivator KIWI, putative, expressed
1199	G6854_31551853_31553053	G6854	-0.237	A3S	rs33_C3.vs.rs33_F3	chr01:31550655-31553053(+)	Os01g0752100	LOC_Os01g54850	NULL	NULL	Cyclin-like F-box domain containing protein.	OsFBX24 - F-box domain containing protein, expressed
1200	G54196_4897532_4899040	G54196	-0.245	A3S	rs33_C3.vs.rs33_F3	chr08:4897533-4900697(-)	Os08g0183900	LOC_Os08g08500	NULL	NULL	Similar to dihydroflavonol-4-reductase.	reductase, putative, expressed
1201	G16916_32960107_32960328	G16916	0.282	A3S	rs33_C3.vs.rs33_F3	chr02:32957419-32961390(+)	Os02g0778500	LOC_Os02g53810	NULL	NULL	Chalcone isomerase domain containing protein.	expressed protein
1202	G37729_19783385_19785084	G37729	0.344	A3S	rs33_C3.vs.rs33_F3	chr05:19780136-19786038(-)	Os05g0406100	LOC_Os05g33630	NULL	NULL	Hypothetical conserved gene.	inosine-uridine preferring nucleoside hydrolase family protein, putative, expressed
1203	G37729_19784709_19785100	G37729	0.366	A3S	rs33_C3.vs.rs33_F3	chr05:19780136-19786038(-)	Os05g0406100	LOC_Os05g33630	NULL	NULL	Hypothetical conserved gene.	inosine-uridine preferring nucleoside hydrolase family protein, putative, expressed
1204	G69952_2415502_2415998	G69952	0.212	A3S	rs33_C3.vs.rs33_F3	chr11:2413596-2417533(-)	Os11g0151500	LOC_Os11g05390	ENA1	EFFLUX TRANSPORTER OF NICOTIANAMINE 1	Major facilitator superfamily protein.	transporter, major facilitator family, putative, expressed
1205	G10032_1971377_1972819	G10032	0.101	A3S	rs33_C3.vs.rs33_F3	chr02:1967698-1972819(+)	Os02g0137100	LOC_Os02g04450	NULL	NULL	Similar to plant-specific domain TIGR01589 family protein.	plant-specific domain TIGR01589 family protein, putative, expressed
1206	G6073_28372814_28373673	G6073	0.244	A3S	rs33_C3.vs.rs33_F3	chr01:28370855-28374508(-)	Os01g0687700	LOC_Os01g49350	NULL	NULL	Protein of unknown function DUF292, eukaryotic domain containing protein.	DUF292 domain containing protein, expressed
1207	G13731_18539028_18539128	G13731	-0.399	A3S	rs33_C3.vs.rs33_F3	chr02:18537041-18540912(+)	Os02g0514500	LOC_Os02g31030	NULL	NULL	Similar to Glycerophosphoryl diester phosphodisterase (Fragment).	glycerophosphoryl diester phosphodiesterase family protein, putative, expressed
1208	G17786_637856_637925	G17786	-0.167	A3S	rs33_C3.vs.rs33_F3	chr03:632664-639459(+)	Os03g0110800//Os03g0110900	LOC_Os03g02010//LOC_Os03g02020	DRM2//NULL	DOMAINS REARRANGED METHYLTRANSFERASE 2//NULL	DNA methyltransferase, Vegetative and reproductive development//Dimeric alpha-beta barrel domain containing protein.	DNA methyltransferase protein, putative, expressed//stress responsive A/B Barrel domain containing protein, expressed
1209	G9031_41004309_41004849	G9031	0.312	A3S	rs33_C3.vs.rs33_F3	chr01:40999296-41004849(+)	Os01g0934500	NULL	NULL	NULL	Hypothetical gene.	NULL
1210	G38604_24016852_24016940	G38604	-0.505	A3S	rs33_C3.vs.rs33_F3	chr05:24014638-24026206(-)	Os05g0488600//Os05g0488800	LOC_Os05g40960//LOC_Os05g40980	NULL//NULL	NULL//NULL	Similar to Phosphate starvation regulator protein (Regulatory protein of P- starvation acclimation response Psr1).//Zinc finger, RING/FYVE/PHD-type domain containing protein.	Myb transcription factor, putative, expressed//zinc finger, C3HC4 type domain containing protein, expressed
1211	G13755_18817760_18818335	G13755	-0.682	A3S	rs33_C3.vs.rs33_F3	chr02:18817761-18821870(-)	Os02g0517900	LOC_Os02g31860	NULL	NULL	Aminotransferase-like, plant mobile domain domain containing protein.	expressed protein
1212	G11841_10388160_10388482	G11841	-0.658	A3S	rs33_C3.vs.rs33_F3	chr02:10386261-10390359(+)	Os02g0280700	LOC_Os02g17940	NULL	NULL	Similar to Iron/ascorbate-dependent oxidoreductase.	leucoanthocyanidin dioxygenase, putative, expressed
1213	G16134_29622609_29624464	G16134	0.132	A3S	rs33_C3.vs.rs33_F3	chr02:29618530-29624464(+)	Os02g0714500	LOC_Os02g48380	NULL	NULL	Similar to predicted protein.	expressed protein
1214	G17283_34481397_34481482	G17283	0.149	A3S	rs33_C3.vs.rs33_F3	chr02:34475749-34486095(+)	Os02g0807100	LOC_Os02g56320//LOC_Os02g56334	NULL	NULL	Hypothetical gene.	glycogen synthase 1, putative, expressed//OsWAK18b - OsWAK short gene, expressed
1215	G27459_7515143_7516575	G27459	0.2	A3S	rs33_C3.vs.rs33_F3	chr04:7503997-7517906(+)	Os04g0212200	LOC_Os04g13470	NULL	NULL	Similar to protein binding protein.	expressed protein
1216	G32219_30318084_30320348	G32219	0.242	A3S	rs33_C3.vs.rs33_F3	chr04:30317660-30321822(-)	Os04g0600900	LOC_Os04g51190	GRF3	GROWTH-REGULATING FACTOR 3	Transcriptional activator/repressor, Reguration of KNOX gene, Oskn2 (Regulator of meristem function)	growth-regulating factor, putative, expressed
1217	G18071_1990439_1991853	G18071	0.429	A3S	rs33_C3.vs.rs33_F3	chr03:1990440-1995983(-)	Os03g0135800	LOC_Os03g04320	NULL	NULL	Conserved hypothetical protein.	expressed protein
1218	G71868_11751417_11760541	G71868	0.184	A3S	rs33_C3.vs.rs33_F3	chr11:11743338-11761002(-)	Os11g0308432//Os11g0308600	LOC_Os11g20330	NULL//NULL	NULL//NULL	Hypothetical conserved gene.//Conserved hypothetical protein.	expressed protein
1219	G22323_20924969_20925515	G22323	0.323	A3S	rs33_C3.vs.rs33_F3	chr03:20923579-20925515(+)	Os03g0573750	LOC_Os03g37730	NULL	NULL	Conserved hypothetical protein.	expressed protein
1220	G28692_11881398_11881743	G28692	-0.372	A3S	rs33_C3.vs.rs33_F3	chr04:11869125-11887806(+)	Os04g0280200	LOC_Os04g21110	NULL	NULL	Hypothetical conserved gene.	phosphoribulokinase/Uridine kinase family protein, expressed
1221	G40222_235423_235506	G40222	0.485	A3S	rs33_C3.vs.rs33_F3	chr06:227701-244858(+)	Os06g0103600	LOC_Os06g01400	NULL	NULL	Hypothetical conserved gene.	glycyl-tRNA synthetase 2, chloroplast/mitochondrial precursor, putative, expressed
1222	G57488_20562018_20562491	G57488	0.871	A3S	rs33_C3.vs.rs33_F3	chr08:20559021-20566489(+)	Os08g0427500	LOC_Os08g33082	NULL	NULL	DNA repair protein Rad4 family protein.	DNA-repair protein complementing XP-C cells, putative, expressed
1223	G29649_18849138_18849275	G29649	0.225	A3S	rs33_C3.vs.rs33_F3	chr04:18846841-18850850(-)	Os04g0384200	LOC_Os04g31524	NULL	NULL	Conserved hypothetical protein.	expressed protein
1224	G29649_18849138_18849277	G29649	-0.351	A3S	rs33_C3.vs.rs33_F3	chr04:18846841-18850850(-)	Os04g0384200	LOC_Os04g31524	NULL	NULL	Conserved hypothetical protein.	expressed protein
1225	G18057_1832181_1832475	G18057	-0.152	A3S	rs33_C3.vs.rs33_F3	chr03:1831332-1833506(+)	Os03g0132200	LOC_Os03g04020	NULL	NULL	Expansin-like protein A.	expansin precursor, putative, expressed
1226	G18697_4534200_4534422	G18697	0.325	A3S	rs33_C3.vs.rs33_F3	chr03:4532726-4536625(+)	Os03g0186800	LOC_Os03g08770	NULL	NULL	Modifier of rudimentary, Modr family protein.	modifier of rudimentary protein, expressed
1227	G19104_6136130_6140448	G19104	0.812	A3S	rs33_C3.vs.rs33_F3	chr03:6131672-6142785(-)	Os03g0216700	LOC_Os03g11734	NULL	NULL	Citrate transporter, Efficient translocation of Fe	MATE efflux protein, putative, expressed
1228	G19104_6136130_6141073	G19104	0.809	A3S	rs33_C3.vs.rs33_F3	chr03:6131672-6142785(-)	Os03g0216700	LOC_Os03g11734	NULL	NULL	Citrate transporter, Efficient translocation of Fe	MATE efflux protein, putative, expressed
1229	G20260_11109773_11109907	G20260	-0.773	A3S	rs33_C3.vs.rs33_F3	chr03:11104554-11123626(+)	Os03g0311300	LOC_Os03g19760	NULL	NULL	NHL repeat domain containing protein.	HAD-superfamily hydrolase, subfamily IA, variant 3 containing protein, expressed
1230	G31394_26364539_26365377	G31394	0.176	A3S	rs33_C3.vs.rs33_F3	chr04:26363930-26368378(+)	Os04g0527400	LOC_Os04g44530	NULL	NULL	BRO1 domain containing protein.	expressed protein
1231	G20667_13283939_13284534	G20667	-0.464	A3S	rs33_C3.vs.rs33_F3	chr03:13283192-13284534(+)	Os03g0353400	LOC_Os03g23010	NULL	NULL	Similar to Early response to dehydration 15-like protein.	expressed protein
1232	G25950_908281_908425	G25950	-0.288	A3S	rs33_C3.vs.rs33_F3	chr04:906374-909965(+)	Os04g0115400	LOC_Os04g02500	NULL	NULL	D111/G-patch domain containing protein.	G-patch domain containing protein, expressed
1233	G24038_28961193_28961297	G24038	0.249	A3S	rs33_C3.vs.rs33_F3	chr03:28959045-28964466(+)	Os03g0715332//Os03g0715400	LOC_Os03g50730	NULL//NULL	NULL//NULL	Hypothetical conserved gene.//Membrane protein,Tapt1/CMV receptor domain containing protein.	transmembrane anterior posterior transformation 1, putative, expressed
1234	G31562_27359258_27359853	G31562	-0.234	A3S	rs33_C3.vs.rs33_F3	chr04:27358198-27361232(+)	Os04g0546400	LOC_Os04g46190	NULL	NULL	Similar to ubiquitin carboxyl-terminal hydrolase isozyme L3.	ubiquitin carboxyl-terminal hydrolase, family 1, putative, expressed
1235	G45115_23524829_23526719	G45115	0.38	A3S	rs33_C3.vs.rs33_F3	chr06:23521936-23526719(+)	Os06g0597250	LOC_Os06g39624	NULL	NULL	Similar to B protein.	transposon protein, putative, Pong sub-class, expressed
1236	G5242_24357642_24358181	G5242	0.229	A3S	rs33_C3.vs.rs33_F3	chr01:24354151-24360484(-)	Os01g0613900	LOC_Os01g42800	NULL	NULL	LPPG:FO 2-phospho-L-lactate transferase CofD/UPF0052 domain containing protein.	MEE18, putative, expressed
1237	G25374_34896319_34898086	G25374	0.174	A3S	rs33_C3.vs.rs33_F3	chr03:34896320-34900930(-)	Os03g0830900	LOC_Os03g61540	NULL	NULL	Lipase, class 3 family protein.	lipase class 3 family protein, putative, expressed
1238	G2866_12873348_12874264	G2866	0.22	A3S	rs33_C3.vs.rs33_F3	chr01:12870228-12874264(+)	Os01g0332100	LOC_Os01g22900	NULL	NULL	Similar to Invertase.	neutral/alkaline invertase, putative, expressed
1239	G75632_28996419_28997028	G75632	0.245	A3S	rs33_C3.vs.rs33_F3	chr11:28989431-29000913(-)	Os11g0708600	LOC_Os11g48090	NULL	NULL	Similar to ATP-dependent DNA helicase, RecQ family protein, expressed.	helicase conserved C-terminal domain containing protein, expressed
1240	G27752_8583735_8585133	G27752	0.291	A3S	rs33_C3.vs.rs33_F3	chr04:8578937-8586195(+)	Os04g0228000	LOC_Os04g15790	NULL	NULL	Peptidase A1 domain containing protein.	eukaryotic aspartyl protease domain containing protein, expressed
1241	G67380_14866836_14869944	G67380	0.174	A3S	rs33_C3.vs.rs33_F3	chr10:14866837-14872627(-)	Os10g0421500	LOC_Os10g28570	NULL	NULL	Similar to cDNA clone:J033095I19, full insert sequence.	expressed protein
1242	G67380_14866836_14870941	G67380	0.453	A3S	rs33_C3.vs.rs33_F3	chr10:14866837-14872627(-)	Os10g0421500	LOC_Os10g28570	NULL	NULL	Similar to cDNA clone:J033095I19, full insert sequence.	expressed protein
1243	G31209_25858652_25858712	G31209	0.134	A3S	rs33_C3.vs.rs33_F3	chr04:25855652-25860033(-)	Os04g0517300	LOC_Os04g43690	NULL	NULL	Protein of unknown function DUF647 family protein.	DUF647 domain containing protein, putative, expressed
1244	G51534_22653159_22653497	G51534	0.383	A3S	rs33_C3.vs.rs33_F3	chr07:22647417-22654350(-)	Os07g0564800	LOC_Os07g37760	NULL	NULL	Protein of unknown function DUF707 family protein.	lysine ketoglutarate reductase trans-splicing related 1, putative, expressed
1245	G73533_20033508_20034161	G73533	-0.128	A3S	rs33_C3.vs.rs33_F3	chr11:20029649-20034675(-)	Os11g0544800	LOC_Os11g34210	GATB	GLUTAMYL-TRNA(GLN) AMIDOTRANSFERASE B SUBUNIT	Glutamyl-tRNA(Gln) amidotransferase subunit B, Primary root development	aspartyl/glutamyl-tRNA amidotransferase subunit B, putative, expressed
1246	G73683_20067940_20068141	G73683	0.136	A3S	rs33_C3.vs.rs33_F3	chr11:20063373-20074731(+)	Os11g0545300	LOC_Os11g34270	NULL	NULL	Hypothetical gene.	ubiquitin carboxyl-terminal hydrolase domain containing protein, expressed
1247	G73826_21284856_21288881	G73826	0.429	A3S	rs33_C3.vs.rs33_F3	chr11:21284755-21289721(-)	Os11g0569800	LOC_Os11g36190	NULL	NULL	Protein kinase, catalytic domain domain containing protein.	receptor kinase, putative, expressed
1248	G74748_25149165_25149415	G74748	0.109	A3S	rs33_C3.vs.rs33_F3	chr11:25148703-25153456(-)	Os11g0636900	LOC_Os11g41820	NULL	NULL	Nucleotide-binding, alpha-beta plait domain containing protein.	RNA recognition motif containing protein, expressed
1249	G75845_1443441_1445098	G75845	0.861	A3S	rs33_C3.vs.rs33_F3	chr12:1436996-1445098(+)	Os12g0129700	LOC_Os12g03594	NULL	NULL	Cyclin-like F-box domain containing protein.	OsFBX437 - F-box domain containing protein, expressed
1250	G25367_34921689_34921935	G25367	-0.274	A3S	rs33_C3.vs.rs33_F3	chr03:34918614-34922707(+)	Os03g0831300	LOC_Os03g61580	NULL	NULL	Protein of unknown function DUF789 family protein.	expressed protein
1251	G52205_25571050_25571559	G52205	0.47	A3S	rs33_C3.vs.rs33_F3	chr07:25569075-25572699(+)	Os07g0619200	LOC_Os07g42714	NULL	NULL	Similar to EF hand family protein.	expressed protein
1252	G76597_4471033_4471104	G76597	-0.295	A3S	rs33_C3.vs.rs33_F3	chr12:4469467-4476021(+)	Os12g0188900	LOC_Os12g08740	NULL	NULL	Exonuclease domain containing protein.	exonuclease, putative, expressed
1253	G33925_1831362_1831858	G33925	0.23	A3S	rs33_C3.vs.rs33_F3	chr05:1830399-1833453(-)	Os05g0131100	LOC_Os05g04070	NULL	NULL	Conserved hypothetical protein.	expressed protein
1254	G80153_22284043_22284151	G80153	0.219	A3S	rs33_C3.vs.rs33_F3	chr12:22282502-22285439(-)	Os12g0550600	NULL	NULL	NULL	Hypothetical protein.	NULL
1255	G80177_22639216_22639324	G80177	0.435	A3S	rs33_C3.vs.rs33_F3	chr12:22635834-22640237(+)	Os12g0556300	LOC_Os12g36920	NULL	NULL	Calmodulin binding protein-like family protein.	calmodulin binding protein, putative, expressed
1256	G80675_24247336_24247511	G80675	0.241	A3S	rs33_C3.vs.rs33_F3	chr12:24246024-24252367(+)	Os12g0583900	LOC_Os12g39420	NULL	NULL	Similar to PDE135 (PIGMENT DEFECTIVE EMBRYO 135)%3B transmembrane transporter.	nucleobase-ascorbate transporter, putative, expressed
1257	G9813_1091785_1093003	G9813	0.185	A3S	rs33_C3.vs.rs33_F3	chr02:1090312-1095993(-)	Os02g0121000	LOC_Os02g02860	NULL	NULL	Similar to Glutamyl-tRNA synthetase (EC 6.1.1.17) (Glutamate--tRNA ligase) (GluRS).	glutamyl-tRNA synthetase, putative, expressed
1258	G5331_25018860_25020357	G5331	0.319	A3S	rs33_C3.vs.rs33_F3	chr01:25018861-25021608(-)	Os01g0626500	NULL	NULL	NULL	Conserved hypothetical protein.	NULL
1259	G63413_20002709_20002800	G63413	0.52	A3S	rs33_C3.vs.rs33_F3	chr09:20001090-20006778(+)	Os09g0513800	LOC_Os09g33876	NULL	NULL	Similar to H0425E08.1 protein.	expressed protein
1260	G69351_197091_199479	G69351	-0.755	A3S	rs33_C3.vs.rs33_F3	chr11:194176-199479(+)	Os11g0104300//Os11g0104350	LOC_Os11g01330	D53//NULL	DWARF KYUSHU 3//NULL	Clp, N-terminal domain containing protein.//Hypothetical conserved gene.	expressed protein
1261	G20499_12515611_12517232	G20499	-0.262	A3S	rs33_C3.vs.rs33_F3	chr03:12515612-12519962(-)	Os03g0337200	NULL	NULL	NULL	Non-protein coding transcript.	NULL
1262	G20499_12515611_12517534	G20499	-0.278	A3S	rs33_C3.vs.rs33_F3	chr03:12515612-12519962(-)	Os03g0337200	NULL	NULL	NULL	Non-protein coding transcript.	NULL
1263	G3388_15472542_15473180	G3388	0.314	A3S	rs33_C3.vs.rs33_F3	chr01:15472543-15478610(-)	Os01g0375100	LOC_Os01g27740	NULL	NULL	Similar to DnAJ-like protein slr0093.	dnaJ domain containing protein, expressed
1264	G25430_35147240_35149161	G25430	0.167	A3S	rs33_C3.vs.rs33_F3	chr03:35147241-35149805(-)	Os03g0836500	LOC_Os03g62030	NULL	NULL	Conserved hypothetical protein.	expressed protein
1265	G58335_24818307_24820188	G58335	0.147	A3S	rs33_C3.vs.rs33_F3	chr08:24818308-24820452(-)	Os08g0502400	LOC_Os08g39270	FLA5	FASCICLIN-LIKE ARABINOGALACTAN PROTEIN 5	FAS1 domain domain containing protein.	fasciclin domain containing protein, expressed
1266	G21072_15332147_15333075	G21072	0.165	A3S	rs33_C3.vs.rs33_F3	chr03:15329520-15334903(+)	Os03g0386000	LOC_Os03g26870	SRWD5	SALT RESPONSIVE WD40 PROTEIN 5	WD40 subfamily protein, Salt stress	WD-40 repeat family protein, putative, expressed
1267	G1120_4543866_4544621	G1120	-0.49	A3S	rs33_C3.vs.rs33_F3	chr01:4542212-4547023(+)	Os01g0185500	LOC_Os01g09030	NULL	NULL	Protein of unknown function DUF1637 domain containing protein.	2-aminoethanethiol dioxygenase, putative, expressed
1268	G10192_2624506_2625520	G10192	0.252	A3S	rs33_C3.vs.rs33_F3	chr02:2620165-2626310(+)	Os02g0147800	LOC_Os02g05450	NULL	NULL	Similar to Homeo protein (Fragment).	Homeobox domain containing protein, expressed
1269	G10192_2624888_2625520	G10192	0.494	A3S	rs33_C3.vs.rs33_F3	chr02:2620165-2626310(+)	Os02g0147800	LOC_Os02g05450	NULL	NULL	Similar to Homeo protein (Fragment).	Homeobox domain containing protein, expressed
1270	G50546_17779271_17780505	G50546	0.171	A3S	rs33_C3.vs.rs33_F3	chr07:17777522-17780505(+)	Os07g0484700	LOC_Os07g30130	NULL	NULL	Myb transcription factor domain containing protein.	MYB family transcription factor, putative, expressed
1271	G50546_17779802_17780505	G50546	0.155	A3S	rs33_C3.vs.rs33_F3	chr07:17777522-17780505(+)	Os07g0484700	LOC_Os07g30130	NULL	NULL	Myb transcription factor domain containing protein.	MYB family transcription factor, putative, expressed
1272	G50546_17779613_17780505	G50546	-0.367	A3S	rs33_C3.vs.rs33_F3	chr07:17777522-17780505(+)	Os07g0484700	LOC_Os07g30130	NULL	NULL	Myb transcription factor domain containing protein.	MYB family transcription factor, putative, expressed
1273	G52879_28269211_28269417	G52879	0.378	A3S	rs33_C3.vs.rs33_F3	chr07:28258401-28271320(+)	Os07g0669000	LOC_Os07g47280//LOC_Os07g47284	NULL	NULL	Similar to Catalytic subunit of polymerase zeta.	DNA polymerase zeta catalytic subunit, putative, expressed//DNA polymerase zeta catalytic subunit, putative, expressed
1274	G11485_8360565_8361219	G11485	0.664	A3S	rs33_C3.vs.rs33_F3	chr02:8358769-8362960(+)	Os02g0247800	LOC_Os02g14980	NULL	NULL	Similar to calcium ion binding protein.	calcium-binding EF hand family protein, putative, expressed
1275	G73748_20755289_20758300	G73748	-0.616	A3S	rs33_C3.vs.rs33_F3	chr11:20754816-20759370(+)	Os11g0558500	LOC_Os11g35420//LOC_Os11g35425	NULL	NULL	Hypothetical protein.	expressed protein//expressed protein
1276	G24382_30760003_30760383	G24382	-0.114	A5S	rs33_C3.vs.rs33_F3	chr03:30760004-30763963(+)	Os03g0747800	LOC_Os03g53650	RCS3	CYSTEINE SYNTHASE 3	Cysteine synthase (EC 2.5.1.47) (O-acetylserine sulfhydrylase) (O- acetylserine (Thiol)-lyase) (CSase) (OAS-TL).	cysteine synthase, putative, expressed
1277	G68952_21709626_21711059	G68952	-0.627	A5S	rs33_C3.vs.rs33_F3	chr10:21706700-21711059(-)	Os10g0553300	LOC_Os10g40555//LOC_Os10g40550	TPP2	TREHALOSE-6-PHOSPHATE PHOSHPHATASE 2	Similar to Trehalose-6-phosphate phosphatase.	expressed protein//CPuORF23 - conserved peptide uORF-containing transcript, expressed
1278	G68863_21371345_21371845	G68863	0.146	A5S	rs33_C3.vs.rs33_F3	chr10:21368384-21373449(+)	Os10g0546600	LOC_Os10g39930	CYP97C2	P-450 97C2	Similar to Chloroplast carotenoid epsilon-ring hydroxylase.	cytochrome P450 97B2, putative, expressed
1279	G65757_7577705_7578562	G65757	0.702	A5S	rs33_C3.vs.rs33_F3	chr10:7574036-7579887(+)	Os10g0206800	LOC_Os10g13940	NULL	NULL	Similar to predicted protein.	MATE efflux protein, putative, expressed
1280	G67115_13039131_13040650	G67115	0.129	A5S	rs33_C3.vs.rs33_F3	chr10:13035258-13040650(-)	Os10g0391500	NULL	NULL	NULL	Conserved hypothetical protein.	NULL
1281	G67115_13039322_13040650	G67115	0.126	A5S	rs33_C3.vs.rs33_F3	chr10:13035258-13040650(-)	Os10g0391500	NULL	NULL	NULL	Conserved hypothetical protein.	NULL
1282	G61708_11812811_11813017	G61708	0.21	A5S	rs33_C3.vs.rs33_F3	chr09:11805571-11815537(+)	Os09g0361400//Os09g0361500	LOC_Os09g19734	NULL//NULL	NULL//NULL	Similar to Mitochondrial outer membrane protein porin.//Isochorismate synthase domain containing protein.	isochorismate synthase 1, chloroplast precursor, putative, expressed
1283	G58781_26687986_26690661	G58781	0.923	A5S	rs33_C3.vs.rs33_F3	chr08:26687987-26694107(+)	Os08g0534900	LOC_Os08g42268	NULL	NULL	Armadillo-type fold domain containing protein.	expressed protein
1284	G40544_1888612_1889844	G40544	0.423	A5S	rs33_C3.vs.rs33_F3	chr06:1880536-1891125(+)	Os06g0135000	LOC_Os06g04399	NULL	NULL	Similar to Hypersensitive-induced reaction protein 4.	hypersensitive-induced reaction protein 4, putative, expressed
1285	G56130_13948175_13949511	G56130	0.323	A5S	rs33_C3.vs.rs33_F3	chr08:13943831-13950966(+)	Os08g0320300	LOC_Os08g23140	NULL	NULL	Conserved hypothetical protein.	expressed protein
1286	G64218_22923533_22924424	G64218	0.387	A5S	rs33_C3.vs.rs33_F3	chr09:22917615-22925659(+)	Os09g0573000	LOC_Os09g39970	NULL	NULL	Pentatricopeptide repeat domain containing protein.	expressed protein
1287	G64218_22923533_22924531	G64218	0.54	A5S	rs33_C3.vs.rs33_F3	chr09:22917615-22925659(+)	Os09g0573000	LOC_Os09g39970	NULL	NULL	Pentatricopeptide repeat domain containing protein.	expressed protein
1288	G52134_25045255_25046790	G52134	0.419	A5S	rs33_C3.vs.rs33_F3	chr07:25045256-25051844(+)	Os07g0608900	LOC_Os07g41810	NULL	NULL	Similar to cDNA clone:001-031-A11, full insert sequence (Fragment).	stress responsive A/B Barrel domain containing protein, expressed
1289	G51140_20809936_20810471	G51140	0.101	A5S	rs33_C3.vs.rs33_F3	chr07:20808033-20812544(-)	Os07g0531600	LOC_Os07g34730	NULL	NULL	Phospholipid/glycerol acyltransferase domain containing protein.	acyltransferase, putative, expressed
1290	G26684_4383226_4384647	G26684	0.367	A5S	rs33_C3.vs.rs33_F3	chr04:4382052-4385913(+)	Os04g0164300	NULL	NULL	NULL	Ribosomal protein S12/S23 domain containing protein.	NULL
1291	G43811_16992179_16994437	G43811	0.149	A5S	rs33_C3.vs.rs33_F3	chr06:16991720-16995018(-)	Os06g0491800	LOC_Os06g29630	NULL	NULL	HAT dimerisation domain containing protein.	transposon protein, putative, unclassified, expressed
1292	G43687_16438690_16439427	G43687	0.455	A5S	rs33_C3.vs.rs33_F3	chr06:16436859-16444414(-)	Os06g0483500	LOC_Os06g28840	NULL	NULL	Similar to H0124B04.15 protein.	expressed protein
1293	G46443_29414895_29415061	G46443	-1	A5S	rs33_C3.vs.rs33_F3	chr06:29413392-29419000(+)	Os06g0699700	LOC_Os06g48620	NULL	NULL	Similar to Aminodeoxychorismate synthase/glutamine amidotransferase.	4-amino-4-deoxychorismate synthase, putative, expressed
1294	G39287_26702085_26702206	G39287	0.749	A5S	rs33_C3.vs.rs33_F3	chr05:26685979-26705160(+)	Os05g0537200//Os05g0537300	LOC_Os05g46030	NULL//NULL	NULL//NULL	Similar to Myosin XI (Fragment).//Similar to Unconventional myosin heavy chain.	myosin head family protein, expressed
1295	G15689_27548398_27550652	G15689	-0.159	A5S	rs33_C3.vs.rs33_F3	chr02:27548399-27551592(+)	Os02g0675800	LOC_Os02g45320	NULL	NULL	Cyclin-like F-box domain containing protein.	OsFBX58 - F-box domain containing protein, expressed
1296	G37436_18769930_18770544	G37436	0.373	A5S	rs33_C3.vs.rs33_F3	chr05:18769003-18772114(-)	Os05g0387900	LOC_Os05g32190	NULL	NULL	Similar to Protein N-terminal glutamine amidohydrolase.	tungus CG8253-PA, putative, expressed
1297	G37436_18770199_18770544	G37436	0.181	A5S	rs33_C3.vs.rs33_F3	chr05:18769003-18772114(-)	Os05g0387900	LOC_Os05g32190	NULL	NULL	Similar to Protein N-terminal glutamine amidohydrolase.	tungus CG8253-PA, putative, expressed
1298	G36067_11654665_11655306	G36067	0.246	A5S	rs33_C3.vs.rs33_F3	chr05:11647790-11656591(-)	Os05g0279300	LOC_Os05g19954	NULL	NULL	Similar to tRNA pseudouridine synthase A (EC 5.4.99.12) (tRNA-uridine isomerase I) (tRNA pseudouridylate synthase I).	tRNA pseudouridine synthase family protein, putative, expressed
1299	G34836_6199997_6200772	G34836	0.229	A5S	rs33_C3.vs.rs33_F3	chr05:6197383-6200860(-)	NULL	LOC_Os05g11064	NULL	NULL	NULL	expressed protein
1300	G53160_29580854_29581102	G53160	0.117	A5S	rs33_C3.vs.rs33_F3	chr07:29579627-29583226(-)	Os07g0694600	LOC_Os07g49390	NULL	NULL	Prephenate dehydratase domain containing protein.	P-protein, putative, expressed
1301	G49853_14521328_14521561	G49853	-0.195	A5S	rs33_C3.vs.rs33_F3	chr07:14520096-14524715(-)	Os07g0434700	LOC_Os07g25410	NULL	NULL	Peptidase M24 family protein.	peptidase, M24 family protein, putative, expressed
1302	G33005_33432817_33435405	G33005	0.305	A5S	rs33_C3.vs.rs33_F3	chr04:33429077-33436239(+)	Os04g0655600	LOC_Os04g56140	NULL	NULL	Similar to OSIGBa0147J19.13 protein.	expressed protein
1303	G8934_40669383_40671874	G8934	0.562	A5S	rs33_C3.vs.rs33_F3	chr01:40668623-40671874(-)	Os01g0927300	LOC_Os01g70240	NULL	NULL	Heavy metal transport/detoxification protein domain containing protein.	expressed protein
1304	G52439_26642826_26643438	G52439	0.105	A5S	rs33_C3.vs.rs33_F3	chr07:26640627-26645539(+)	Os07g0640200	LOC_Os07g44660	NULL	NULL	Carbohydrate kinase, FGGY family protein.	FGGY family of carbohydrate kinases, putative, expressed
1305	G41339_5210989_5211485	G41339	0.277	A5S	rs33_C3.vs.rs33_F3	chr06:5208681-5212330(-)	Os06g0203200	LOC_Os06g10170	NULL	NULL	Hypothetical conserved gene.	flavin-containing monooxygenase family protein, putative, expressed
1306	G30792_24115972_24116259	G30792	-0.325	A5S	rs33_C3.vs.rs33_F3	chr04:24115918-24118216(+)	Os04g0482300	LOC_Os04g40630	NULL	NULL	Kelch related domain containing protein.	BTBZ4 - Bric-a-Brac, Tramtrack, Broad Complex BTB domain with TAZ zinc finger and Calmodulin-binding domains, expressed
1307	G7443_33791015_33792417	G7443	0.265	A5S	rs33_C3.vs.rs33_F3	chr01:33782471-33794100(+)	Os01g0797900//Os01g0798100	LOC_Os01g58444//LOC_Os01g58459	NULL//NULL	NULL//NULL	Hypothetical protein.//Conserved hypothetical protein.	expressed protein//expressed protein
1308	G17960_1329467_1330122	G17960	0.253	A5S	rs33_C3.vs.rs33_F3	chr03:1327397-1331699(+)	Os03g0123300	LOC_Os03g03150	NULL	NULL	Similar to Cell cycle switch protein CCS52A.	WD repeat-containing protein, putative, expressed
1309	G72919_17011072_17014234	G72919	0.315	A5S	rs33_C3.vs.rs33_F3	chr11:17010311-17016182(+)	Os11g0483600	LOC_Os11g29340	NULL	NULL	DNA-binding SAP domain containing protein.	SAP domain containing protein, expressed
1310	G25199_34200653_34201347	G25199	0.489	A5S	rs33_C3.vs.rs33_F3	chr03:34198058-34201889(-)	Os03g0816000	LOC_Os03g60140	NULL	NULL	Hypothetical conserved gene.	U-box domain-containing protein, putative, expressed
1311	G4426_19874747_19875513	G4426	-0.89	A5S	rs33_C3.vs.rs33_F3	chr01:19874748-19886606(+)	Os01g0540800//Os01g0541000	LOC_Os01g35930	NULL//NULL	NULL//NULL	Conserved hypothetical protein.//Transcriptional factor B3 family protein.	retrotransposon protein, putative, unclassified, expressed
1312	G37848_20627498_20627809	G37848	0.134	A5S	rs33_C3.vs.rs33_F3	chr05:20620921-20628365(+)	Os05g0420500	LOC_Os05g34760	NULL	NULL	Conserved hypothetical protein.	expressed protein
1313	G11068_6276267_6277303	G11068	0.788	A5S	rs33_C3.vs.rs33_F3	chr02:6276060-6298085(+)	NULL	LOC_Os02g12100	NULL	NULL	NULL	expressed protein
1314	G11068_6276267_6277478	G11068	0.819	A5S	rs33_C3.vs.rs33_F3	chr02:6276060-6298085(+)	NULL	LOC_Os02g12100	NULL	NULL	NULL	expressed protein
1315	G15420_25951153_25954627	G15420	0.861	A5S	rs33_C3.vs.rs33_F3	chr02:25946307-25955348(-)	Os02g0644700	LOC_Os02g43090	NULL	NULL	Similar to Acyl-ACP thioesterase (Fragment).	myristoyl-acyl carrier protein thioesterase, chloroplast precursor, putative, expressed
1316	G15420_25951811_25954627	G15420	0.925	A5S	rs33_C3.vs.rs33_F3	chr02:25946307-25955348(-)	Os02g0644700	LOC_Os02g43090	NULL	NULL	Similar to Acyl-ACP thioesterase (Fragment).	myristoyl-acyl carrier protein thioesterase, chloroplast precursor, putative, expressed
1317	G15420_25951831_25954627	G15420	0.917	A5S	rs33_C3.vs.rs33_F3	chr02:25946307-25955348(-)	Os02g0644700	LOC_Os02g43090	NULL	NULL	Similar to Acyl-ACP thioesterase (Fragment).	myristoyl-acyl carrier protein thioesterase, chloroplast precursor, putative, expressed
1318	G30139_21382497_21384244	G30139	0.712	A5S	rs33_C3.vs.rs33_F3	chr04:21380985-21385639(+)	Os04g0431200	LOC_Os04g35190	NULL	NULL	Similar to OSIGBa0160I14.7 protein.	OsFBX133 - F-box domain containing protein, expressed
1319	G77555_8678216_8679479	G77555	0.537	A5S	rs33_C3.vs.rs33_F3	chr12:8669833-8679483(-)	Os12g0254400//Os12g0254601	LOC_Os12g15222	NULL//NULL	NULL//NULL	Hypothetical protein.//Hypothetical gene.	expressed protein
1320	G133_446735_447469	G133	-0.104	A5S	rs33_C3.vs.rs33_F3	chr01:436126-450199(+)	Os01g0108200	LOC_Os01g01830	NULL	NULL	Similar to Prolyl endopeptidase (EC 3.4.21.26) (Post-proline cleaving enzyme) (PE).	OsPOP1 - Putative Prolyl Oligopeptidase homologue, expressed
1321	G55767_11986054_11986166	G55767	0.343	A5S	rs33_C3.vs.rs33_F3	chr08:11984652-11989799(-)	Os08g0296900	LOC_Os08g20020	NULL	NULL	Similar to Heat shock protein 70.	octicosapeptide/Phox/Bem1p, putative, expressed
1322	G97_141935_143431	G97	0.262	A5S	rs33_C3.vs.rs33_F3	chr01:141936-145387(+)	Os01g0102500	LOC_Os01g01295	NULL	NULL	Conserved hypothetical protein.	expressed protein
1323	G10204_2660982_2662114	G10204	0.342	A5S	rs33_C3.vs.rs33_F3	chr02:2659651-2663068(+)	Os02g0148400	LOC_Os02g05500	NULL	NULL	Similar to pyridoxamine 5-phosphate oxidase family protein.	pyridoxamine 5-phosphate oxidase family protein, putative, expressed
1324	G9385_42340124_42342047	G9385	0.565	A5S	rs33_C3.vs.rs33_F3	chr01:42336217-42349399(-)	Os01g0960400	LOC_Os01g72990	NULL	NULL	Similar to Leucine-rich repeat transmembrane protein kinase.	expressed protein
1325	G33651_801086_801631	G33651	-0.202	A5S	rs33_C3.vs.rs33_F3	chr05:801087-803464(+)	Os05g0114700	LOC_Os05g02420	NULL	NULL	Myb-type HTH DNA-binding domain domain containing protein.	expressed protein
1326	G66942_12756488_12756797	G66942	0.156	A5S	rs33_C3.vs.rs33_F3	chr10:12755398-12759586(-)	Os10g0387000	LOC_Os10g24810	NULL	NULL	Similar to Choline phosphate cytidylyltransferase-like protein (Fragment).	cytidylyltransferase domain containing protein, expressed
1327	G55648_11449358_11450931	G55648	-0.928	A5S	rs33_C3.vs.rs33_F3	chr08:11442241-11453895(-)	Os08g0288200	LOC_Os08g19140	NULL	NULL	Adenylate kinase family protein.	adenylate kinase family protein, putative, expressed
1328	G19034_6085979_6086894	G19034	-0.276	A5S	rs33_C3.vs.rs33_F3	chr03:6085639-6089205(+)	Os03g0215800	LOC_Os03g11660	NULL	NULL	Pyridoxal phosphate-dependent enzyme, beta subunit domain containing protein.	cysteine synthase, putative, expressed
1329	G10043_2083428_2085271	G10043	-0.482	A5S	rs33_C3.vs.rs33_F3	chr02:2082474-2085271(-)	Os02g0139100	LOC_Os02g04650	NULL	NULL	Activator of Hsp90 ATPase, N-terminal domain containing protein.	activator of 90 kDa heat shock protein ATPase homolog, putative, expressed
1330	G4391_20196665_20198302	G4391	0.23	A5S	rs33_C3.vs.rs33_F3	chr01:20192015-20202156(+)	Os01g0544450	LOC_Os01g36390	MCM4	MINI-CHROMOSOME MAINTENANCE PROTEIN 4	Similar to DNA replication licensing factor mcm4.	MCM4 - Putative minichromosome maintenance MCM complex subunit 4, expressed
1331	G13089_15445421_15446174	G13089	-0.555	A5S	rs33_C3.vs.rs33_F3	chr02:15441175-15446187(-)	Os02g0461100	LOC_Os02g26294	NULL	NULL	Conserved hypothetical protein.	expressed protein
1332	G58779_26452951_26453434	G58779	-0.162	A5S	rs33_C3.vs.rs33_F3	chr08:26450865-26462545(-)	Os08g0531200	LOC_Os08g41900	NULL	NULL	WD40 repeat domain containing protein.	expressed protein
1333	G56603_15757229_15757681	G56603	0.311	A5S	rs33_C3.vs.rs33_F3	chr08:15754635-15758677(-)	Os08g0347200	LOC_Os08g25864	NULL	NULL	Conserved hypothetical protein.	expressed protein
1334	G28340_12035629_12037892	G28340	0.671	A5S	rs33_C3.vs.rs33_F3	chr04:12032256-12037970(-)	Os04g0282000	NULL	NULL	NULL	Hypothetical conserved gene.	NULL
1335	G1610_6905930_6906680	G1610	0.492	A5S	rs33_C3.vs.rs33_F3	chr01:6897557-6909594(+)	Os01g0225200//Os01g0225300	LOC_Os01g12540//LOC_Os01g12550	NULL//NULL	NULL//NULL	Similar to predicted protein.//Conserved hypothetical protein.	GTPase of unknown function domain containing protein, putative, expressed//expressed protein
1336	G51466_22312660_22313211	G51466	-0.134	A5S	rs33_C3.vs.rs33_F3	chr07:22308982-22313591(-)	Os07g0558300	LOC_Os07g37230	NULL	NULL	Inositol monophosphatase family protein.	inositol-1-monophosphatase, putative, expressed
1337	G4340_20041629_20043633	G4340	0.3	A5S	rs33_C3.vs.rs33_F3	chr01:20041617-20044750(+)	Os01g0543000	LOC_Os01g36229	NULL	NULL	Hypothetical gene.	expressed protein
1338	G16896_32885344_32885575	G16896	0.302	A5S	rs33_C3.vs.rs33_F3	chr02:32882436-32889742(+)	Os02g0777400	LOC_Os02g53720	RLCK85	RECEPTOR-LIKE CYTOPLASMIC KINASE 85	Similar to ER (ERECTA)%3B transmembrane receptor protein kinase.	phytosulfokine receptor precursor, putative, expressed
1339	G35108_7061990_7063611	G35108	0.305	A5S	rs33_C3.vs.rs33_F3	chr05:7061991-7069261(+)	Os05g0214100	LOC_Os05g12300	NULL	NULL	Conserved hypothetical protein.	expressed protein
1340	G30956_24934608_24935191	G30956	0.266	A5S	rs33_C3.vs.rs33_F3	chr04:24932077-24936078(+)	Os04g0498800	LOC_Os04g42110	NULL	NULL	Similar to Cell division control protein 48 homolog B (AtCDC48b).	cell division control protein 48 homolog B, putative, expressed
1341	G40796_2903906_2906442	G40796	0.229	A5S	rs33_C3.vs.rs33_F3	chr06:2902268-2907996(+)	Os06g0156900	LOC_Os06g06280	NULL	NULL	Glycosyl transferase, family 31 protein.	galactosyltransferase family protein, putative, expressed
1342	G69424_440999_441421	G69424	-0.575	A5S	rs33_C3.vs.rs33_F3	chr11:438688-445289(+)	Os11g0109500	LOC_Os11g01830	NULL	NULL	Staphylococcal nuclease (SNase-like), OB-fold domain containing protein.	staphylococcal nuclease homologue, putative, expressed
1343	G55289_9478448_9480613	G55289	0.178	A5S	rs33_C3.vs.rs33_F3	chr08:9476900-9482623(-)	Os08g0255500//Os08g0255380	LOC_Os08g15590//LOC_Os08g15600	NULL//NULL	NULL//NULL	Similar to BRASSINOSTEROID INSENSITIVE 1-associated receptor kinase 1.//NULL	Leucine rich repeat N-terminal domain containing protein, putative, expressed//stomatin-like protein 2, putative, expressed
1344	G16781_32278834_32280010	G16781	0.281	A5S	rs33_C3.vs.rs33_F3	chr02:32276591-32281653(-)	Os02g0766700	LOC_Os02g52780	BZIP23	b-ZIP TRANSCRIPTION FACTOR 23	Similar to Abscisic acid responsive elements-binding factor (ABA-responsive element binding protein 2) (AREB2).	bZIP transcription factor, putative, expressed
1345	G41400_5423331_5424486	G41400	-0.437	A5S	rs33_C3.vs.rs33_F3	chr06:5420841-5427383(+)	Os06g0207000	LOC_Os06g10520	NULL	NULL	Fumble domain containing protein.	pantothenate kinase, putative, expressed
1346	G2706_11962848_11963616	G2706	0.351	A5S	rs33_C3.vs.rs33_F3	chr01:11958709-11965883(+)	Os01g0316600//Os01g0316550	LOC_Os01g21420	NULL//NULL	NULL//NULL	Similar to pre-mRNA-splicing factor SF2.//NULL	pre-mRNA-splicing factor SF2, putative, expressed
1347	G51546_22690273_22691637	G51546	0.102	A5S	rs33_C3.vs.rs33_F3	chr07:22688900-22694492(+)	Os07g0565600	LOC_Os07g37830	NULL	NULL	Similar to Peptidyl-prolyl cis-trans isomerase TLP38, chloroplast precursor (EC 5.2.1.8) (PPIase) (Rotamase) (Thylakoid lumen PPIase of 38 kDa) (p38).	peptidyl-prolyl cis-trans isomerase CYP37, chloroplast precursor, putative, expressed
1348	G39501_27714320_27715188	G39501	0.15	A5S	rs33_C3.vs.rs33_F3	chr05:27712350-27717899(+)	Os05g0557200	LOC_Os05g48340	NULL	NULL	Armadillo-type fold domain containing protein.	proteasome-related, putative, expressed
1349	G54999_8303869_8304353	G54999	-0.79	A5S	rs33_C3.vs.rs33_F3	chr08:8303754-8312397(+)	Os08g0236700//Os08g0236866//Os08g0236900	LOC_Os08g13880//LOC_Os08g13890//LOC_Os08g13905//LOC_Os08g13910	NULL//NULL//NULL	NULL//NULL//NULL	Similar to Exonuclease.//Hypothetical conserved gene.//Conserved hypothetical protein.	expressed protein//exonuclease, putative, expressed//expressed protein//expressed protein
1350	G69272_23114697_23115651	G69272	-0.252	A5S	rs33_C3.vs.rs33_F3	chr10:23114698-23117754(+)	Os10g0579600	LOC_Os10g42870	NULL	NULL	TGF-beta receptor, type I/II extracellular region family protein.	peptide transporter PTR2, putative, expressed
1351	G21427_16698247_16699387	G21427	0.135	A5S	rs33_C3.vs.rs33_F3	chr03:16695922-16704617(-)	Os03g0407000	LOC_Os03g29350	NULL	NULL	von Willebrand factor, type A domain containing protein.	von Willebrand factor type A domain containing protein, expressed
1352	G1625_6895102_6895344	G1625	0.133	A5S	rs33_C3.vs.rs33_F3	chr01:6889351-6896414(+)	Os01g0225100	LOC_Os01g12530	NULL	NULL	Conserved hypothetical protein.	smr domain containing protein, expressed
1353	G46242_28802097_28805752	G46242	-0.407	A5S	rs33_C3.vs.rs33_F3	chr06:28802098-28806588(+)	Os06g0690900	LOC_Os06g47570	NULL	NULL	Pentatricopeptide repeat domain containing protein.	PPR repeat containing protein, expressed
1354	G46506_29838949_29839167	G46506	-0.186	A5S	rs33_C3.vs.rs33_F3	chr06:29838169-29841692(+)	Os06g0706400//Os06g0706500	LOC_Os06g49250	NULL//NULL	NULL//NULL	PTR/NRT1 (peptide transporter/nitrate transporter 1) family protein, Nitrogen utilization efficiency, growth and grain yield//Hypothetical conserved gene.	peptide transporter PTR2, putative, expressed
1355	G14264_21113025_21114043	G14264	0.548	A5S	rs33_C3.vs.rs33_F3	chr02:21110683-21116631(+)	Os02g0557500	LOC_Os02g35150	C3H16	ZINC FINGER CCCH DOMAIN-CONTAINING PROTEIN 16	Zinc finger, CCCH-type domain containing protein.	splicing factor U2AF, putative, expressed
1356	G50952_19773363_19774504	G50952	-0.299	A5S	rs33_C3.vs.rs33_F3	chr07:19769005-19774504(-)	Os07g0515100	LOC_Os07g33110	NULL	NULL	Calcium-dependent protein kinase, isoform 2 (EC 2.7.1.-) (CDPK 2).	CAMK_CAMK_like.33 - CAMK includes calcium/calmodulin depedent protein kinases, expressed
1357	G13906_19300868_19301641	G13906	-0.442	A5S	rs33_C3.vs.rs33_F3	chr02:19293942-19303393(+)	Os02g0527100	LOC_Os02g32570	NULL	NULL	DEAD-like helicase, N-terminal domain containing protein.	SNF2 family N-terminal domain containing protein, expressed
1358	G32841_32870441_32871621	G32841	0.258	A5S	rs33_C3.vs.rs33_F3	chr04:32868115-32871621(-)	Os04g0646100	LOC_Os04g55290	NULL	NULL	Similar to cDNA clone:J013093N15, full insert sequence.	G10 protein, putative, expressed
1359	G40794_2803762_2803830	G40794	-0.314	A5S	rs33_C3.vs.rs33_F3	chr06:2803003-2806542(+)	Os06g0154400	LOC_Os06g06080	NULL	NULL	Domain of unknown function DUF676, lipase-like domain containing protein.	serine esterase family protein, putative, expressed
1360	G40794_2803762_2803834	G40794	-0.482	A5S	rs33_C3.vs.rs33_F3	chr06:2803003-2806542(+)	Os06g0154400	LOC_Os06g06080	NULL	NULL	Domain of unknown function DUF676, lipase-like domain containing protein.	serine esterase family protein, putative, expressed
1361	G19562_8220822_8221466	G19562	0.201	A5S	rs33_C3.vs.rs33_F3	chr03:8218791-8224313(-)	Os03g0255500	LOC_Os03g15050	NULL	NULL	Similar to Phosphoenolpyruvate carboxykinase.	phosphoenolpyruvate carboxykinase, putative, expressed
1362	G47835_4682479_4683952	G47835	0.147	A5S	rs33_C3.vs.rs33_F3	chr07:4682480-4687666(+)	Os07g0187700	LOC_Os07g09000	PHF1	PHOSPHATE TRANSPORTER TRAFFIC FACILITATOR 1	WD40 protein, Regulation of the plasma membrane localization of phosphate transporters, Phosphate uptake and translocation	WD domain, G-beta repeat domain containing protein, expressed
1363	G16916_32959681_32960176	G16916	0.325	A5S	rs33_C3.vs.rs33_F3	chr02:32957419-32961390(+)	Os02g0778500	LOC_Os02g53810	NULL	NULL	Chalcone isomerase domain containing protein.	expressed protein
1364	G32427_31226064_31226169	G32427	-0.946	A5S	rs33_C3.vs.rs33_F3	chr04:31226045-31230567(+)	Os04g0615500	LOC_Os04g52520	ISC39	IRON-SULFUR CLUSTER PROTEIN 39	Similar to H0525G02.2 protein.	APO, putative, expressed
1365	G32427_31226064_31226226	G32427	-0.523	A5S	rs33_C3.vs.rs33_F3	chr04:31226045-31230567(+)	Os04g0615500	LOC_Os04g52520	ISC39	IRON-SULFUR CLUSTER PROTEIN 39	Similar to H0525G02.2 protein.	APO, putative, expressed
1366	G18683_4545305_4546368	G18683	0.458	A5S	rs33_C3.vs.rs33_F3	chr03:4545306-4548185(+)	Os03g0187000	LOC_Os03g08810	NULL	NULL	Similar to EMB514.	expressed protein
1367	G14683_23071724_23072535	G14683	-0.125	A5S	rs33_C3.vs.rs33_F3	chr02:23069623-23072535(-)	Os02g0594900	LOC_Os02g38140	NULL	NULL	Glycosyl transferase, family 17 protein.	glycosyl transferase family 17 protein, putative, expressed
1368	G34804_5929189_5929790	G34804	0.165	A5S	rs33_C3.vs.rs33_F3	chr05:5927508-5929946(-)	Os05g0196400	LOC_Os05g10754	NULL	NULL	Hypothetical gene.	expressed protein
1369	G17283_34478081_34478508	G17283	0.302	A5S	rs33_C3.vs.rs33_F3	chr02:34475749-34486095(+)	Os02g0807100	LOC_Os02g56320//LOC_Os02g56334	NULL	NULL	Hypothetical gene.	glycogen synthase 1, putative, expressed//OsWAK18b - OsWAK short gene, expressed
1370	G32219_30319930_30321387	G32219	0.147	A5S	rs33_C3.vs.rs33_F3	chr04:30317660-30321822(-)	Os04g0600900	LOC_Os04g51190	GRF3	GROWTH-REGULATING FACTOR 3	Transcriptional activator/repressor, Reguration of KNOX gene, Oskn2 (Regulator of meristem function)	growth-regulating factor, putative, expressed
1371	G71868_11752588_11761002	G71868	0.181	A5S	rs33_C3.vs.rs33_F3	chr11:11743338-11761002(-)	Os11g0308432//Os11g0308600	LOC_Os11g20330	NULL//NULL	NULL//NULL	Hypothetical conserved gene.//Conserved hypothetical protein.	expressed protein
1372	G22323_20923591_20925068	G22323	0.107	A5S	rs33_C3.vs.rs33_F3	chr03:20923579-20925515(+)	Os03g0573750	LOC_Os03g37730	NULL	NULL	Conserved hypothetical protein.	expressed protein
1373	G24211_29863632_29863793	G24211	0.202	A5S	rs33_C3.vs.rs33_F3	chr03:29858905-29864596(+)	Os03g0730400	LOC_Os03g52040	NULL	NULL	Similar to Serine carboxypeptidase family protein, expressed.	OsSCP19 - Putative Serine Carboxypeptidase homologue, expressed
1374	G17565_35694062_35694227	G17565	0.566	A5S	rs33_C3.vs.rs33_F3	chr02:35692239-35699481(-)	Os02g0830300	LOC_Os02g58360	NULL	NULL	Conserved hypothetical protein.	expressed protein
1375	G57488_20561078_20562333	G57488	0.781	A5S	rs33_C3.vs.rs33_F3	chr08:20559021-20566489(+)	Os08g0427500	LOC_Os08g33082	NULL	NULL	DNA repair protein Rad4 family protein.	DNA-repair protein complementing XP-C cells, putative, expressed
1376	G64350_776138_776236	G64350	0.274	A5S	rs33_C3.vs.rs33_F3	chr10:771679-776347(-)	Os10g0110800	LOC_Os10g02220	NULL	NULL	Similar to cDNA clone:J023063N08, full insert sequence.	peptide transporter PTR2, putative, expressed
1377	G64350_776138_776347	G64350	0.234	A5S	rs33_C3.vs.rs33_F3	chr10:771679-776347(-)	Os10g0110800	LOC_Os10g02220	NULL	NULL	Similar to cDNA clone:J023063N08, full insert sequence.	peptide transporter PTR2, putative, expressed
1378	G18674_4411768_4412540	G18674	-0.147	A5S	rs33_C3.vs.rs33_F3	chr03:4409075-4415556(+)	Os03g0184000	LOC_Os03g08570	PDA	PHYTOENE DESATURASE	Similar to Phytoene desaturase (Fragment).	amine oxidase, flavin-containing, domain containing protein, expressed
1379	G41576_6038686_6039642	G41576	0.775	A5S	rs33_C3.vs.rs33_F3	chr06:6036267-6050429(-)	Os06g0218150//Os06g0218200	LOC_Os06g11440	NULL//NULL	NULL//NULL	Conserved hypothetical protein.//Similar to H0807C06-H0308C08.1 protein.	transposon protein, putative, Mutator sub-class, expressed
1380	G32045_29502763_29502900	G32045	-0.38	A5S	rs33_C3.vs.rs33_F3	chr04:29500951-29504123(-)	Os04g0583900	LOC_Os04g49450	NULL	NULL	Similar to LHY protein.	MYB family transcription factor, putative, expressed
1381	G31394_26363929_26364846	G31394	0.166	A5S	rs33_C3.vs.rs33_F3	chr04:26363930-26368378(+)	Os04g0527400	LOC_Os04g44530	NULL	NULL	BRO1 domain containing protein.	expressed protein
1382	G57785_22047749_22048349	G57785	0.715	A5S	rs33_C3.vs.rs33_F3	chr08:22038850-22048677(-)	Os08g0451400	LOC_Os08g35000	NULL	NULL	Similar to ARID/BRIGHT DNA-binding domain-containing protein.	ARID/BRIGHT DNA-binding domain containing protein, expressed
1383	G22220_19603084_19604664	G22220	1	A5S	rs33_C3.vs.rs33_F3	chr03:19584764-19605130(-)	Os03g0554900//Os03g0554950	LOC_Os03g35340	NULL//NULL	NULL//NULL	Hypothetical conserved gene.//Hypothetical conserved gene.	expressed protein
1384	G2518_11233787_11234407	G2518	0.145	A5S	rs33_C3.vs.rs33_F3	chr01:11231886-11234811(-)	Os01g0303600	LOC_Os01g19800	NULL	NULL	Zinc finger, RING/FYVE/PHD-type domain containing protein.	zinc finger, C3HC4 type, putative, expressed
1385	G2866_12872492_12873397	G2866	0.347	A5S	rs33_C3.vs.rs33_F3	chr01:12870228-12874264(+)	Os01g0332100	LOC_Os01g22900	NULL	NULL	Similar to Invertase.	neutral/alkaline invertase, putative, expressed
1386	G75632_28996923_28997217	G75632	0.205	A5S	rs33_C3.vs.rs33_F3	chr11:28989431-29000913(-)	Os11g0708600	LOC_Os11g48090	NULL	NULL	Similar to ATP-dependent DNA helicase, RecQ family protein, expressed.	helicase conserved C-terminal domain containing protein, expressed
1387	G75632_28997112_28997871	G75632	0.68	A5S	rs33_C3.vs.rs33_F3	chr11:28989431-29000913(-)	Os11g0708600	LOC_Os11g48090	NULL	NULL	Similar to ATP-dependent DNA helicase, RecQ family protein, expressed.	helicase conserved C-terminal domain containing protein, expressed
1388	G28280_9900181_9901382	G28280	-0.478	A5S	rs33_C3.vs.rs33_F3	chr04:9888182-9916257(-)	Os04g0252200	LOC_Os04g18010	NULL	NULL	Similar to CPSF160%3B nucleic acid binding.	cleavage and polyadenylation specificity factor subunit 1, putative, expressed
1389	G44143_18160216_18161987	G44143	0.258	A5S	rs33_C3.vs.rs33_F3	chr06:18158159-18165296(-)	Os06g0509100	LOC_Os06g31220	NULL	NULL	Similar to Mitogen-activated protein kinase 17.	mitogen-activated protein kinase 17, putative, expressed
1390	G30818_24156507_24157486	G30818	-0.362	A5S	rs33_C3.vs.rs33_F3	chr04:24156508-24161112(+)	Os04g0483200	LOC_Os04g40700	NULL	NULL	Similar to H0805A05.1 protein.	steroid nuclear receptor, ligand-binding, putative, expressed
1391	G19887_9734030_9735057	G19887	0.176	A5S	rs33_C3.vs.rs33_F3	chr03:9733146-9737565(-)	Os03g0283600	LOC_Os03g17520	NULL	NULL	Similar to CDP-diacylglycerol--glycerol-3-phosphate 3-phosphatidyltransferase.	CDP-alcohol phosphatidyltransferase, putative, expressed
1392	G73541_20175984_20176037	G73541	0.513	A5S	rs33_C3.vs.rs33_F3	chr11:20174455-20176488(-)	Os11g0546600	LOC_Os11g34440	NULL	NULL	Similar to phospholipase A2.	phospholipase A2, putative, expressed
1393	G73826_21285766_21289522	G73826	0.405	A5S	rs33_C3.vs.rs33_F3	chr11:21284755-21289721(-)	Os11g0569800	LOC_Os11g36190	NULL	NULL	Protein kinase, catalytic domain domain containing protein.	receptor kinase, putative, expressed
1394	G75845_1437031_1443560	G75845	0.88	A5S	rs33_C3.vs.rs33_F3	chr12:1436996-1445098(+)	Os12g0129700	LOC_Os12g03594	NULL	NULL	Cyclin-like F-box domain containing protein.	OsFBX437 - F-box domain containing protein, expressed
1395	G11641_9054467_9055320	G11641	-0.61	A5S	rs33_C3.vs.rs33_F3	chr02:9051734-9056393(-)	Os02g0260400	LOC_Os02g15970	NULL	NULL	Protein of unknown function DUF37 family protein.	alpha-hemolysin, putative, expressed
1396	G78277_11372034_11375497	G78277	0.632	A5S	rs33_C3.vs.rs33_F3	chr12:11360919-11379151(-)	Os12g0293100	LOC_Os12g19549	TERT	TELOMERASE REVERSE TRANSCRIPTASE	Similar to Telomerase reverse transcriptase.	telomerase reverse transcriptase, putative, expressed
1397	G78307_11718463_11718997	G78307	0.35	A5S	rs33_C3.vs.rs33_F3	chr12:11715886-11725272(+)	Os12g0297400	LOC_Os12g20144	NULL	NULL	Hypothetical protein.	expressed protein
1398	G33925_1831596_1832110	G33925	0.129	A5S	rs33_C3.vs.rs33_F3	chr05:1830399-1833453(-)	Os05g0131100	LOC_Os05g04070	NULL	NULL	Conserved hypothetical protein.	expressed protein
1399	G26172_1843005_1843137	G26172	-0.583	A5S	rs33_C3.vs.rs33_F3	chr04:1843006-1848459(+)	Os04g0129300	LOC_Os04g04000	NULL	NULL	YT521-B-like protein family protein.	ECT protein, putative, expressed
1400	G80188_22532154_22533333	G80188	0.709	A5S	rs33_C3.vs.rs33_F3	chr12:22529875-22535896(-)	Os12g0554500	LOC_Os12g36770	NULL	NULL	Lipase, class 3 family protein.	lipase class 3 family protein, putative, expressed
1401	G78321_12380641_12381471	G78321	0.457	A5S	rs33_C3.vs.rs33_F3	chr12:12377254-12383372(-)	Os12g0408800	NULL	NULL	NULL	Hypothetical conserved gene.	NULL
1402	G24825_32434141_32434279	G24825	-0.173	A5S	rs33_C3.vs.rs33_F3	chr03:32432091-32435845(+)	Os03g0782500	LOC_Os03g56950	PIL13	NULL	Helix-loop-helix DNA-binding domain containing protein.	phytochrome-interacting factor 4, putative, expressed
1403	G20499_12517042_12518238	G20499	-0.332	A5S	rs33_C3.vs.rs33_F3	chr03:12515612-12519962(-)	Os03g0337200	NULL	NULL	NULL	Non-protein coding transcript.	NULL
1404	G45919_27282862_27284998	G45919	0.318	A5S	rs33_C3.vs.rs33_F3	chr06:27279950-27284998(-)	Os06g0661900	LOC_Os06g45110	NULL	NULL	Protein of unknown function DUF266, plant family protein.	DNA binding protein, putative, expressed
1405	G61988_13370814_13371691	G61988	0.643	A5S	rs33_C3.vs.rs33_F3	chr09:13369509-13372861(-)	NULL	NULL	NULL	NULL	NULL	NULL
1406	G50341_16860745_16861664	G50341	0.196	A5S	rs33_C3.vs.rs33_F3	chr07:16856914-16862979(+)	Os07g0470700	LOC_Os07g28790	NULL	NULL	PAP fibrillin family protein.	PAP fibrillin family domain containing protein, expressed
1407	G50341_16860745_16861464	G50341	0.61	A5S	rs33_C3.vs.rs33_F3	chr07:16856914-16862979(+)	Os07g0470700	LOC_Os07g28790	NULL	NULL	PAP fibrillin family protein.	PAP fibrillin family domain containing protein, expressed
1408	G70707_5876944_5877559	G70707	0.828	A5S	rs33_C3.vs.rs33_F3	chr11:5873322-5882004(-)	Os11g0213000	LOC_Os11g10710	RLCK318	RECEPTOR-LIKE CYTOPLASMIC KINASE 318	Similar to Protein kinase domain containing protein, expressed.	protein kinase domain containing protein, expressed
1409	G43368_14925498_14930957	G43368	0.331	A5S	rs33_C3.vs.rs33_F3	chr06:14924918-14932664(+)	NULL	LOC_Os06g25530//LOC_Os06g25520	NULL	NULL	NULL	retrotransposon protein, putative, unclassified, expressed//retrotransposon protein, putative, unclassified, expressed
1410	G65322_4665406_4665568	G65322	0.202	A5S	rs33_C3.vs.rs33_F3	chr10:4662681-4667087(-)	Os10g0167600	LOC_Os10g08580	NULL	NULL	Cyclobutane pyrimidine dimer (CPD) photolyase, Ultraviolet-B (UVB) resistance	FAD binding domain of DNA photolyase domain containing protein, expressed
1411	G28773_13828153_13830213	G28773	-0.5	A5S	rs33_C3.vs.rs33_F3	chr04:13821589-13830213(-)	Os04g0306800	LOC_Os04g24170	NULL	NULL	Similar to OSIGBa0096F13.9 protein.	RNA recognition motif containing protein, putative, expressed
1412	G1120_4542211_4544013	G1120	-0.604	A5S	rs33_C3.vs.rs33_F3	chr01:4542212-4547023(+)	Os01g0185500	LOC_Os01g09030	NULL	NULL	Protein of unknown function DUF1637 domain containing protein.	2-aminoethanethiol dioxygenase, putative, expressed
1413	G19449_7815468_7816606	G19449	-0.181	A5S	rs33_C3.vs.rs33_F3	chr03:7814422-7817862(+)	Os03g0247900	LOC_Os03g14370	ACR9	ACT DOMAIN REPEAT PROTEIN 9	F5O11.14 (ACR8).	ACT domain containing protein, expressed
1414	G10192_2624114_2624939	G10192	0.579	A5S	rs33_C3.vs.rs33_F3	chr02:2620165-2626310(+)	Os02g0147800	LOC_Os02g05450	NULL	NULL	Similar to Homeo protein (Fragment).	Homeobox domain containing protein, expressed
1415	G29242_16949524_16950154	G29242	-0.289	A5S	rs33_C3.vs.rs33_F3	chr04:16945205-16951633(+)	Os04g0354600	LOC_Os04g28620	NULL	NULL	Similar to Acyl CoA reductase-like protein.	male sterility protein, putative, expressed
1416	G50546_17778646_17779945	G50546	0.219	A5S	rs33_C3.vs.rs33_F3	chr07:17777522-17780505(+)	Os07g0484700	LOC_Os07g30130	NULL	NULL	Myb transcription factor domain containing protein.	MYB family transcription factor, putative, expressed
1417	G7867_35845288_35846630	G7867	-0.929	A5S	rs33_C3.vs.rs33_F3	chr01:35844675-35854979(+)	Os01g0836400	LOC_Os01g61930	NULL	NULL	SAC3/GANP family protein.	SAC3/GANP family protein, putative, expressed
1418	G75378_28498279_28498530	G75378	-0.427	A5S	rs33_C3.vs.rs33_F3	chr11:28496703-28500158(+)	Os11g0696600	LOC_Os11g47370	NULL	NULL	Heat shock protein Hsp70 domain containing protein.	expressed protein
1419	G68794_21110851_21111362	G68794	0.127	A5S	rs33_C3.vs.rs33_F3	chr10:21109074-21114883(-)	Os10g0541000	LOC_Os10g39520	MLO_	POWDERY-MILDEW-RESISTANCE GENE O_	Similar to Seven transmembrane protein Mlo2.	MLO domain containing protein, putative, expressed
1420	G11485_8359848_8360747	G11485	0.715	A5S	rs33_C3.vs.rs33_F3	chr02:8358769-8362960(+)	Os02g0247800	LOC_Os02g14980	NULL	NULL	Similar to calcium ion binding protein.	calcium-binding EF hand family protein, putative, expressed
1421	G32557_31694006_31694618	G32557	0.26	A5S	rs33_C3.vs.rs33_F3	chr04:31688717-31697038(+)	Os04g0623600	LOC_Os04g53214	GLO2	GLYCOLATE OXIDASE 2	Similar to Peroxisomal (S)-2-hydroxy-acid oxidase GLO2.	hydroxyacid oxidase 1, putative, expressed
1422	G32557_31694006_31694776	G32557	0.32	A5S	rs33_C3.vs.rs33_F3	chr04:31688717-31697038(+)	Os04g0623600	LOC_Os04g53214	GLO2	GLYCOLATE OXIDASE 2	Similar to Peroxisomal (S)-2-hydroxy-acid oxidase GLO2.	hydroxyacid oxidase 1, putative, expressed
1423	G8669_39429063_39429721	G8669	0.106	A5S	rs33_C3.vs.rs33_F3	chr01:39429064-39432496(+)	Os01g0905700	LOC_Os01g67850	NULL	NULL	Zinc finger, RING/FYVE/PHD-type domain containing protein.	zinc finger, RING-type, putative, expressed
1424	G44_36026_36093	G44	0.195	A5S	rs33_C3.vs.rs33_F3	chr01:35581-41180(+)	Os01g0100900	LOC_Os01g01080	SPL1	SPHINGOSINE-1-PHOSPHATE LYASE 1	Sphingosine-1-phosphate lyase, Disease resistance response	decarboxylase, putative, expressed
1425	G71931_12077241_12077702	G71931	0.148	A5S	rs33_C3.vs.rs33_F3	chr11:12077242-12078652(+)	Os11g0312340	NULL	NULL	NULL	Similar to predicted protein.	NULL
1426	G80392_23326693_23331179	G80392	-0.255	A5S	rs33_C3.vs.rs33_F3	chr12:23323787-23331179(-)	Os12g0567300	LOC_Os12g37970	NULL	NULL	Myb transcription factor domain containing protein.	MYB family transcription factor, putative, expressed
1427	G80392_23326780_23331179	G80392	-0.3	A5S	rs33_C3.vs.rs33_F3	chr12:23323787-23331179(-)	Os12g0567300	LOC_Os12g37970	NULL	NULL	Myb transcription factor domain containing protein.	MYB family transcription factor, putative, expressed
1428	G49880_14715674_14715948	G49880	-0.419	SE	rs33_C3.vs.rs33_F3	chr07:14714988-14717844(-)	Os07g0438300	NULL	NULL	NULL	Similar to OSIGBa0153E02-OSIGBa0093I20.19 protein.	NULL
1429	G79421_18722970_18723032	G79421	0.212	SE	rs33_C3.vs.rs33_F3	chr12:18721650-18724616(+)	Os12g0495525	NULL	NULL	NULL	Conserved hypothetical protein.	NULL
1430	G68409_19556177_19556249	G68409	0.279	SE	rs33_C3.vs.rs33_F3	chr10:19555085-19558497(+)	Os10g0509100	LOC_Os10g36550	NULL	NULL	Similar to predicted protein.	CRP3 - Cysteine-rich family protein precursor, expressed
1431	G67547_15522627_15522752	G67547	-0.693	SE	rs33_C3.vs.rs33_F3	chr10:15521841-15524153(-)	NULL	NULL	NULL	NULL	NULL	NULL
1432	G67115_13039131_13039212	G67115	0.236	SE	rs33_C3.vs.rs33_F3	chr10:13035258-13040650(-)	Os10g0391500	NULL	NULL	NULL	Conserved hypothetical protein.	NULL
1433	G67115_13039322_13039382	G67115	0.729	SE	rs33_C3.vs.rs33_F3	chr10:13035258-13040650(-)	Os10g0391500	NULL	NULL	NULL	Conserved hypothetical protein.	NULL
1434	G67115_13039322_13039888	G67115	0.133	SE	rs33_C3.vs.rs33_F3	chr10:13035258-13040650(-)	Os10g0391500	NULL	NULL	NULL	Conserved hypothetical protein.	NULL
1435	G67115_13040038_13040133	G67115	0.294	SE	rs33_C3.vs.rs33_F3	chr10:13035258-13040650(-)	Os10g0391500	NULL	NULL	NULL	Conserved hypothetical protein.	NULL
1436	G61108_9514882_9515063	G61108	0.858	SE	rs33_C3.vs.rs33_F3	chr09:9514080-9515991(-)	Os09g0325000//Os09g0325140//Os09g0325180	LOC_Os09g15580	RLCK261//RLCK261//RLCK261	RECEPTOR-LIKE CYTOPLASMIC KINASE 261//RECEPTOR-LIKE CYTOPLASMIC KINASE 261//RECEPTOR-LIKE CYTOPLASMIC KINASE 261	Similar to cDNA clone:001-038-B01, full insert sequence.//Hypothetical conserved gene.//NULL	expressed protein
1437	G40544_1888612_1889844	G40544	0.143	SE	rs33_C3.vs.rs33_F3	chr06:1880536-1891125(+)	Os06g0135000	LOC_Os06g04399	NULL	NULL	Similar to Hypersensitive-induced reaction protein 4.	hypersensitive-induced reaction protein 4, putative, expressed
1438	G64218_22924315_22924531	G64218	0.308	SE	rs33_C3.vs.rs33_F3	chr09:22917615-22925659(+)	Os09g0573000	LOC_Os09g39970	NULL	NULL	Pentatricopeptide repeat domain containing protein.	expressed protein
1439	G51941_24124467_24124626	G51941	-0.275	SE	rs33_C3.vs.rs33_F3	chr07:24118352-24127487(+)	Os07g0591800//Os07g0592000	LOC_Os07g40224//LOC_Os07g40240	NULL//NULL	NULL//NULL	Conserved hypothetical protein.//Gibberellin regulated protein family protein.	expressed protein//GASR9 - Gibberellin-regulated GASA/GAST/Snakin family protein precursor, expressed
1440	G51941_24124502_24124626	G51941	-0.296	SE	rs33_C3.vs.rs33_F3	chr07:24118352-24127487(+)	Os07g0591800//Os07g0592000	LOC_Os07g40224//LOC_Os07g40240	NULL//NULL	NULL//NULL	Conserved hypothetical protein.//Gibberellin regulated protein family protein.	expressed protein//GASR9 - Gibberellin-regulated GASA/GAST/Snakin family protein precursor, expressed
1441	G51941_24124505_24124626	G51941	-0.284	SE	rs33_C3.vs.rs33_F3	chr07:24118352-24127487(+)	Os07g0591800//Os07g0592000	LOC_Os07g40224//LOC_Os07g40240	NULL//NULL	NULL//NULL	Conserved hypothetical protein.//Gibberellin regulated protein family protein.	expressed protein//GASR9 - Gibberellin-regulated GASA/GAST/Snakin family protein precursor, expressed
1442	G34913_6721985_6723524	G34913	0.137	SE	rs33_C3.vs.rs33_F3	chr05:6720997-6727270(-)	Os05g0208500//Os05g0208550	LOC_Os05g11810	NULL//NULL	NULL//NULL	Hypothetical conserved gene.//Similar to gibberellin 2-beta-dioxygenase.	gibberellin 2-beta-dioxygenase 1, putative, expressed
1443	G26684_4384550_4384647	G26684	0.145	SE	rs33_C3.vs.rs33_F3	chr04:4382052-4385913(+)	Os04g0164300	NULL	NULL	NULL	Ribosomal protein S12/S23 domain containing protein.	NULL
1444	G63411_19982416_19982459	G63411	-0.651	SE	rs33_C3.vs.rs33_F3	chr09:19980079-19986378(-)	Os09g0513500	LOC_Os09g33850	FTL4	FLOWERING TIME LIKE GENE 4	Similar to ZCN24.	osFTL4 FT-Like4 homologous to Flowering Locus T gene; contains Pfam profile PF01161: Phosphatidylethanolamine-binding protein, expressed
1445	G63411_19984778_19984866	G63411	-0.58	SE	rs33_C3.vs.rs33_F3	chr09:19980079-19986378(-)	Os09g0513500	LOC_Os09g33850	FTL4	FLOWERING TIME LIKE GENE 4	Similar to ZCN24.	osFTL4 FT-Like4 homologous to Flowering Locus T gene; contains Pfam profile PF01161: Phosphatidylethanolamine-binding protein, expressed
1446	G43731_16480816_16480888	G43731	-0.266	SE	rs33_C3.vs.rs33_F3	chr06:16471613-16481755(-)	Os06g0483900	LOC_Os06g28880	NULL	NULL	Homeodomain-like containing protein.	retrotransposon protein, putative, unclassified, expressed
1447	G55741_12044888_12044956	G55741	0.341	SE	rs33_C3.vs.rs33_F3	chr08:12043342-12045833(+)	Os08g0297500	LOC_Os08g20090	NULL	NULL	Hypothetical conserved gene.	expressed protein
1448	G41163_4461070_4461380	G41163	0.71	SE	rs33_C3.vs.rs33_F3	chr06:4456622-4465456(+)	Os06g0188400	LOC_Os06g08880	NULL	NULL	Extracellular ligand-binding receptor domain containing protein.	glutamate receptor 2.7 precursor, putative, expressed
1449	G67774_16153816_16153877	G67774	0.244	SE	rs33_C3.vs.rs33_F3	chr10:16151078-16160090(-)	Os10g0446600	LOC_Os10g30951	NULL	NULL	Conserved hypothetical protein.	expressed protein
1450	G39044_26050345_26050428	G39044	-0.535	SE	rs33_C3.vs.rs33_F3	chr05:26049451-26053366(+)	Os05g0523200	LOC_Os05g44800	NULL	NULL	Hypothetical protein.	expressed protein
1451	G36067_11654665_11655028	G36067	0.21	SE	rs33_C3.vs.rs33_F3	chr05:11647790-11656591(-)	Os05g0279300	LOC_Os05g19954	NULL	NULL	Similar to tRNA pseudouridine synthase A (EC 5.4.99.12) (tRNA-uridine isomerase I) (tRNA pseudouridylate synthase I).	tRNA pseudouridine synthase family protein, putative, expressed
1452	G9219_41487894_41488027	G9219	-0.133	SE	rs33_C3.vs.rs33_F3	chr01:41486143-41494450(-)	Os01g0944000	LOC_Os01g71620	NULL	NULL	Conserved hypothetical protein.	expressed protein
1453	G7443_33791355_33791568	G7443	0.229	SE	rs33_C3.vs.rs33_F3	chr01:33782471-33794100(+)	Os01g0797900//Os01g0798100	LOC_Os01g58444//LOC_Os01g58459	NULL//NULL	NULL//NULL	Hypothetical protein.//Conserved hypothetical protein.	expressed protein//expressed protein
1454	G4426_19875416_19875513	G4426	-0.934	SE	rs33_C3.vs.rs33_F3	chr01:19874748-19886606(+)	Os01g0540800//Os01g0541000	LOC_Os01g35930	NULL//NULL	NULL//NULL	Conserved hypothetical protein.//Transcriptional factor B3 family protein.	retrotransposon protein, putative, unclassified, expressed
1455	G69419_263966_264034	G69419	-0.34	SE	rs33_C3.vs.rs33_F3	chr11:256827-264459(-)	Os11g0105750	LOC_Os11g01439	NULL	NULL	Quinonprotein alcohol dehydrogenase-like domain containing protein.	chloroplast unusual positioning protein, putative, expressed
1456	G15420_25951831_25951930	G15420	0.56	SE	rs33_C3.vs.rs33_F3	chr02:25946307-25955348(-)	Os02g0644700	LOC_Os02g43090	NULL	NULL	Similar to Acyl-ACP thioesterase (Fragment).	myristoyl-acyl carrier protein thioesterase, chloroplast precursor, putative, expressed
1457	G30139_21384170_21384244	G30139	0.27	SE	rs33_C3.vs.rs33_F3	chr04:21380985-21385639(+)	Os04g0431200	LOC_Os04g35190	NULL	NULL	Similar to OSIGBa0160I14.7 protein.	OsFBX133 - F-box domain containing protein, expressed
1458	G53209_29617155_29617185	G53209	0.709	SE	rs33_C3.vs.rs33_F3	chr07:29616705-29629692(+)	Os07g0695100	LOC_Os07g49460	NULL	NULL	Similar to Two-component response regulator-like PRR37.	response regulator receiver domain containing protein, expressed
1459	G97_143190_143431	G97	0.121	SE	rs33_C3.vs.rs33_F3	chr01:141936-145387(+)	Os01g0102500	LOC_Os01g01295	NULL	NULL	Conserved hypothetical protein.	expressed protein
1460	G26472_2070372_2070666	G26472	-0.473	SE	rs33_C3.vs.rs33_F3	chr04:2066226-2082113(-)	Os04g0132900//Os04g0132950	LOC_Os04g04390	NULL//NULL	NULL//NULL	Conserved hypothetical protein.//NULL	retrotransposon protein, putative, unclassified, expressed
1461	G1610_6906600_6906680	G1610	0.315	SE	rs33_C3.vs.rs33_F3	chr01:6897557-6909594(+)	Os01g0225200//Os01g0225300	LOC_Os01g12540//LOC_Os01g12550	NULL//NULL	NULL//NULL	Similar to predicted protein.//Conserved hypothetical protein.	GTPase of unknown function domain containing protein, putative, expressed//expressed protein
1462	G16896_32885503_32885575	G16896	0.241	SE	rs33_C3.vs.rs33_F3	chr02:32882436-32889742(+)	Os02g0777400	LOC_Os02g53720	RLCK85	RECEPTOR-LIKE CYTOPLASMIC KINASE 85	Similar to ER (ERECTA)%3B transmembrane receptor protein kinase.	phytosulfokine receptor precursor, putative, expressed
1463	G9924_1534560_1534581	G9924	0.286	SE	rs33_C3.vs.rs33_F3	chr02:1531654-1535778(-)	Os02g0129300	LOC_Os02g03670	NULL	NULL	Conserved hypothetical protein.	expressed protein
1464	G41400_5424373_5424486	G41400	-0.199	SE	rs33_C3.vs.rs33_F3	chr06:5420841-5427383(+)	Os06g0207000	LOC_Os06g10520	NULL	NULL	Fumble domain containing protein.	pantothenate kinase, putative, expressed
1465	G2706_11962206_11962257	G2706	-0.336	SE	rs33_C3.vs.rs33_F3	chr01:11958709-11965883(+)	Os01g0316600//Os01g0316550	LOC_Os01g21420	NULL//NULL	NULL//NULL	Similar to pre-mRNA-splicing factor SF2.//NULL	pre-mRNA-splicing factor SF2, putative, expressed
1466	G2706_11963440_11963616	G2706	0.237	SE	rs33_C3.vs.rs33_F3	chr01:11958709-11965883(+)	Os01g0316600//Os01g0316550	LOC_Os01g21420	NULL//NULL	NULL//NULL	Similar to pre-mRNA-splicing factor SF2.//NULL	pre-mRNA-splicing factor SF2, putative, expressed
1467	G2706_11963461_11963616	G2706	0.221	SE	rs33_C3.vs.rs33_F3	chr01:11958709-11965883(+)	Os01g0316600//Os01g0316550	LOC_Os01g21420	NULL//NULL	NULL//NULL	Similar to pre-mRNA-splicing factor SF2.//NULL	pre-mRNA-splicing factor SF2, putative, expressed
1468	G15925_28526320_28526422	G15925	-0.249	SE	rs33_C3.vs.rs33_F3	chr02:28522807-28530700(+)	Os02g0694300	LOC_Os02g46710	NULL	NULL	Conserved hypothetical protein.	expressed protein
1469	G54999_8304180_8304353	G54999	-0.748	SE	rs33_C3.vs.rs33_F3	chr08:8303754-8312397(+)	Os08g0236700//Os08g0236866//Os08g0236900	LOC_Os08g13880//LOC_Os08g13890//LOC_Os08g13905//LOC_Os08g13910	NULL//NULL//NULL	NULL//NULL//NULL	Similar to Exonuclease.//Hypothetical conserved gene.//Conserved hypothetical protein.	expressed protein//exonuclease, putative, expressed//expressed protein//expressed protein
1470	G21427_16698247_16699387	G21427	0.102	SE	rs33_C3.vs.rs33_F3	chr03:16695922-16704617(-)	Os03g0407000	LOC_Os03g29350	NULL	NULL	von Willebrand factor, type A domain containing protein.	von Willebrand factor type A domain containing protein, expressed
1471	G9752_898989_899092	G9752	0.777	SE	rs33_C3.vs.rs33_F3	chr02:896074-900709(+)	Os02g0117100	LOC_Os02g02520	NULL	NULL	4-diphosphocytidyl-2C-methyl-D-erythritol synthase, conserved site domain containing protein.	expressed protein
1472	G13906_19301569_19301641	G13906	-0.146	SE	rs33_C3.vs.rs33_F3	chr02:19293942-19303393(+)	Os02g0527100	LOC_Os02g32570	NULL	NULL	DEAD-like helicase, N-terminal domain containing protein.	SNF2 family N-terminal domain containing protein, expressed
1473	G32841_32870441_32870741	G32841	0.211	SE	rs33_C3.vs.rs33_F3	chr04:32868115-32871621(-)	Os04g0646100	LOC_Os04g55290	NULL	NULL	Similar to cDNA clone:J013093N15, full insert sequence.	G10 protein, putative, expressed
1474	G26908_4968581_4968680	G26908	0.393	SE	rs33_C3.vs.rs33_F3	chr04:4965526-4975369(+)	Os04g0173300	LOC_Os04g09350	NULL	NULL	Conserved hypothetical protein.	expressed protein
1475	G19562_8220822_8221121	G19562	0.13	SE	rs33_C3.vs.rs33_F3	chr03:8218791-8224313(-)	Os03g0255500	LOC_Os03g15050	NULL	NULL	Similar to Phosphoenolpyruvate carboxykinase.	phosphoenolpyruvate carboxykinase, putative, expressed
1476	G11841_10387176_10387234	G11841	0.289	SE	rs33_C3.vs.rs33_F3	chr02:10386261-10390359(+)	Os02g0280700	LOC_Os02g17940	NULL	NULL	Similar to Iron/ascorbate-dependent oxidoreductase.	leucoanthocyanidin dioxygenase, putative, expressed
1477	G68586_20253710_20253796	G68586	0.243	SE	rs33_C3.vs.rs33_F3	chr10:20252168-20255321(+)	Os10g0522400	LOC_Os10g37830	NULL	NULL	Cyclin-like F-box domain containing protein.	OsFBX391 - F-box domain containing protein, expressed
1478	G71868_11752588_11760541	G71868	0.184	SE	rs33_C3.vs.rs33_F3	chr11:11743338-11761002(-)	Os11g0308432//Os11g0308600	LOC_Os11g20330	NULL//NULL	NULL//NULL	Hypothetical conserved gene.//Conserved hypothetical protein.	expressed protein
1479	G11727_9548283_9548352	G11727	-0.191	SE	rs33_C3.vs.rs33_F3	chr02:9544161-9550911(+)	Os02g0267000	LOC_Os02g16709	NULL	NULL	Similar to Signal peptidase I (EC 3.4.21.89) (Leader peptidase I).	peptidase, putative, expressed
1480	G17634_92410_92533	G17634	-0.901	SE	rs33_C3.vs.rs33_F3	chr03:89042-99403(+)	Os03g0100800	LOC_Os03g01120	AHA8	H+-ATPASE 8	Plasma membrane H+-ATPase (EC 3.6.1.3).	E1-E2 ATPase domain containing protein, expressed
1481	G57488_20561569_20562333	G57488	0.77	SE	rs33_C3.vs.rs33_F3	chr08:20559021-20566489(+)	Os08g0427500	LOC_Os08g33082	NULL	NULL	DNA repair protein Rad4 family protein.	DNA-repair protein complementing XP-C cells, putative, expressed
1482	G57488_20562018_20562333	G57488	0.736	SE	rs33_C3.vs.rs33_F3	chr08:20559021-20566489(+)	Os08g0427500	LOC_Os08g33082	NULL	NULL	DNA repair protein Rad4 family protein.	DNA-repair protein complementing XP-C cells, putative, expressed
1483	G57488_20562255_20562333	G57488	0.811	SE	rs33_C3.vs.rs33_F3	chr08:20559021-20566489(+)	Os08g0427500	LOC_Os08g33082	NULL	NULL	DNA repair protein Rad4 family protein.	DNA-repair protein complementing XP-C cells, putative, expressed
1484	G71688_10359352_10359475	G71688	0.124	SE	rs33_C3.vs.rs33_F3	chr11:10352199-10376611(-)	Os11g0286800	LOC_Os11g18366	NULL	NULL	Similar to Cycloartenol synthase.	cycloartenol synthase, putative, expressed
1485	G31394_26364731_26364846	G31394	0.645	SE	rs33_C3.vs.rs33_F3	chr04:26363930-26368378(+)	Os04g0527400	LOC_Os04g44530	NULL	NULL	BRO1 domain containing protein.	expressed protein
1486	G21130_15471739_15471796	G21130	-0.122	SE	rs33_C3.vs.rs33_F3	chr03:15467831-15473842(+)	Os03g0387900	LOC_Os03g27019	NULL	NULL	Hypothetical conserved gene.	expressed protein
1487	G45115_23524564_23526168	G45115	0.383	SE	rs33_C3.vs.rs33_F3	chr06:23521936-23526719(+)	Os06g0597250	LOC_Os06g39624	NULL	NULL	Similar to B protein.	transposon protein, putative, Pong sub-class, expressed
1488	G45115_23524829_23526168	G45115	0.385	SE	rs33_C3.vs.rs33_F3	chr06:23521936-23526719(+)	Os06g0597250	LOC_Os06g39624	NULL	NULL	Similar to B protein.	transposon protein, putative, Pong sub-class, expressed
1489	G16979_33172325_33172380	G16979	0.157	SE	rs33_C3.vs.rs33_F3	chr02:33169843-33175612(-)	Os02g0782300	LOC_Os02g54130	NULL	NULL	Conserved hypothetical protein.	heat shock protein DnaJ, putative, expressed
1490	G63587_20593661_20594611	G63587	0.419	SE	rs33_C3.vs.rs33_F3	chr09:20591230-20595143(-)	Os09g0526600	LOC_Os09g35790	NULL	NULL	Similar to Isoform 2 of Heat stress transcription factor B-2c.	HSF-type DNA-binding domain containing protein, expressed
1491	G2866_12873348_12873397	G2866	0.176	SE	rs33_C3.vs.rs33_F3	chr01:12870228-12874264(+)	Os01g0332100	LOC_Os01g22900	NULL	NULL	Similar to Invertase.	neutral/alkaline invertase, putative, expressed
1492	G32073_29573116_29573290	G32073	-0.196	SE	rs33_C3.vs.rs33_F3	chr04:29571617-29577678(-)	Os04g0585300	LOC_Os04g49580	NULL	NULL	Similar to H0307D04.2 protein.	nucleolar complex protein, putative, expressed
1493	G44143_18160216_18161768	G44143	0.252	SE	rs33_C3.vs.rs33_F3	chr06:18158159-18165296(-)	Os06g0509100	LOC_Os06g31220	NULL	NULL	Similar to Mitogen-activated protein kinase 17.	mitogen-activated protein kinase 17, putative, expressed
1494	G51534_22653397_22653497	G51534	0.386	SE	rs33_C3.vs.rs33_F3	chr07:22647417-22654350(-)	Os07g0564800	LOC_Os07g37760	NULL	NULL	Protein of unknown function DUF707 family protein.	lysine ketoglutarate reductase trans-splicing related 1, putative, expressed
1495	G73683_20070927_20071005	G73683	-0.822	SE	rs33_C3.vs.rs33_F3	chr11:20063373-20074731(+)	Os11g0545300	LOC_Os11g34270	NULL	NULL	Hypothetical gene.	ubiquitin carboxyl-terminal hydrolase domain containing protein, expressed
1496	G73826_21285766_21288431	G73826	0.363	SE	rs33_C3.vs.rs33_F3	chr11:21284755-21289721(-)	Os11g0569800	LOC_Os11g36190	NULL	NULL	Protein kinase, catalytic domain domain containing protein.	receptor kinase, putative, expressed
1497	G73826_21285766_21288881	G73826	0.386	SE	rs33_C3.vs.rs33_F3	chr11:21284755-21289721(-)	Os11g0569800	LOC_Os11g36190	NULL	NULL	Protein kinase, catalytic domain domain containing protein.	receptor kinase, putative, expressed
1498	G74504_24230954_24231096	G74504	-0.618	SE	rs33_C3.vs.rs33_F3	chr11:24230408-24233456(+)	Os11g0621500	LOC_Os11g40610	NULL	NULL	Non-protein coding transcript.	EARLY flowering protein, putative, expressed
1499	G75845_1443441_1443560	G75845	0.595	SE	rs33_C3.vs.rs33_F3	chr12:1436996-1445098(+)	Os12g0129700	LOC_Os12g03594	NULL	NULL	Cyclin-like F-box domain containing protein.	OsFBX437 - F-box domain containing protein, expressed
1500	G11641_9054467_9054524	G11641	-0.413	SE	rs33_C3.vs.rs33_F3	chr02:9051734-9056393(-)	Os02g0260400	LOC_Os02g15970	NULL	NULL	Protein of unknown function DUF37 family protein.	alpha-hemolysin, putative, expressed
1501	G11641_9054467_9054527	G11641	-0.276	SE	rs33_C3.vs.rs33_F3	chr02:9051734-9056393(-)	Os02g0260400	LOC_Os02g15970	NULL	NULL	Protein of unknown function DUF37 family protein.	alpha-hemolysin, putative, expressed
1502	G77926_10807862_10808390	G77926	-0.74	SE	rs33_C3.vs.rs33_F3	chr12:10807109-10810671(+)	Os12g0284850	NULL	NULL	NULL	Hypothetical gene.	NULL
1503	G79227_17366091_17366236	G79227	-0.597	SE	rs33_C3.vs.rs33_F3	chr12:17364613-17367165(-)	Os12g0477050	NULL	NULL	NULL	Hypothetical protein.	NULL
1504	G33925_1831596_1831858	G33925	0.113	SE	rs33_C3.vs.rs33_F3	chr05:1830399-1833453(-)	Os05g0131100	LOC_Os05g04070	NULL	NULL	Conserved hypothetical protein.	expressed protein
1505	G80188_22532154_22532257	G80188	0.295	SE	rs33_C3.vs.rs33_F3	chr12:22529875-22535896(-)	Os12g0554500	LOC_Os12g36770	NULL	NULL	Lipase, class 3 family protein.	lipase class 3 family protein, putative, expressed
1506	G20499_12517042_12517232	G20499	-0.302	SE	rs33_C3.vs.rs33_F3	chr03:12515612-12519962(-)	Os03g0337200	NULL	NULL	NULL	Non-protein coding transcript.	NULL
1507	G20499_12517042_12517848	G20499	-0.196	SE	rs33_C3.vs.rs33_F3	chr03:12515612-12519962(-)	Os03g0337200	NULL	NULL	NULL	Non-protein coding transcript.	NULL
1508	G72442_14438272_14438328	G72442	0.123	SE	rs33_C3.vs.rs33_F3	chr11:14435776-14440809(-)	NULL	NULL	NULL	NULL	NULL	NULL
1509	G61988_13370814_13370968	G61988	0.506	SE	rs33_C3.vs.rs33_F3	chr09:13369509-13372861(-)	NULL	NULL	NULL	NULL	NULL	NULL
1510	G32007_29485684_29486000	G32007	0.125	SE	rs33_C3.vs.rs33_F3	chr04:29485142-29489558(+)	Os04g0583500	LOC_Os04g49410	NULL	NULL	Similar to Expansin-A10.	expansin precursor, putative, expressed
1511	G50341_16861192_16861464	G50341	0.521	SE	rs33_C3.vs.rs33_F3	chr07:16856914-16862979(+)	Os07g0470700	LOC_Os07g28790	NULL	NULL	PAP fibrillin family protein.	PAP fibrillin family domain containing protein, expressed
1512	G50341_16861410_16861464	G50341	0.192	SE	rs33_C3.vs.rs33_F3	chr07:16856914-16862979(+)	Os07g0470700	LOC_Os07g28790	NULL	NULL	PAP fibrillin family protein.	PAP fibrillin family domain containing protein, expressed
1513	G73505_20001002_20001097	G73505	0.667	SE	rs33_C3.vs.rs33_F3	chr11:20000178-20005449(-)	Os11g0544300	LOC_Os11g34160	NULL	NULL	Peptidase C12, ubiquitin carboxyl-terminal hydrolase 1 domain containing protein.	ubiquitin carboxyl-terminal hydrolase, family 1, putative, expressed
1514	G10192_2624506_2624596	G10192	0.129	SE	rs33_C3.vs.rs33_F3	chr02:2620165-2626310(+)	Os02g0147800	LOC_Os02g05450	NULL	NULL	Similar to Homeo protein (Fragment).	Homeobox domain containing protein, expressed
1515	G10192_2624506_2624939	G10192	0.238	SE	rs33_C3.vs.rs33_F3	chr02:2620165-2626310(+)	Os02g0147800	LOC_Os02g05450	NULL	NULL	Similar to Homeo protein (Fragment).	Homeobox domain containing protein, expressed
1516	G29242_16950072_16950154	G29242	-0.13	SE	rs33_C3.vs.rs33_F3	chr04:16945205-16951633(+)	Os04g0354600	LOC_Os04g28620	NULL	NULL	Similar to Acyl CoA reductase-like protein.	male sterility protein, putative, expressed
1517	G50546_17779802_17779945	G50546	0.462	SE	rs33_C3.vs.rs33_F3	chr07:17777522-17780505(+)	Os07g0484700	LOC_Os07g30130	NULL	NULL	Myb transcription factor domain containing protein.	MYB family transcription factor, putative, expressed
1518	G22439_21181338_21181419	G22439	0.46	SE	rs33_C3.vs.rs33_F3	chr03:21179901-21187783(+)	Os03g0578300	NULL	NULL	NULL	Conserved hypothetical protein.	NULL
1519	G11485_8360565_8360747	G11485	0.448	SE	rs33_C3.vs.rs33_F3	chr02:8358769-8362960(+)	Os02g0247800	LOC_Os02g14980	NULL	NULL	Similar to calcium ion binding protein.	calcium-binding EF hand family protein, putative, expressed
1520	G32557_31694571_31694618	G32557	0.462	SE	rs33_C3.vs.rs33_F3	chr04:31688717-31697038(+)	Os04g0623600	LOC_Os04g53214	GLO2	GLYCOLATE OXIDASE 2	Similar to Peroxisomal (S)-2-hydroxy-acid oxidase GLO2.	hydroxyacid oxidase 1, putative, expressed
1521	G32557_31694698_31694776	G32557	0.305	SE	rs33_C3.vs.rs33_F3	chr04:31688717-31697038(+)	Os04g0623600	LOC_Os04g53214	GLO2	GLYCOLATE OXIDASE 2	Similar to Peroxisomal (S)-2-hydroxy-acid oxidase GLO2.	hydroxyacid oxidase 1, putative, expressed
1522	G32557_31694724_31694776	G32557	0.383	SE	rs33_C3.vs.rs33_F3	chr04:31688717-31697038(+)	Os04g0623600	LOC_Os04g53214	GLO2	GLYCOLATE OXIDASE 2	Similar to Peroxisomal (S)-2-hydroxy-acid oxidase GLO2.	hydroxyacid oxidase 1, putative, expressed
1523	G20372_12105410_12105546	G20372	0.129	SE	rs33_C3.vs.rs33_F3	chr03:12103909-12108434(-)	Os03g0329500	LOC_Os03g21210	CEL9D	CELLULASE 9D	Similar to Endo-1,4-beta-glucanase (EC 3.2.1.4).	endoglucanase, putative, expressed
1524	G71829_11444670_11444759	G71829	-0.497	SE	rs33_C3.vs.rs33_F3	chr11:11434910-11446266(-)	Os11g0303800	LOC_Os11g19864	NULL	NULL	Hypothetical protein.	transposon protein, putative, Pong sub-class, expressed
1525	G71458_9083252_9085404	G71458	-0.786	RI	rs33_C3.vs.rs33_S3	chr11:9077963-9085404(-)	Os11g0265500	LOC_Os11g16420	NULL	NULL	Similar to ProFAR isomerase associated family protein, expressed.	protein of unknown function containing protein, expressed
1526	G69432_289665_292084	G69432	-0.393	RI	rs33_C3.vs.rs33_S3	chr11:286978-293990(-)	Os11g0106200	LOC_Os11g01490	NULL	NULL	Similar to cDNA clone:J013071M22, full insert sequence.	outer membrane protein, OMP85 family, putative, expressed
1527	G69034_22016764_22018321	G69034	-0.466	RI	rs33_C3.vs.rs33_S3	chr10:22012458-22019101(-)	Os10g0559400//Os10g0559200	LOC_Os10g41000//LOC_Os10g40990	NULL//NULL	NULL//NULL	Similar to cDNA clone:J023138C05, full insert sequence.//Similar to Oxidoreductase, 2OG-Fe oxygenase family protein, expressed.	retrotransposon protein, putative, unclassified, expressed//flavonol synthase/flavanone 3-hydroxylase, putative, expressed
1528	G16365_30518021_30520459	G16365	0.693	RI	rs33_C3.vs.rs33_S3	chr02:30518022-30522430(+)	Os02g0732200	LOC_Os02g49950	NULL	NULL	Armadillo-like helical domain containing protein.	spotted leaf 11, putative, expressed
1529	G68557_20161985_20162529	G68557	-0.22	RI	rs33_C3.vs.rs33_S3	chr10:20160992-20162529(-)	Os10g0521100	LOC_Os10g37670	NULL	NULL	Similar to Actin-depolymerizing factor 6 (ADF-6) (AtADF6).	actin-depolymerizing factor, putative, expressed
1530	G32376_30973416_30977492	G32376	-0.847	RI	rs33_C3.vs.rs33_S3	chr04:30973417-30979849(+)	Os04g0610900	LOC_Os04g52140	NULL	NULL	Similar to EDR1.	protein kinase domain containing protein, expressed
1531	G75655_563818_565174	G75655	0.674	RI	rs33_C3.vs.rs33_S3	chr12:562864-565823(+)	Os12g0110400	LOC_Os12g01950	NULL	NULL	Similar to PTAC6 (PLASTID TRANSCRIPTIONALLY ACTIVE6).	expressed protein
1532	G67235_14256466_14258189	G67235	0.625	RI	rs33_C3.vs.rs33_S3	chr10:14255769-14260896(+)	Os10g0410600	LOC_Os10g27050	NULL	NULL	Similar to Phosphoprotein phosphatase 2A isoform 4.	OsPP2Ac-4 - Phosphatase 2A isoform 4 belonging to family 2, expressed
1533	G32960_33418636_33421204	G32960	-0.774	RI	rs33_C3.vs.rs33_S3	chr04:33418505-33421204(+)	Os04g0655300	LOC_Os04g56110	RLCK168	RECEPTOR-LIKE CYTOPLASMIC KINASE 168	Protein kinase, core domain containing protein.	protein kinase, putative, expressed
1534	G50543_17773664_17776285	G50543	-0.485	RI	rs33_C3.vs.rs33_S3	chr07:17771994-17776684(+)	Os07g0484600	LOC_Os07g30120	NULL	NULL	Conserved hypothetical protein.	expressed protein
1535	G71303_8168856_8170154	G71303	0.666	RI	rs33_C3.vs.rs33_S3	chr11:8163352-8170154(-)	Os11g0251400	LOC_Os11g14544	NULL	NULL	Ankyrin repeat domain containing protein.	expressed protein
1536	G63436_20061731_20063787	G63436	0.626	RI	rs33_C3.vs.rs33_S3	chr09:20059588-20066957(+)	Os09g0515100	LOC_Os09g33980	NULL	NULL	Similar to Cdc48 cell division control protein 48, AAA family.	bromodomain protein 103, putative, expressed
1537	G8623_39244416_39245546	G8623	-0.441	RI	rs33_C3.vs.rs33_S3	chr01:39244417-39247231(+)	Os01g0901300	LOC_Os01g67520	NULL	NULL	Similar to VTC2-like protein.	VTC2, putative, expressed
1538	G58298_24678452_24680368	G58298	1	RI	rs33_C3.vs.rs33_S3	chr08:24677583-24680400(+)	Os08g0499900	LOC_Os08g39060	NULL	NULL	Conserved hypothetical protein.	F-box protein At-B, putative, expressed
1539	G62668_16822233_16823341	G62668	-0.45	RI	rs33_C3.vs.rs33_S3	chr09:16821982-16825686(+)	Os09g0449400	LOC_Os09g27650	NULL	NULL	Hypothetical conserved gene.	ZOS9-14 - C2H2 zinc finger protein, expressed
1540	G13847_19067740_19070305	G13847	-0.415	RI	rs33_C3.vs.rs33_S3	chr02:19067274-19072738(+)	Os02g0522800	LOC_Os02g32290	NULL	NULL	Peptidase C65, otubain domain containing protein.	expressed protein
1541	G40891_3148677_3149900	G40891	-0.856	RI	rs33_C3.vs.rs33_S3	chr06:3147621-3158415(-)	Os06g0162550	NULL	NULL	NULL	Carotenoid oxygenase domain containing protein.	NULL
1542	G57_197646_198225	G57	-0.705	RI	rs33_C3.vs.rs33_S3	chr01:197647-200803(+)	Os01g0103800	LOC_Os01g01390	NULL	NULL	Conserved hypothetical protein.	expressed protein
1543	G60290_4557914_4560266	G60290	0.598	RI	rs33_C3.vs.rs33_S3	chr09:4554651-4569049(+)	Os09g0261400	LOC_Os09g08670	NULL	NULL	Protein of unknown function DUF1296 family protein.	protein of unknown function DUF1296 domain containing protein, expressed
1544	G59845_2697890_2701764	G59845	-0.78	RI	rs33_C3.vs.rs33_S3	chr09:2697267-2702745(+)	Os09g0135700	LOC_Os09g05020	NULL	NULL	Protein-tyrosine phosphatase, SIW14-like domain containing protein.	tyrosine phosphatase family protein, putative, expressed
1545	G48155_6017403_6020998	G48155	-0.759	RI	rs33_C3.vs.rs33_S3	chr07:6017404-6021266(-)	Os07g0211000	LOC_Os07g10970	EXO70X3	EXOCYST SUBUNIT EXO70 FAMILY PROTEIN X3	Hypothetical conserved gene.	leucine zipper protein-like, putative, expressed
1546	G45259_24215331_24215979	G45259	0.433	RI	rs33_C3.vs.rs33_S3	chr06:24215332-24217187(+)	Os06g0608401	LOC_Os06g40609	NULL	NULL	Similar to MADS-box transcription factor 30.	expressed protein
1547	G57973_22093508_22101157	G57973	-0.926	RI	rs33_C3.vs.rs33_S3	chr08:22082265-22101157(-)	Os08g0451700	LOC_Os08g35050	NULL	NULL	Conserved hypothetical protein.	ARID/BRIGHT DNA-binding domain containing protein, expressed
1548	G56633_16595096_16595559	G56633	0.456	RI	rs33_C3.vs.rs33_S3	chr08:16592937-16596196(+)	Os08g0360300	LOC_Os08g27170	NULL	NULL	Calmodulin binding protein-like domain containing protein.	calmodulin binding protein, putative, expressed
1549	G56364_14727042_14729425	G56364	0.326	RI	rs33_C3.vs.rs33_S3	chr08:14724917-14732048(-)	Os08g0332700	LOC_Os08g24390	NULL	NULL	Hypothetical conserved gene.	expressed protein
1550	G66255_9773457_9775195	G66255	0.906	RI	rs33_C3.vs.rs33_S3	chr10:9770755-9776974(+)	Os10g0337500	LOC_Os10g19180	NULL	NULL	Zinc finger, DHHC-type domain containing protein.	zinc finger family protein, putative, expressed
1551	G53129_29431917_29432293	G53129	-0.756	RI	rs33_C3.vs.rs33_S3	chr07:29431042-29435287(+)	Os07g0691700	LOC_Os07g49140	NULL	NULL	Conserved hypothetical protein.	expressed protein
1552	G52703_27655955_27656831	G52703	0.823	RI	rs33_C3.vs.rs33_S3	chr07:27655956-27665878(+)	Os07g0657200	LOC_Os07g46370	NULL	NULL	Similar to Sec31p.	WD domain, G-beta repeat domain containing protein, expressed
1553	G47737_4322231_4323032	G47737	-0.572	RI	rs33_C3.vs.rs33_S3	chr07:4322232-4326720(-)	Os07g0182000	LOC_Os07g08420	RISBZ1	BZIP ACTIVATOR 1	Basic leucine zipper transcriptional activator, Grain filling	bZIP transcription factor domain containing protein, expressed
1554	G69958_2333659_2335657	G69958	-0.943	RI	rs33_C3.vs.rs33_S3	chr11:2329958-2335657(+)	Os11g0150100//Os11g0150200	LOC_Os11g05260//LOC_Os11g05280	NULL//NULL	NULL//NULL	Phosphoglycerate mutase domain containing protein.//Conserved hypothetical protein.	phosphoglycerate mutase, putative, expressed//expressed protein
1555	G23264_25270148_25272976	G23264	-0.76	RI	rs33_C3.vs.rs33_S3	chr03:25268197-25273015(-)	Os03g0650900	LOC_Os03g44810	NULL	NULL	Zinc finger, RING/FYVE/PHD-type domain containing protein.	expressed protein
1556	G73791_20954370_20955024	G73791	0.796	RI	rs33_C3.vs.rs33_S3	chr11:20942415-20961563(+)	Os11g0562100	LOC_Os11g35710	NULL	NULL	Similar to cycloartenol synthase.	cycloartenol synthase, putative, expressed
1557	G10465_3307762_3308887	G10465	0.716	RI	rs33_C3.vs.rs33_S3	chr02:3297210-3318385(+)	Os02g0161200	LOC_Os02g06592//LOC_Os02g06584	C3H13	ZINC FINGER CCCH DOMAIN-CONTAINING PROTEIN 13	Zinc finger, CCCH-type domain containing protein.	SNF2 family N-terminal domain containing protein, expressed//zinc finger C-x8-C-x5-C-x3-H type family protein, expressed
1558	G29984_20553485_20555086	G29984	-0.956	RI	rs33_C3.vs.rs33_S3	chr04:20549573-20555304(-)	Os04g0416100	LOC_Os04g33950	NULL	NULL	Similar to Transcription factor E2F1 (E2F-1) (Fragment).	E2F family transcription factor protein, putative, expressed
1559	G49732_13405241_13406025	G49732	-0.882	RI	rs33_C3.vs.rs33_S3	chr07:13399139-13412020(+)	Os07g0419500	LOC_Os07g23740	NULL	NULL	Similar to UDP-glucose:sterol glucosyltransferase.	sterol 3-beta-glucosyltransferase, putative, expressed
1560	G47862_4652792_4654184	G47862	0.558	RI	rs33_C3.vs.rs33_S3	chr07:4652793-4661839(+)	Os07g0187200//Os07g0187350	LOC_Os07g08950	NULL//NULL	NULL//NULL	FAD linked oxidase, N-terminal domain containing protein.//Hypothetical protein.	FAD-linked oxidoreductase protein, putative, expressed
1561	G30787_24136219_24138145	G30787	0.937	RI	rs33_C3.vs.rs33_S3	chr04:24133854-24138565(-)	Os04g0482800	LOC_Os04g40660	NULL	NULL	Similar to Topoisomerase-like protein.	MA3 domain containing protein, expressed
1562	G50343_16932173_16934596	G50343	-0.92	RI	rs33_C3.vs.rs33_S3	chr07:16932174-16938923(+)	Os07g0471900	LOC_Os07g28890	NULL	NULL	Helix-loop-helix DNA-binding domain containing protein.	ethylene-responsive protein related, putative, expressed
1563	G47050_1019427_1019902	G47050	1	RI	rs33_C3.vs.rs33_S3	chr07:1014993-1021609(-)	Os07g0119000	LOC_Os07g02780	NULL	NULL	Similar to MAP3K gamma protein kinase (Fragment).	STE_MEKK_ste11_MAP3K.20 - STE kinases include homologs to sterile 7, sterile 11 and sterile 20 from yeast, expressed
1564	G46910_515824_517265	G46910	1	RI	rs33_C3.vs.rs33_S3	chr07:515825-521967(+)	Os07g0109400	LOC_Os07g01860	NULL	NULL	Conserved hypothetical protein.	expressed protein
1565	G41865_7480066_7481654	G41865	-0.161	RI	rs33_C3.vs.rs33_S3	chr06:7480067-7482254(-)	Os06g0244000	LOC_Os06g13560	NULL	NULL	Similar to anthranilic acid methyltransferase 3.	SAM dependent carboxyl methyltransferase, putative, expressed
1566	G46278_28918922_28919551	G46278	-0.721	RI	rs33_C3.vs.rs33_S3	chr06:28918633-28924160(+)	Os06g0693000	LOC_Os06g47780	NULL	NULL	Protein kinase, core domain containing protein.	TKL_IRAK_DUF26-lh.3 - DUF26 kinases have homology to DUF26 containing loci, expressed
1567	G46058_27971298_27971860	G46058	-0.351	RI	rs33_C3.vs.rs33_S3	chr06:27960842-27971860(+)	Os06g0673700	LOC_Os06g46149	NULL	NULL	Hypothetical protein.	serine/arginine repetitive matrix protein 1, putative, expressed
1568	G45783_26656412_26657456	G45783	-0.194	RI	rs33_C3.vs.rs33_S3	chr06:26652751-26659368(-)	Os06g0651100	LOC_Os06g44180	NULL	NULL	Similar to NADPH HC toxin reductase.	NAD dependent epimerase/dehydratase family protein, putative, expressed
1569	G44180_18950958_18952798	G44180	0.503	RI	rs33_C3.vs.rs33_S3	chr06:18935016-18954274(-)	Os06g0517500	LOC_Os06g32580	NULL	NULL	Hypothetical conserved gene.	transposon protein, putative, CACTA, En/Spm sub-class, expressed
1570	G41805_7500161_7500580	G41805	-0.862	RI	rs33_C3.vs.rs33_S3	chr06:7497938-7500580(-)	Os06g0244200	LOC_Os06g13580	NULL	NULL	Conserved hypothetical protein.	expressed protein
1571	G65455_5584545_5585549	G65455	0.473	RI	rs33_C3.vs.rs33_S3	chr10:5577483-5586727(-)	Os10g0181200	LOC_Os10g10170//LOC_Os10g10175	NULL	NULL	Similar to (RAP Annotation release2) Protein prenyltransferase domain containing protein.	PPR repeat domain containing protein, putative, expressed//expressed protein
1572	G41255_4712808_4715123	G41255	-0.933	RI	rs33_C3.vs.rs33_S3	chr06:4709743-4715552(-)	Os06g0193400	LOC_Os06g09370	NULL	NULL	Similar to BHLH transcription factor.	PTF1, putative, expressed
1573	G23057_24342739_24344785	G23057	-0.458	RI	rs33_C3.vs.rs33_S3	chr03:24341231-24345187(+)	Os03g0636600	LOC_Os03g43570	NULL	NULL	Hypothetical conserved gene.	UBX domain-containing protein 1, putative, expressed
1574	G44730_21755231_21756153	G44730	-0.713	RI	rs33_C3.vs.rs33_S3	chr06:21755232-21758834(-)	Os06g0565100	LOC_Os06g36920	NULL	NULL	Cytochrome P450 family protein.	cytochrome P450, putative, expressed
1575	G4385_20305653_20305948	G4385	-0.614	RI	rs33_C3.vs.rs33_S3	chr01:20304819-20310385(-)	NULL	LOC_Os01g36590	NULL	NULL	NULL	nodulin, putative, expressed
1576	G40172_378410_379222	G40172	0.872	RI	rs33_C3.vs.rs33_S3	chr06:375653-383401(+)	Os06g0105500	LOC_Os06g01640	PRMT7	PROTEIN ARGININE METHYLTRANSFERASE 7	Protein arginine N-methyltransferase domain containing protein.	arginine N-methyltransferase 7, putative, expressed
1577	G6193_28695969_28697661	G6193	0.898	RI	rs33_C3.vs.rs33_S3	chr01:28683871-28698627(-)	Os01g0694300//Os01g0694400	LOC_Os01g49940	NULL//NULL	NULL//NULL	Similar to T17H3.9.//Conserved hypothetical protein.	ESP4, putative, expressed
1578	G54442_5952785_5953586	G54442	-0.406	RI	rs33_C3.vs.rs33_S3	chr08:5942660-5960134(+)	Os08g0202300	LOC_Os08g10244//LOC_Os08g10250	NULL	NULL	Similar to SHR5-receptor-like kinase (Fragment).	retrotransposon protein, putative, unclassified, expressed//SHR5-receptor-like kinase, putative, expressed
1579	G39575_28176516_28178187	G39575	-0.836	RI	rs33_C3.vs.rs33_S3	chr05:28176517-28183009(+)	Os05g0566200	LOC_Os05g49120	NULL	NULL	NLI interacting factor domain containing protein.	NLI interacting factor-like phosphatase, putative, expressed
1580	G16584_31434749_31437523	G16584	-0.939	RI	rs33_C3.vs.rs33_S3	chr02:31431820-31438034(-)	Os02g0748100	LOC_Os02g51330	NULL	NULL	Hypothetical conserved gene.	MAG2, putative, expressed
1581	G79571_18335387_18338063	G79571	0.959	RI	rs33_C3.vs.rs33_S3	chr12:18334665-18349360(+)	Os12g0489100//Os12g0489200	LOC_Os12g30540	NULL//NULL	NULL//NULL	Similar to Ubiquitin-specific protease 12.//Ubiquitin-specific protease 12.	ubiquitin carboxyl-terminal hydrolase, putative, expressed
1582	G38168_21715722_21718522	G38168	0.772	RI	rs33_C3.vs.rs33_S3	chr05:21715716-21724607(+)	Os05g0443850//Os05g0443900	LOC_Os05g37170	NULL//BZIP41	NULL//b-ZIP TRANSCRIPTION FACTOR 41	Hypothetical genes.//Similar to Basic leucine zipper protein (Liguleless2).	transcription factor, putative, expressed
1583	G36299_13387989_13388300	G36299	-0.79	RI	rs33_C3.vs.rs33_S3	chr05:13384482-13391509(-)	Os05g0299300	LOC_Os05g23430	NULL	NULL	Conserved hypothetical protein.	WD domain, G-beta repeat domain containing protein, expressed
1584	G68621_20282553_20283160	G68621	0.621	RI	rs33_C3.vs.rs33_S3	chr10:20281431-20285018(+)	Os10g0522900	LOC_Os10g37880	NULL	NULL	Similar to Oxidoreductase, 2OG-Fe oxygenase family protein, expressed.	oxidoreductase, putative, expressed
1585	G35314_8497157_8497885	G35314	0.908	RI	rs33_C3.vs.rs33_S3	chr05:8496479-8504964(+)	Os05g0239767	LOC_Os05g14980	NULL	NULL	NULL	expressed protein
1586	G59852_2402075_2402591	G59852	0.988	RI	rs33_C3.vs.rs33_S3	chr09:2396780-2405236(-)	Os09g0131400	LOC_Os09g04504//LOC_Os09g04508	NULL	NULL	Similar to tobamovirus multiplication 3.	expressed protein//expressed protein
1587	G47692_3834374_3836392	G47692	0.772	RI	rs33_C3.vs.rs33_S3	chr07:3829989-3842207(+)	Os07g0172900	LOC_Os07g07646//LOC_Os07g07654	NULL	NULL	Hypothetical conserved gene.	expressed protein//BT1 family protein, putative, expressed
1588	G4473_20787913_20791159	G4473	-0.768	RI	rs33_C3.vs.rs33_S3	chr01:20783308-20791500(-)	Os01g0553200	LOC_Os01g37210	NULL	NULL	Conserved hypothetical protein.	expressed protein
1589	G37138_17293527_17295028	G37138	0.57	RI	rs33_C3.vs.rs33_S3	chr05:17289209-17296587(+)	Os05g0362100	LOC_Os05g29880	NULL	NULL	Similar to Protein MFP-b.	3-hydroxyacyl-CoA dehydrogenase, putative, expressed
1590	G3906_18103148_18110881	G3906	0.924	RI	rs33_C3.vs.rs33_S3	chr01:18101267-18111530(-)	Os01g0513200	LOC_Os01g32980	NULL	NULL	Hypothetical conserved gene.	mitochondrial carrier protein, putative, expressed
1591	G33528_295427_295974	G33528	-0.506	RI	rs33_C3.vs.rs33_S3	chr05:291228-297336(+)	Os05g0105300	LOC_Os05g01500	NULL	NULL	CAP-Gly domain containing protein.	tubulin-specific chaperone E, putative, expressed
1592	G49853_14522209_14522729	G49853	-0.707	RI	rs33_C3.vs.rs33_S3	chr07:14520096-14524715(-)	Os07g0434700	LOC_Os07g25410	NULL	NULL	Peptidase M24 family protein.	peptidase, M24 family protein, putative, expressed
1593	G28737_13989148_13990369	G28737	-0.836	RI	rs33_C3.vs.rs33_S3	chr04:13989149-13997590(-)	Os04g0309100	LOC_Os04g24410	NULL	NULL	Similar to NADH dehydrogenase subunit 2.	kinesin heavy chain isolog, putative, expressed
1594	G70064_2911256_2914446	G70064	0.8	RI	rs33_C3.vs.rs33_S3	chr11:2909397-2918267(-)	Os11g0160100	LOC_Os11g06130	NULL	NULL	Zinc finger, RING/FYVE/PHD-type domain containing protein.	PHD-finger family protein, expressed
1595	G70964_7121635_7123091	G70964	-0.604	RI	rs33_C3.vs.rs33_S3	chr11:7121636-7125110(+)	NULL	NULL	NULL	NULL	NULL	NULL
1596	G80016_21333180_21335311	G80016	0.7	RI	rs33_C3.vs.rs33_S3	chr12:21330050-21337057(+)	Os12g0536200	LOC_Os12g35060	NULL	NULL	Conserved hypothetical protein.	expressed protein
1597	G32723_32343259_32343690	G32723	0.964	RI	rs33_C3.vs.rs33_S3	chr04:32342580-32348501(+)	Os04g0635900	LOC_Os04g54340	NULL	NULL	DNA repair exonuclease family protein.	double-strand break repair protein MRE11, putative, expressed
1598	G35711_10531517_10533686	G35711	0.428	RI	rs33_C3.vs.rs33_S3	chr05:10531430-10534442(-)	NULL	LOC_Os05g18280	NULL	NULL	NULL	kelch domain containing protein, putative, expressed
1599	G71236_8466831_8467506	G71236	-0.187	RI	rs33_C3.vs.rs33_S3	chr11:8466832-8469469(+)	Os11g0256900	LOC_Os11g15040	NULL	NULL	SAM dependent carboxyl methyltransferase family protein.	S-adenosyl-L-methionine:benzoic acid/salicylic acid carboxyl methyltransferase, putative, expressed
1600	G25942_939039_940845	G25942	-0.156	RI	rs33_C3.vs.rs33_S3	chr04:937685-943051(+)	Os04g0115700	LOC_Os04g02530	NULL	NULL	Conserved hypothetical protein.	expressed protein
1601	G17124_33800321_33801889	G17124	-0.274	RI	rs33_C3.vs.rs33_S3	chr02:33797012-33803864(+)	Os02g0795000	LOC_Os02g55180	NULL	NULL	Peptidase C19, ubiquitin carboxyl-terminal hydrolase 2 family protein.	ubiquitin carboxyl-terminal hydrolase domain containing protein, expressed
1602	G14878_23549173_23550765	G14878	-0.105	RI	rs33_C3.vs.rs33_S3	chr02:23549174-23554382(-)	Os02g0601800	LOC_Os02g38980	NULL	NULL	Similar to Kinase-like protein.	bromodomain domain containing protein, expressed
1603	G68237_18747264_18748126	G68237	0.647	RI	rs33_C3.vs.rs33_S3	chr10:18747265-18750454(+)	Os10g0493800	LOC_Os10g35130	NULL	NULL	Small nuclear RNA activating complex (SNAPc), subunit SNAP43 domain containing protein.	expressed protein
1604	G14465_21935094_21935565	G14465	-0.312	RI	rs33_C3.vs.rs33_S3	chr02:21930617-21935565(-)	Os02g0572400	LOC_Os02g36340	NULL	NULL	Similar to predicted protein.	riboflavin biosynthesis protein ribAB, chloroplast precursor, putative, expressed
1605	G4426_19876199_19876482	G4426	0.439	RI	rs33_C3.vs.rs33_S3	chr01:19874748-19886606(+)	Os01g0540800//Os01g0541000	LOC_Os01g35930	NULL//NULL	NULL//NULL	Conserved hypothetical protein.//Transcriptional factor B3 family protein.	retrotransposon protein, putative, unclassified, expressed
1606	G13939_19551171_19551438	G13939	1	RI	rs33_C3.vs.rs33_S3	chr02:19549723-19558300(+)	Os02g0531200	LOC_Os02g32930	NULL	NULL	Bile acid:sodium symporter family protein.	bile acid sodium symporter, putative, expressed
1607	G13900_19383471_19383871	G13900	-0.717	RI	rs33_C3.vs.rs33_S3	chr02:19376511-19385890(+)	Os02g0528500	NULL	NULL	NULL	Nucleic acid-binding, OB-fold-like domain containing protein.	NULL
1608	G57483_20582926_20583496	G57483	0.818	RI	rs33_C3.vs.rs33_S3	chr08:20578712-20583496(-)	Os08g0427900	LOC_Os08g33120	NULL	NULL	Hypothetical conserved gene.	RNA recognition motif containing protein, putative, expressed
1609	G15651_27372027_27373477	G15651	-0.123	RI	rs33_C3.vs.rs33_S3	chr02:27372028-27376763(-)	Os02g0672800	LOC_Os02g45130	WNK4	WITH NO LYSINE KINASE 4	Similar to Protein kinase.	protein kinase, putative, expressed
1610	G12372_12745287_12746559	G12372	-0.616	RI	rs33_C3.vs.rs33_S3	chr02:12741327-12746559(-)	Os02g0319800	LOC_Os02g21490	NULL	NULL	WD40 repeat-like domain containing protein.	WD domain, G-beta repeat domain containing protein, expressed
1611	G2063_9026696_9027084	G2063	0.588	RI	rs33_C3.vs.rs33_S3	chr01:9024136-9028938(-)	Os01g0265200	LOC_Os01g16040	NULL	NULL	Mitochondrial carrier protein, Early leaf development	mitochondrial carrier protein, putative, expressed
1612	G12335_12419755_12420099	G12335	0.694	RI	rs33_C3.vs.rs33_S3	chr02:12413764-12421795(-)	Os02g0313900	LOC_Os02g20980	NULL	NULL	Similar to Plasma membrane H+-ATPase.	expressed protein
1613	G6316_29438244_29439481	G6316	-0.291	RI	rs33_C3.vs.rs33_S3	chr01:29437276-29439882(-)	Os01g0708500	LOC_Os01g51210	NULL	NULL	Similar to lysine decarboxylase-like protein.	uncharacterized protein PA4923, putative, expressed
1614	G68305_19028672_19029760	G68305	-0.769	RI	rs33_C3.vs.rs33_S3	chr10:19028120-19033623(+)	Os10g0498800	LOC_Os10g35570	NULL	NULL	Protein of unknown function DUF974 family protein.	expressed protein
1615	G11791_9972641_9973159	G11791	-1	RI	rs33_C3.vs.rs33_S3	chr02:9972642-9978099(+)	Os02g0273700	LOC_Os02g17350	NULL	NULL	VHS domain containing protein.	VHS and GAT domain containing protein, expressed
1616	G6127_28659142_28659348	G6127	-0.483	RI	rs33_C3.vs.rs33_S3	chr01:28657448-28660568(-)	Os01g0693900	LOC_Os01g49900	NULL	NULL	Peptidyl-tRNA hydrolase family protein.	peptidyl-tRNA hydrolase, mitochondrial precursor protein, putative, expressed
1617	G3782_16368980_16370889	G3782	-0.848	RI	rs33_C3.vs.rs33_S3	chr01:16364823-16391636(+)	Os01g0388500	LOC_Os01g29230	NULL	NULL	Similar to Fibronectin, type III-like fold.	expressed protein
1618	G24147_29771946_29772675	G24147	0.664	RI	rs33_C3.vs.rs33_S3	chr03:29766132-29774184(+)	Os03g0728800	LOC_Os03g51900	NULL	NULL	Similar to cDNA clone:J013129E17, full insert sequence.	DEAD-box ATP-dependent RNA helicase, putative, expressed
1619	G48925_9972363_9972674	G48925	-0.343	RI	rs33_C3.vs.rs33_S3	chr07:9972364-9976187(+)	Os07g0270900	LOC_Os07g16950	NULL	NULL	Mak16 protein family protein.	Mak16 protein domain containing protein, expressed
1620	G16404_30594561_30595556	G16404	-0.449	RI	rs33_C3.vs.rs33_S3	chr02:30593495-30596231(+)	Os02g0733800	LOC_Os02g50100	NULL	NULL	SET domain containing protein.	SET domain-containing protein, putative, expressed
1621	G43493_14912147_14912714	G43493	-0.848	RI	rs33_C3.vs.rs33_S3	chr06:14895813-14913394(-)	Os06g0360600	LOC_Os06g25470//LOC_Os06g25500	NULL	NULL	Hypothetical conserved gene.	expressed protein//expressed protein
1622	G10019_1854208_1858242	G10019	-0.484	RI	rs33_C3.vs.rs33_S3	chr02:1850177-1858243(-)	Os02g0135200	LOC_Os02g04230	NULL	NULL	Similar to Mitogen-activated protein kinase 13.	CGMC_MAPKCMGC_2.7 - CGMC includes CDA, MAPK, GSK3, and CLKC kinases, expressed
1623	G65470_6145836_6147693	G65470	1	RI	rs33_C3.vs.rs33_S3	chr10:6144589-6150509(+)	Os10g0188900	LOC_Os10g11110	NULL	NULL	Conserved hypothetical protein.	expressed protein
1624	G68803_20940408_20942348	G68803	0.406	RI	rs33_C3.vs.rs33_S3	chr10:20936565-20947963(-)	Os10g0537450//Os10g0537600	LOC_Os10g39230	NULL//NULL	NULL//NULL	Hypothetical protein.//Conserved hypothetical protein.	tRNA-splicing endonuclease positive effector-related, putative, expressed
1625	G13950_19329151_19330080	G13950	-0.129	RI	rs33_C3.vs.rs33_S3	chr02:19323945-19332418(-)	Os02g0527600	LOC_Os02g32610	NULL	NULL	Similar to CTR1-like protein kinase.	protein kinase domain containing protein, expressed
1626	G13588_17452978_17453803	G13588	0.707	RI	rs33_C3.vs.rs33_S3	chr02:17440506-17455243(+)	Os02g0496300//Os02g0496500	LOC_Os02g29380	NULL//NULL	NULL//NULL	Conserved hypothetical protein.//HhH-GPD domain domain containing protein.	expressed protein
1627	G77827_10455362_10457647	G77827	0.75	RI	rs33_C3.vs.rs33_S3	chr12:10454432-10458548(-)	Os12g0278900	LOC_Os12g18130	NULL	NULL	Peptidase C1A, papain family protein.	expressed protein
1628	G57890_22670930_22672341	G57890	-0.863	RI	rs33_C3.vs.rs33_S3	chr08:22670244-22675671(-)	Os08g0461700	LOC_Os08g35948	NULL	NULL	F-box domain, cyclin-like domain containing protein.	expressed protein
1629	G8671_39364425_39365640	G8671	0.656	RI	rs33_C3.vs.rs33_S3	chr01:39362989-39365640(+)	Os01g0904300	LOC_Os01g67730	NULL	NULL	Protein of unknown function DUF971 family protein.	1-5-phosphoribosyl-5-5-phosphoribosylaminomethylideneaminoimidazole-4-carboxamide isomerase, chloroplast precursor, putative, expressed
1630	G8546_38885858_38887723	G8546	-1	RI	rs33_C3.vs.rs33_S3	chr01:38884741-38887723(-)	Os01g0894300	LOC_Os01g66940	NULL	NULL	Fructokinase (Fragment).	kinase, pfkB family, putative, expressed
1631	G40534_1652247_1653142	G40534	-0.726	RI	rs33_C3.vs.rs33_S3	chr06:1648595-1654484(+)	Os06g0131100	LOC_Os06g04040	NULL	NULL	WD40/YVTN repeat-like domain containing protein.	WD domain, G-beta repeat domain containing protein, expressed
1632	G53307_583576_584003	G53307	-0.677	RI	rs33_C3.vs.rs33_S3	chr08:579899-586670(-)	Os08g0111200	LOC_Os08g01940	NULL	NULL	Similar to predicted protein.	non-lysosomal glucosylceramidase, putative, expressed
1633	G27445_7911605_7912535	G27445	-0.429	RI	rs33_C3.vs.rs33_S3	chr04:7911606-7915304(+)	Os04g0218400	LOC_Os04g14150	NULL	NULL	Similar to ankyrin protein kinase-like.	dehydration response related protein, putative, expressed
1634	G62051_13627338_13627940	G62051	-0.758	RI	rs33_C3.vs.rs33_S3	chr09:13626116-13629876(-)	Os09g0394100	LOC_Os09g23070	NULL	NULL	Malonyl-CoA decarboxylase family protein.	malonyl-CoA decarboxylase, mitochondrial precursor, putative, expressed
1635	G871_3405400_3406003	G871	0.717	RI	rs33_C3.vs.rs33_S3	chr01:3405401-3407677(+)	Os01g0166300//Os01g0166400	LOC_Os01g07212	NULL//NULL	NULL//NULL	Similar to nuclease.//Hypothetical conserved gene.	staphylococcal nuclease homologue, putative, expressed
1636	G1337_5493670_5494948	G1337	0.5	RI	rs33_C3.vs.rs33_S3	chr01:5493186-5500402(+)	Os01g0201000	LOC_Os01g10430	NULL	NULL	Similar to protein kinase family protein.	protein kinase family protein, putative, expressed
1637	G13089_15441174_15445302	G13089	-0.482	RI	rs33_C3.vs.rs33_S3	chr02:15441175-15446187(-)	Os02g0461100	LOC_Os02g26294	NULL	NULL	Conserved hypothetical protein.	expressed protein
1638	G27522_7924489_7925722	G27522	0.754	RI	rs33_C3.vs.rs33_S3	chr04:7920042-7935776(+)	Os04g0218600	NULL	NULL	NULL	Conserved hypothetical protein.	NULL
1639	G7553_34561259_34562963	G7553	-0.382	RI	rs33_C3.vs.rs33_S3	chr01:34559984-34564315(-)	Os01g0813000	LOC_Os01g59750	NULL	NULL	Similar to 14 kDa zinc-binding protein.	histidine triad family protein, putative, expressed
1640	G7777_35416393_35417648	G7777	-0.338	RI	rs33_C3.vs.rs33_S3	chr01:35412614-35418077(+)	Os01g0827600	LOC_Os01g61190	EXO70B2	EXOCYST SUBUNIT EXO70 FAMILY PROTEIN B2	Exo70 exocyst complex subunit family protein.	exo70 exocyst complex subunit, putative, expressed
1641	G37778_20243958_20245552	G37778	0.869	RI	rs33_C3.vs.rs33_S3	chr05:20243959-20247732(-)	Os05g0414100	LOC_Os05g34210	NULL	NULL	Hypothetical conserved gene.	expressed protein
1642	G16042_28820866_28822652	G16042	0.253	RI	rs33_C3.vs.rs33_S3	chr02:28820795-28826658(+)	Os02g0700600	LOC_Os02g47220	NULL	NULL	Non-protein coding transcript.	CPuORF20 - conserved peptide uORF-containing transcript, expressed
1643	G1978_8664203_8664836	G1978	-1	RI	rs33_C3.vs.rs33_S3	chr01:8659375-8664836(-)	Os01g0258700	LOC_Os01g15460	NULL	NULL	Similar to zinc finger CCCH type domain-containing protein ZFN-like 1.	zinc finger C-x8-C-x5-C-x3-H type family protein, expressed
1644	G14917_23857158_23858504	G14917	0.62	RI	rs33_C3.vs.rs33_S3	chr02:23855253-23858516(-)	Os02g0608200	LOC_Os02g39530	NULL	NULL	Conserved hypothetical protein.	expressed protein
1645	G7209_33210373_33212668	G7209	1	RI	rs33_C3.vs.rs33_S3	chr01:33210230-33216458(+)	Os01g0783800	LOC_Os01g57480	NULL	NULL	Serine/threonine protein kinase-related domain containing protein.	serine/threonine-protein kinase receptor precursor, putative, expressed
1646	G17182_34208523_34209854	G17182	-0.708	RI	rs33_C3.vs.rs33_S3	chr02:34206868-34209854(-)	Os02g0802400	LOC_Os02g55880	NULL	NULL	Similar to calcineurin subunit B.	EF hand family protein, putative, expressed
1647	G11660_9412490_9413691	G11660	-0.254	RI	rs33_C3.vs.rs33_S3	chr02:9407442-9414212(+)	Os02g0264700	LOC_Os02g16490	NULL	NULL	Similar to flagelliform silk protein-like protein [Oryza sativa (japonica cultivar-group)].	expressed protein
1648	G2404_10820151_10822413	G2404	-0.928	RI	rs33_C3.vs.rs33_S3	chr01:10819206-10822413(-)	Os01g0296000	LOC_Os01g19160	RLCK30	RECEPTOR-LIKE CYTOPLASMIC KINASE 30	Protein kinase, core domain containing protein.	protein kinase domain containing protein, expressed
1649	G9291_41971338_41975795	G9291	-0.758	RI	rs33_C3.vs.rs33_S3	chr01:41971339-41978408(-)	Os01g0952800	LOC_Os01g72370	NULL	NULL	Conserved hypothetical protein.	helix-loop-helix DNA-binding domain containing protein, expressed
1650	G39180_26564169_26565269	G39180	-0.736	RI	rs33_C3.vs.rs33_S3	chr05:26560933-26566909(+)	Os05g0534900	LOC_Os05g45850	NULL	NULL	Pentatricopeptide repeat domain containing protein.	expressed protein
1651	G2079_9174415_9175312	G2079	0.122	RI	rs33_C3.vs.rs33_S3	chr01:9172908-9176116(-)	Os01g0267400	LOC_Os01g16210	NULL	NULL	Similar to cell number regulator 5.	uncharacterized Cys-rich domain containing protein, putative, expressed
1652	G4936_22776215_22777018	G4936	0.22	RI	rs33_C3.vs.rs33_S3	chr01:22775156-22782787(+)	Os01g0585700	LOC_Os01g40340	NULL	NULL	SIT4 phosphatase-associated protein family protein.	SIT4 phosphatase-associated protein domain containing protein, expressed
1653	G19010_5995284_5996187	G19010	-0.444	RI	rs33_C3.vs.rs33_S3	chr03:5993866-5997465(-)	Os03g0214400	LOC_Os03g11560	NULL	NULL	Similar to Digalactosyldiacylglycerol synthase 2.	digalactosyldiacylglycerol synthase, chloroplast precursor, putative, expressed
1654	G30078_20873141_20875074	G30078	-0.603	RI	rs33_C3.vs.rs33_S3	chr04:20873142-20876370(+)	Os04g0422000	LOC_Os04g34460	NULL	NULL	Similar to H0525E10.12 protein.	PAP fibrillin family domain containing protein, expressed
1655	G63674_21066312_21067060	G63674	0.847	RI	rs33_C3.vs.rs33_S3	chr09:21061116-21068861(-)	Os09g0536000	LOC_Os09g36530	NULL	NULL	Exodeoxyribonuclease III xth family protein.	endonuclease/exonuclease/phosphatase family protein, putative, expressed
1656	G124_525388_528002	G124	-0.566	RI	rs33_C3.vs.rs33_S3	chr01:524579-528002(-)	Os01g0109750	LOC_Os01g01970	NULL	NULL	Paired amphipathic helix domain containing protein.	expressed protein
1657	G54975_8408620_8408957	G54975	-0.849	RI	rs33_C3.vs.rs33_S3	chr08:8405989-8410365(+)	Os08g0238500	LOC_Os08g14020	NULL	NULL	Similar to Dienelactone hydrolase family.	retrotransposon protein, putative, Ty1-copia subclass, expressed
1658	G4823_22496477_22499955	G4823	0.188	RI	rs33_C3.vs.rs33_S3	chr01:22494356-22500889(-)	Os01g0580800	LOC_Os01g39890	NULL	NULL	Similar to submergence induced protein SI397.	transposon protein, putative, unclassified, expressed
1659	G520_2059869_2061208	G520	-0.137	RI	rs33_C3.vs.rs33_S3	chr01:2059309-2062897(+)	Os01g0138500	LOC_Os01g04590	NULL	NULL	Protein of unknown function DUF789 family protein.	expressed protein
1660	G41400_5422961_5423259	G41400	1	RI	rs33_C3.vs.rs33_S3	chr06:5420841-5427383(+)	Os06g0207000	LOC_Os06g10520	NULL	NULL	Fumble domain containing protein.	pantothenate kinase, putative, expressed
1661	G1128_4451908_4452235	G1128	-0.365	RI	rs33_C3.vs.rs33_S3	chr01:4448501-4457689(-)	Os01g0184200	LOC_Os01g08880	NULL	NULL	Similar to OSIGBa0132G14.1 protein.	expressed protein
1662	G8397_38154149_38154634	G8397	-0.691	RI	rs33_C3.vs.rs33_S3	chr01:38154145-38157320(+)	Os01g0879400	LOC_Os01g65720	NULL	NULL	Glycoside hydrolase, family 43 protein.	expressed protein
1663	G69706_1360723_1361680	G69706	-0.771	RI	rs33_C3.vs.rs33_S3	chr11:1360468-1364199(+)	Os11g0129600	LOC_Os11g03530	NULL	NULL	Hypothetical conserved gene.	ELMO/CED-12 family protein, putative, expressed
1664	G2706_11963029_11964058	G2706	0.564	RI	rs33_C3.vs.rs33_S3	chr01:11958709-11965883(+)	Os01g0316600//Os01g0316550	LOC_Os01g21420	NULL//NULL	NULL//NULL	Similar to pre-mRNA-splicing factor SF2.//NULL	pre-mRNA-splicing factor SF2, putative, expressed
1665	G2897_13264460_13267193	G2897	-0.926	RI	rs33_C3.vs.rs33_S3	chr01:13264461-13268823(+)	Os01g0337700	LOC_Os01g23600	NULL	NULL	Conserved hypothetical protein.	expressed protein
1666	G1664_7204431_7205288	G1664	-0.45	RI	rs33_C3.vs.rs33_S3	chr01:7197022-7214610(+)	Os01g0229900	LOC_Os01g12950	NULL	NULL	Hypothetical conserved gene.	ubiquitin-conjugating enzyme, putative, expressed
1667	G20785_14169216_14170408	G20785	-0.963	RI	rs33_C3.vs.rs33_S3	chr03:14165549-14170408(-)	Os03g0363600	LOC_Os03g24870	NULL	NULL	Similar to Sugar transporter-like protein.	transporter family protein, putative, expressed
1668	G869_3389739_3391009	G869	0.817	RI	rs33_C3.vs.rs33_S3	chr01:3386766-3391009(-)	Os01g0165800	LOC_Os01g07170	NULL	NULL	DNA-binding HORMA domain containing protein.	HORMA domain containing protein, putative, expressed
1669	G54999_8304180_8305230	G54999	0.702	RI	rs33_C3.vs.rs33_S3	chr08:8303754-8312397(+)	Os08g0236700//Os08g0236866//Os08g0236900	LOC_Os08g13880//LOC_Os08g13890//LOC_Os08g13905//LOC_Os08g13910	NULL//NULL//NULL	NULL//NULL//NULL	Similar to Exonuclease.//Hypothetical conserved gene.//Conserved hypothetical protein.	expressed protein//exonuclease, putative, expressed//expressed protein//expressed protein
1670	G67656_15931080_15931398	G67656	-1	RI	rs33_C3.vs.rs33_S3	chr10:15928671-15937553(+)	Os10g0442900//Os10g0442950	LOC_Os10g30610	ABCG25//NULL	ABC TRANSPORTER G FAMILY MEMBER 25//NULL	Conserved hypothetical protein.//Similar to white-brown-complex ABC transporter family.	white-brown complex homolog protein, putative, expressed
1671	G45493_25158932_25165825	G45493	-0.109	RI	rs33_C3.vs.rs33_S3	chr06:25158295-25165825(+)	Os06g0624900	LOC_Os06g41930	NULL	NULL	Similar to zinc-binding family protein.	zinc-binding protein, putative, expressed
1672	G23210_25049448_25051590	G23210	-0.5	RI	rs33_C3.vs.rs33_S3	chr03:25042315-25051590(-)	Os03g0646900	LOC_Os03g44500	NULL	NULL	Similar to Serine/threonine protein phosphatase.	serine/threonine protein phosphatase, putative, expressed
1673	G71041_7394865_7398360	G71041	-0.595	RI	rs33_C3.vs.rs33_S3	chr11:7392839-7400975(-)	Os11g0238400	LOC_Os11g13500//LOC_Os11g13490	NULL	NULL	Protein of unknown function DUF3475 domain containing protein.	expressed protein//expressed protein
1674	G68340_19116335_19116637	G68340	0.51	RI	rs33_C3.vs.rs33_S3	chr10:19114323-19116642(-)	Os10g0501401	NULL	NULL	NULL	Non-protein coding transcript.	NULL
1675	G39398_27360944_27365197	G39398	-0.928	RI	rs33_C3.vs.rs33_S3	chr05:27360906-27367545(+)	Os05g0550800	LOC_Os05g47770	NULL	NULL	Serine/threonine protein kinase domain containing protein.	serine/threonine-protein kinase At1g18390 precursor, putative, expressed
1676	G42037_8324342_8325337	G42037	0.634	RI	rs33_C3.vs.rs33_S3	chr06:8317759-8326107(-)	Os06g0259000	LOC_Os06g14750	NULL	NULL	Hypothetical conserved gene.	phosphatidylinositol-4-phosphate 5-Kinase family protein, putative, expressed
1677	G9913_1350294_1350694	G9913	-0.325	RI	rs33_C3.vs.rs33_S3	chr02:1347027-1351335(-)	Os02g0125800	LOC_Os02g03340	NULL	NULL	Transcription factor Tfb4 family protein.	RNA polymerase II transcription factor B subunit 4, putative, expressed
1678	G3747_17215839_17216803	G3747	0.851	RI	rs33_C3.vs.rs33_S3	chr01:17210255-17218310(-)	Os01g0499300	LOC_Os01g31470	NULL	NULL	Mov34/MPN/PAD-1 family protein.	mov34/MPN/PAD-1 family protein, expressed
1679	G18972_5722699_5723964	G18972	0.786	RI	rs33_C3.vs.rs33_S3	chr03:5721104-5728615(+)	Os03g0209600	LOC_Os03g11120	NULL	NULL	Similar to predicted protein.	methionyl-tRNA synthetase, putative, expressed
1680	G14684_23044549_23044973	G14684	-0.244	RI	rs33_C3.vs.rs33_S3	chr02:23044550-23047396(+)	Os02g0594700	LOC_Os02g38120	NULL	NULL	Similar to Non-phototropic hypocotyl 3.	BTBN3 - Bric-a-Brac, Tramtrack, Broad Complex BTB domain with non-phototropic hypocotyl 3 NPH3 domain, expressed
1681	G9998_1713619_1713885	G9998	0.632	RI	rs33_C3.vs.rs33_S3	chr02:1708176-1718112(-)	Os02g0132600	LOC_Os02g03970	NULL	NULL	Hypothetical conserved gene.	PPR repeat domain containing protein, putative, expressed
1682	G15997_28899766_28900908	G15997	-0.452	RI	rs33_C3.vs.rs33_S3	chr02:28898398-28901193(-)	Os02g0701700	LOC_Os02g47320	NULL	NULL	Conserved hypothetical protein.	vacuolar ATPase G subunit, putative, expressed
1683	G20060_10610143_10612482	G20060	0.329	RI	rs33_C3.vs.rs33_S3	chr03:10606874-10612482(+)	Os03g0301400	LOC_Os03g18940	NULL	NULL	Exonuclease domain containing protein.	exonuclease, putative, expressed
1684	G41526_6147603_6148788	G41526	0.921	RI	rs33_C3.vs.rs33_S3	chr06:6146342-6151682(+)	Os06g0219400	LOC_Os06g11600	NULL	NULL	GDP-fucose protein O-fucosyltransferase domain containing protein.	growth regulator related protein, putative, expressed
1685	G16518_31005218_31005697	G16518	-0.578	RI	rs33_C3.vs.rs33_S3	chr02:31003959-31009136(+)	Os02g0741300	LOC_Os02g50780	NULL	NULL	Glycoside hydrolase, family 47 protein.	glycosyl hydrolase family 47 domain contain protein, expressed
1686	G68203_18550904_18551274	G68203	-0.16	RI	rs33_C3.vs.rs33_S3	chr10:18548190-18552880(+)	Os10g0489100	LOC_Os10g34740	PRMT6A	PROTEIN ARGININE METHYLTRANSFERASE 6A	Methyltransferase type 12 domain containing protein.	methyltransferase, putative, expressed
1687	G3990_17458588_17459568	G3990	0.893	RI	rs33_C3.vs.rs33_S3	chr01:17453469-17465049(-)	Os01g0503400	LOC_Os01g31870	NULL	NULL	Similar to cDNA clone:J013164K10, full insert sequence.	natural resistance-associated macrophage protein, putative, expressed
1688	G42766_12346996_12347811	G42766	0.881	RI	rs33_C3.vs.rs33_S3	chr06:12345695-12350140(+)	Os06g0318600	LOC_Os06g21380	NULL	NULL	Peptidase S41 domain containing protein.	OsCttP3 - Putative C-terminal processing peptidase homologue, expressed
1689	G24743_32389658_32392331	G24743	0.828	RI	rs33_C3.vs.rs33_S3	chr03:32389145-32397717(+)	Os03g0781200	NULL	NULL	NULL	Hypothetical protein.	NULL
1690	G5950_27835161_27835443	G5950	-0.136	RI	rs33_C3.vs.rs33_S3	chr01:27833883-27842787(+)	Os01g0676900	LOC_Os01g48530	NULL	NULL	Hypothetical conserved gene.	expressed protein
1691	G5964_27964663_27965444	G5964	-0.385	RI	rs33_C3.vs.rs33_S3	chr01:27961739-27965444(+)	Os01g0679600	LOC_Os01g48760	NULL	NULL	Region of unknown function DUF1794 domain containing protein.	THAP domain-containing protein 4, putative, expressed
1692	G6425_29832845_29834778	G6425	-0.713	RI	rs33_C3.vs.rs33_S3	chr01:29830122-29836249(+)	Os01g0716800	LOC_Os01g51890	NULL	NULL	Hypothetical conserved gene.	endonuclease/exonuclease/phosphatase family domain containing protein, expressed
1693	G32427_31226064_31226603	G32427	-0.648	RI	rs33_C3.vs.rs33_S3	chr04:31226045-31230567(+)	Os04g0615500	LOC_Os04g52520	ISC39	IRON-SULFUR CLUSTER PROTEIN 39	Similar to H0525G02.2 protein.	APO, putative, expressed
1694	G6742_31067832_31068419	G6742	-0.502	RI	rs33_C3.vs.rs33_S3	chr01:31065121-31070191(+)	Os01g0743300	LOC_Os01g54010	NULL	NULL	Protease-associated PA domain containing protein.	peptidase, putative, expressed
1695	G52105_24908543_24909554	G52105	1	RI	rs33_C3.vs.rs33_S3	chr07:24908544-24916991(+)	Os07g0606500	LOC_Os07g41564//LOC_Os07g41570	NULL	NULL	Similar to ATP-dependent RNA helicase, eIF-4A family.	DEAD/DEAH box helicase domain protein, putative, expressed//expressed protein
1696	G7198_33007492_33010221	G7198	0.483	RI	rs33_C3.vs.rs33_S3	chr01:33000047-33010221(-)	Os01g0779400	LOC_Os01g57110	NULL	NULL	Similar to chromatin remodeling complex subunit.	SNF2 family N-terminal domain containing protein, expressed
1697	G10924_5505964_5506519	G10924	-0.635	RI	rs33_C3.vs.rs33_S3	chr02:5505016-5508425(+)	Os02g0198300	LOC_Os02g10480	NULL	NULL	Arf GTPase activating protein family protein.	stromal membrane-associated protein, putative, expressed
1698	G41882_7828066_7828519	G41882	-0.12	RI	rs33_C3.vs.rs33_S3	chr06:7825385-7829738(+)	Os06g0251000	LOC_Os06g14040	NULL	NULL	Similar to mitochondrion protein.	ThiF family domain containing protein, putative, expressed
1699	G597_2415658_2417819	G597	0.49	RI	rs33_C3.vs.rs33_S3	chr01:2415659-2419463(+)	Os01g0144900	NULL	NULL	NULL	Hypothetical protein.	NULL
1700	G7667_34904417_34904779	G7667	-0.625	RI	rs33_C3.vs.rs33_S3	chr01:34901931-34906955(-)	Os01g0819200//Os01g0819150	LOC_Os01g60340	NULL//NULL	NULL//NULL	Similar to calcium lipid binding protein-like.//NULL	NTMC2Type1.1 protein, putative, expressed
1701	G16051_29138410_29139366	G16051	-1	RI	rs33_C3.vs.rs33_S3	chr02:29133281-29141632(-)	Os02g0705600	LOC_Os02g47670	NULL	NULL	Armadillo-like helical domain containing protein.	bg55, putative, expressed
1702	G16633_31705723_31706539	G16633	-0.469	RI	rs33_C3.vs.rs33_S3	chr02:31704168-31707494(+)	Os02g0753900	LOC_Os02g51760	NULL	NULL	Hypothetical conserved gene.	expressed protein
1703	G19225_6863024_6864019	G19225	-0.573	RI	rs33_C3.vs.rs33_S3	chr03:6859922-6871695(-)	Os03g0229575	NULL	NULL	NULL	Hypothetical gene.	NULL
1704	G11093_6533711_6536707	G11093	-0.758	RI	rs33_C3.vs.rs33_S3	chr02:6533712-6538150(-)	Os02g0216700	NULL	NULL	NULL	Hypothetical gene.	NULL
1705	G29701_19229159_19230448	G29701	0.777	RI	rs33_C3.vs.rs33_S3	chr04:19227268-19231880(+)	Os04g0390600	LOC_Os04g32060	YSL5	YELLOW STRIP-LIKE GENE 5	Oligopeptide transporter OPT superfamily protein.	transposon protein, putative, unclassified, expressed
1706	G58043_23577181_23578149	G58043	-0.107	RI	rs33_C3.vs.rs33_S3	chr08:23576720-23579096(-)	Os08g0478100	LOC_Os08g37310	NULL	NULL	Uncharacterised protein family UPF0029, N-terminal domain containing protein.	uncharacterized protein, YigZ family, putative, expressed
1707	G63913_22023825_22026121	G63913	-0.768	RI	rs33_C3.vs.rs33_S3	chr09:22018480-22032744(+)	Os09g0555200//Os09g0555187	LOC_Os09g38268	NULL//NULL	NULL//NULL	Similar to DNA-directed RNA polymerase.//NULL	RNA polymerase IV largest subunit, putative, expressed
1708	G6298_29217896_29218886	G6298	0.786	RI	rs33_C3.vs.rs33_S3	chr01:29216899-29221824(+)	Os01g0704700	LOC_Os01g50860	CBSCLC2	CYSTATHIONINE B-SYNTHASE DOMAIN CONTAINING CHLORIDE CHANNEL PROTEIN 2	Similar to Chloride channel protein CLC-f (AtCLC-f). Splice isoform 2.	chloride transporter, chloride channel family, putative, expressed
1709	G17345_34870269_34872323	G17345	0.923	RI	rs33_C3.vs.rs33_S3	chr02:34862547-34872882(-)	Os02g0813800	LOC_Os02g56880	NULL	NULL	Non-protein coding transcript.	transcriptional corepressor LEUNIG, putative, expressed
1710	G11457_8244100_8245316	G11457	0.266	RI	rs33_C3.vs.rs33_S3	chr02:8243032-8248726(-)	Os02g0245800	LOC_Os02g14840	KAT3	SHAKER POTASSIUM CHANNEL 3	Similar to Inwardly rectifying potassium channel.	potassium channel KAT1, putative, expressed
1711	G40222_239184_240001	G40222	-0.778	RI	rs33_C3.vs.rs33_S3	chr06:227701-244858(+)	Os06g0103600	LOC_Os06g01400	NULL	NULL	Hypothetical conserved gene.	glycyl-tRNA synthetase 2, chloroplast/mitochondrial precursor, putative, expressed
1712	G17451_35096027_35097070	G17451	1	RI	rs33_C3.vs.rs33_S3	chr02:35091128-35099291(-)	Os02g0817900	LOC_Os02g57290	CYP97A4	P-450 97A4	Cytochrome P450 family protein.	cytochrome P450, putative, expressed
1713	G17814_578515_579520	G17814	-0.328	RI	rs33_C3.vs.rs33_S3	chr03:574191-580704(-)	Os03g0109900	LOC_Os03g01940	NULL	NULL	Peptidase cysteine/serine, trypsin-like domain containing protein.	expressed protein
1714	G25000_33395738_33396959	G25000	-0.711	RI	rs33_C3.vs.rs33_S3	chr03:33393908-33402288(-)	Os03g0800800	LOC_Os03g58640	NULL	NULL	Forkhead-associated domain containing protein.	FHA domain containing protein, putative, expressed
1715	G38227_22395323_22396274	G38227	-0.639	RI	rs33_C3.vs.rs33_S3	chr05:22393917-22397105(+)	Os05g0455800	LOC_Os05g38180	NULL	NULL	Yip1 domain containing protein.	Yip1 domain containing protein, expressed
1716	G18784_4733028_4734011	G18784	0.929	RI	rs33_C3.vs.rs33_S3	chr03:4726139-4734011(-)	Os03g0191000	LOC_Os03g09100	NULL	NULL	Similar to CG-1 protein (Fragment).	calmodulin-binding transcription activator, putative, expressed
1717	G18794_5000265_5000840	G18794	0.294	RI	rs33_C3.vs.rs33_S3	chr03:4996732-5002405(+)	Os03g0196000	LOC_Os03g09980	SULTR1%3B2	SULPHATE TRANSPORTER 1%3B2	Similar to Sulfate transporter.	sulfate transporter, putative, expressed
1718	G80965_26214920_26218486	G80965	0.69	RI	rs33_C3.vs.rs33_S3	chr12:26210779-26221809(-)	Os12g0617100	LOC_Os12g42260	NULL	NULL	Similar to Translation initiation factor eIF-2B delta subunit (eIF-2B GDP-GTP exchange factor) (Guanine nucleotide exchange factor subunit GCD2) (GCD complex subunit GCD2).	initiation factor 2 subunit family domain containing protein, expressed
1719	G19009_5984733_5988520	G19009	-0.515	RI	rs33_C3.vs.rs33_S3	chr03:5983166-5988828(-)	Os03g0214200	LOC_Os03g11550	NULL	NULL	Similar to Ninja-family protein 1.	protein of unknown function DUF1675 domain containing protein, expressed
1720	G40183_465062_466223	G40183	-0.639	RI	rs33_C3.vs.rs33_S3	chr06:463064-468441(-)	NULL	LOC_Os06g01800//LOC_Os06g01810	NULL	NULL	NULL	expressed protein//expressed protein
1721	G23626_26896199_26898757	G23626	0.697	RI	rs33_C3.vs.rs33_S3	chr03:26892010-26898757(-)	Os03g0679100	LOC_Os03g47560	NULL	NULL	Vacuolar protein sorting-associated protein 26 family protein.	retrotransposon protein, putative, unclassified, expressed
1722	G54134_4571003_4572021	G54134	0.443	RI	rs33_C3.vs.rs33_S3	chr08:4571004-4580745(+)	Os08g0178100	LOC_Os08g08060	NULL	NULL	Pep3/Vps18/deep orange domain containing protein.	vacuolar protein sorting-associated protein 18, putative, expressed
1723	G15441_26298431_26299442	G15441	0.549	RI	rs33_C3.vs.rs33_S3	chr02:26295876-26301920(-)	Os02g0652300	LOC_Os02g43590	NULL	NULL	Engulfment and cell motility, ELM domain containing protein.	ELMO/CED-12 family protein, putative, expressed
1724	G11401_7501416_7504122	G11401	-0.816	RI	rs33_C3.vs.rs33_S3	chr02:7501283-7513848(+)	Os02g0232500	LOC_Os02g13850	NULL	NULL	Similar to Receptor-like serine/threonine kinase.	leucine-rich repeat-containing protein kinase family protein, putative, expressed
1725	G25910_620096_621608	G25910	-0.908	RI	rs33_C3.vs.rs33_S3	chr04:617482-622877(-)	Os04g0110600	LOC_Os04g02000	NULL	NULL	Zinc finger, RanBP2-type domain containing protein.	zinc finger family protein, putative, expressed
1726	G25910_620096_622877	G25910	0.384	RI	rs33_C3.vs.rs33_S3	chr04:617482-622877(-)	Os04g0110600	LOC_Os04g02000	NULL	NULL	Zinc finger, RanBP2-type domain containing protein.	zinc finger family protein, putative, expressed
1727	G20478_12427976_12429725	G20478	0.518	RI	rs33_C3.vs.rs33_S3	chr03:12421915-12432885(-)	Os03g0335600	LOC_Os03g21740	NULL	NULL	Similar to Valyl-tRNA synthetase.	valyl-tRNA synthetase, putative, expressed
1728	G53794_2787564_2788033	G53794	-0.339	RI	rs33_C3.vs.rs33_S3	chr08:2785769-2792205(-)	Os08g0148600	LOC_Os08g05320	NULL	NULL	Similar to Endoribonuclease Dicer homolog 3a.	expressed protein
1729	G20510_12645459_12645945	G20510	-1	RI	rs33_C3.vs.rs33_S3	chr03:12643065-12648521(-)	Os03g0340001	LOC_Os03g22060	NULL	NULL	Uroporphyrinogen decarboxylase (URO-D) domain containing protein.	uroporphyrinogen decarboxylase, putative, expressed
1730	G20527_12729567_12730022	G20527	-0.229	RI	rs33_C3.vs.rs33_S3	chr03:12729147-12731515(+)	Os03g0341300	LOC_Os03g22200	SWEET16	SWEET16	Similar to Cytochrome c oxidoreductase.	nodulin MtN3 family protein, putative, expressed
1731	G57785_22046305_22048349	G57785	0.836	RI	rs33_C3.vs.rs33_S3	chr08:22038850-22048677(-)	Os08g0451400	LOC_Os08g35000	NULL	NULL	Similar to ARID/BRIGHT DNA-binding domain-containing protein.	ARID/BRIGHT DNA-binding domain containing protein, expressed
1732	G38249_22556924_22560717	G38249	0.486	RI	rs33_C3.vs.rs33_S3	chr05:22552917-22561067(-)	Os05g0459000	LOC_Os05g38460	NULL	NULL	Similar to Gag/env/c-myb protein (Fragment).	MYB family transcription factor, putative, expressed
1733	G20747_13610950_13612094	G20747	-0.435	RI	rs33_C3.vs.rs33_S3	chr03:13608138-13612094(-)	Os03g0355900	LOC_Os03g23980	NULL	NULL	Hypothetical conserved gene.	NAD dependent epimerase/dehydratase family protein, putative, expressed
1734	G74191_22633082_22634698	G74191	-0.709	RI	rs33_C3.vs.rs33_S3	chr11:22630975-22638115(+)	Os11g0594200	LOC_Os11g38170	NULL	NULL	Similar to Notchless gene homolog.	notchless protein, putative, expressed
1735	G63433_20073809_20074909	G63433	0.127	RI	rs33_C3.vs.rs33_S3	chr09:20073810-20076980(+)	Os09g0515400	LOC_Os09g34000	NULL	NULL	Trigger factor, ribosome-binding, bacterial domain containing protein.	expressed protein
1736	G23676_27431823_27434707	G23676	-0.744	RI	rs33_C3.vs.rs33_S3	chr03:27431824-27436602(-)	Os03g0687200	LOC_Os03g48190	NULL	NULL	Conserved hypothetical protein.	expressed protein
1737	G445_1675246_1680632	G445	-0.129	RI	rs33_C3.vs.rs33_S3	chr01:1673010-1680632(-)	Os01g0130000	LOC_Os01g03914	NULL	NULL	Similar to metal tolerance protein C3.	cation efflux family protein, putative, expressed
1738	G23630_27090503_27091854	G23630	-1	RI	rs33_C3.vs.rs33_S3	chr03:27088576-27111436(+)	Os03g0681300//Os03g0681201	LOC_Os03g47760//LOC_Os03g47754	NULL//NULL	NULL//NULL	Similar to SABRE.//Similar to predicted protein.	SAB, putative, expressed//SAB, putative, expressed
1739	G26834_4752267_4755590	G26834	-0.574	RI	rs33_C3.vs.rs33_S3	chr04:4749050-4758448(+)	Os04g0169300	LOC_Os04g08749	NULL	NULL	Conserved hypothetical protein.	expressed protein
1740	G13540_17536195_17536527	G13540	-0.23	RI	rs33_C3.vs.rs33_S3	chr02:17527197-17539445(+)	Os02g0498300	LOC_Os02g29510	NULL	NULL	Similar to non-imprinted in Prader-Willi/Angelman syndrome region protein 1.	DUF803 domain containing, putative, expressed
1741	G59384_753503_754611	G59384	-0.671	RI	rs33_C3.vs.rs33_S3	chr09:751720-755195(+)	Os09g0107900	NULL	NULL	NULL	Hypothetical conserved gene.	NULL
1742	G4744_21956854_21957886	G4744	0.711	RI	rs33_C3.vs.rs33_S3	chr01:21955893-21963713(+)	Os01g0571700	LOC_Os01g39060	NULL	NULL	Conserved hypothetical protein.	expressed protein
1743	G19635_8697974_8699938	G19635	-0.5	RI	rs33_C3.vs.rs33_S3	chr03:8697975-8702758(+)	Os03g0264300	LOC_Os03g15770	RLCK106	RECEPTOR-LIKE CYTOPLASMIC KINASE 106	Similar to Protein kinase domain containing protein, expressed.	tyrosine protein kinase domain containing protein, putative, expressed
1744	G25083_33743906_33745084	G25083	-0.541	RI	rs33_C3.vs.rs33_S3	chr03:33743907-33750654(-)	Os03g0807400	LOC_Os03g59264	NULL	NULL	Pentatricopeptide repeat domain containing protein.	calreticulin family protein, expressed
1745	G31823_28563847_28565739	G31823	0.849	RI	rs33_C3.vs.rs33_S3	chr04:28563544-28569512(+)	Os04g0568300//Os04g0568400	LOC_Os04g48010	NULL//NULL	NULL//NULL	Hypothetical gene.//WD40 repeat-like domain containing protein.	WD-40 repeat family protein, putative, expressed
[truncated: 13,489 more rows]
